# Supplementary material for: Metabolic network reconstruction and genome-scale model of butanol-producing strain Clostridium beijerinckii NCIMB 8052
Source: BMC Syst Biol. 2011 Aug 16;5:130. doi: 10.1186/1752-0509-5-130 (PMC3212993; doi:10.1186/1752-0509-5-130)
Supplement: Additional file 1 — Model Details. This Excel file contains detailed information about the following aspects of the iCM925 model: • reaction information (reactionData). • metabolite information (metaboliteData). • reaction additions from BiGG based on GapFill suggestions and BLAST scores (GapFill additions from BiGG). • biomass equation and details about its construction (Biomass Composition). • fatty acid and phospholipid molecular formulas (Phospholipid Formulas). [file 1752-0509-5-130-S1.XLS]

## Sheet: readme
reactionData
Information about reactions present in the model, their database and/or litereature source, and their model properties
Rxn name	the abbrevation used to identify the reaction—based on BiGG database nomenclature
Rxn EC	enzyme comission number for the reaction
Rxn description	enzyme name for the reaction
Formula	stoichiometric transformation
Gene-reaction association	relationship of genes encodying the enzyme that catalyzes the reaction (GPR relationship)
Genes	list of genes in the the GPR relationship
Subsystem	KEGG pathway(s) in which the reactions are found
Rev	reaction directionality—reversible reactions are represented by a 1 (true), irreversible reactions with a 0 (false)
LB	lower constraint of the reaction—typically zero for irreversible reactions
UB	upper constraint of the reaction—default setting of 1000
Objective	indicates the objective for simulations (default is biomass)—0 means not part of the objective, 1 means part of the objective
Rqrd Grwth	indicates if the reaction is required for positive growth when grown on glucose minimal media—YES means the reaction must be active for positive growth, NO means the reaction is not necessary
Blocked	indicates whether the reaction can carry flux—NO means the reaction can be used (i.e., is not blocked), YES means that, due to mass balance on glucose minimal media, the reaction cannot carry flux (i.e., is blocked)
Source	Indicates which annotation database and/or literature publication the reaction was found in; "BiGG" is used to refer to reactions added from BiGG using GapFill
KEGG Rxn ID	gives the KEGG reaction identification for the reaction
metaboliteData
Information for metabolites present in the model and mapping between KEGG, BioCyc and BiGG. Specific details:
Metabolite	the abbreviation used to identify the metabolite—based on BiGG database nomenclature
Molecular Formula	charged molecular formula for the metabolite
Charge	charge of the molecule at pH 7
Name	metabolite name
KEGG ID	KEGG identifier for the metabolite
BioCyc ID	BioCyc identifier for the metabolite
GapFill additions from BiGG
A list of the reactions added from BiGG based on GapFill suggestions. Specific details:
Rxn Name	the abbreviation used to identify each reaction (consistant BiGG database nomenclature)
EC #	the enzyme comission number
Enzyme Name	the name of the enzyme that catalyzes the reaction
Reaction	the reaction stoichiometry
Pathway	the KEGG pathways in which the reaction resides
Rqrd Grwth	indicates whether the reaction is required for growth
C. beierjinckii Gene	the gene identified to encode the enzyme in C. beijerinckii using BLASTp
BiGG Gene	the gene used for comparison from BiGG
BiGG Organism	the organism from which the BiGG gene originated
BLASTp Score	the resulting BLASTp score for comparison of the BiGG gene with the chosen C. beijerinckii gene
Biomass Composition
The biomass equation and description of its construction. The C. beijerinckii biomass equation was built in a similar manner to the Lee et al. C. acetobutylicum biomass equation.
Phospholipid Formulas
Breakdown of fatty acid and phoshpolipid molecular formauls, used to balance the model and construct the biomass equation.

## Sheet: reactionData
Rxn name	Rxn EC	Rxn description	Formula	Gene-reaction association	Genes	Subsystem	Reversible	LB	UB	Objective	Rqrd Grwth?	Blocked?	Source	KEGG Rxn ID
HIPADC	EC-4.1.1.-		h + hydisphtac <=> co2 + saliac	Cbei_4408	Cbei_4408	1- and 2-Methylnaphthalene degradation	0	0	1000	0	NO	YES	KEGG	R06925
OPDC	EC-4.1.1.-		h + msa <=> acald + co2	Cbei_4408	Cbei_4408	3-Chloroacrylic acid degradation	0	0	1000	0	NO	NO	KEGG	R06973
ASP4CL	EC-4.1.1.12	L-Aspartate 4-carboxy-lyase	asp-L + h <=> ala-L + co2	Cbei_1924	Cbei_1924	Alanine, aspartate and glutamate metabolism	0	0	1000	0	NO	NO	KEGG	R00397
CYSSADS	EC-4.1.1.12	3-Sulfino-L-alanine 4-carboxy-lyase	3sala + 2 h <=> ala-L + so2	Cbei_1924	Cbei_1924	Alanine, aspartate and glutamate metabolism	0	0	1000	0	NO	YES	KEGG	R00863
ASPR	EC-5.1.1.13	L-Aspartate racemase	asp-L <=> asp-D	( Cbei_0251 or Cbei_3176 )	Cbei_0251 Cbei_3176	Alanine, aspartate and glutamate metabolism	0	0	1000	0	NO	YES	SEED, MetaCyc	R00491
ASPTA	EC-2.6.1.1	L-Aspartate:2-oxoglutarate aminotransferase	akg + asp-L <=> glu-L + oaa	( Cbei_4316 or Cbei_4794 )	Cbei_4316 Cbei_4794	Alanine, aspartate and glutamate metabolism	1	-1000	1000	0	YES	NO	KEGG, SEED	R00355
ARGSL	EC-4.3.2.1	N-(L-Argininosuccinate) arginie-lyase	argsuc <=> arg-L + fum	Cbei_4516	Cbei_4516	Alanine, aspartate and glutamate metabolism /// Arginine and proline metabolism	0	0	1000	0	YES	NO	KEGG, SEED, MetaCyc	R01086
ARGSS	EC-6.3.4.5	L-Citrulline:L-aspartate ligase (AMP-forming)	asp-L + atp + citr-L <=> amp + argsuc + h + ppi	Cbei_4515	Cbei_4515	Alanine, aspartate and glutamate metabolism /// Arginine and proline metabolism	0	0	1000	0	YES	NO	KEGG, SEED, MetaCyc	R01954
ASNN	EC-3.5.1.1	L-Asparagine amidohydrolase	asn-L + h2o <=> asp-L + nh4	Cbei_2395	Cbei_2395	Alanine, aspartate and glutamate metabolism /// Cyanoamino acid metabolism /// Nitrogen metabolism	0	0	1000	0	NO	NO	KEGG, SEED, MetaCyc	R00485
ASNS1	EC-6.3.5.4	L-aspartate:L-glutamine amido-ligase (AMP-forming)	asp-L + atp + gln-L + h2o <=> amp + asn-L + glu-L + h + ppi	Cbei_1034	Cbei_1034	Alanine, aspartate and glutamate metabolism /// Nitrogen metabolism	0	0	1000	0	YES	NO	KEGG, SEED, MetaCyc	R00578
ASPT	EC-4.3.1.1	L-Aspartate ammonia-lyase	asp-L <=> fum + nh4	( Cbei_3220 or Cbei_3244 )	Cbei_3220 Cbei_3244	Alanine, aspartate and glutamate metabolism /// Nitrogen metabolism	0	0	1000	0	NO	NO	KEGG, SEED	R00490
GLUSy	EC-1.4.1.13	L-Glutamate:NADP+ oxidoreductase	akg + gln-L + h + nadph <=> 2 glu-L + nadp	( Cbei_4203 or Cbei_4204 )	Cbei_4203 Cbei_4204	Alanine, aspartate and glutamate metabolism /// Nitrogen metabolism	0	0	1000	0	NO	NO	SEED	R00114
GLNS	EC-6.3.1.2	L-Glutamate:ammonia ligase (ADP-forming)	atp + glu-L + nh4 <=> adp + gln-L + h + pi	( Cbei_0444 or Cbei_4206 )	Cbei_0444 Cbei_4206	Alanine, aspartate and glutamate metabolism /// Nitrogen metabolism /// Arginine and proline metabolism	0	0	1000	0	YES	NO	KEGG, SEED, MetaCyc	R00253
ADSL1	EC-4.3.2.2	N6-(1,2-Dicarboxyethyl)AMP AMP-lyase	dcamp <=> amp + fum	Cbei_1221	Cbei_1221	Alanine, aspartate and glutamate metabolism /// Purine metabolism	0	0	1000	0	YES	NO	KEGG, SEED, MetaCyc	R01083
ADSS	EC-6.3.4.4	IMP:L-aspartate ligase (GDP-forming)	asp-L + gtp + imp <=> dcamp + gdp + 2 h + pi	( Cbei_2082 or Cbei_5074 )	Cbei_2082 Cbei_5074	Alanine, aspartate and glutamate metabolism /// Purine metabolism	0	0	1000	0	YES	NO	KEGG, SEED, MetaCyc	R01135
GLUPRT	EC-2.4.2.14	5-Phosphoribosylamine:pyrophosphate phosphoribosyltransferase	gln-L + h2o + prpp <=> glu-L + ppi + pram	Cbei_1056	Cbei_1056	Alanine, aspartate and glutamate metabolism /// Purine metabolism	0	0	1000	0	YES	NO	KEGG, SEED, MetaCyc	R01072
ASPCT	EC-2.1.3.2	carbamoyl-phosphate:L-aspartate carbamoyltransferase	asp-L + cbp <=> cbasp + h + pi	( Cbei_1000 or Cbei_1001 )	Cbei_1000 Cbei_1001	Alanine, aspartate and glutamate metabolism /// Pyrimidine metabolism	0	0	1000	0	NO	NO	KEGG, SEED, MetaCyc	R01397
CBPS	EC-6.3.5.5	hydrogen-carbonate:L-glutamine amido-ligase (ADP-forming,	2 atp + gln-L + h2o + hco3 <=> 2 adp + cbp + glu-L + 2 h + pi	( Cbei_0028 or Cbei_0029 )	Cbei_0028 Cbei_0029	Alanine, aspartate and glutamate metabolism /// Pyrimidine metabolism	0	0	1000	0	NO	NO	KEGG, SEED	R00575
DAPAL	EC-4.3.1.15	diaminopropionate ammonia-lyase	23dappa + h2o <=> (2) nh4 + pyr	Cbei_1977	Cbei_1977	Alternate Carbon Metabolism	0	0	1000	0	NO	YES	MetaCyc	R00195
DKGLCNR1	EC-1.1.1.274	2,5-didehydrogluconate reductase	25dkglcn + nadph + h <=> 2dhguln + nadp	( Cbei_3512 or Cbei_3724 )	Cbei_3512 Cbei_3724	Alternate Carbon Metabolism	0	0	1000	0	NO	YES	MetaCyc	R05823
MALTAT	EC-2.3.1.79	maltose transacetylase	accoa + malt <=> acmalt + coa	( Cbei_3438 or Cbei_3719 )	Cbei_3438 Cbei_3719	Alternate Carbon Metabolism	0	0	1000	0	NO	YES	MetaCyc	R06251
MLTG1	EC-3.2.1.20	Maltodextrin glucosidase (maltotriose)	malttr + h2o <=> glc-D + malt	( Cbei_4655 or Cbei_4653 or Cbei_1443 )	Cbei_4655 Cbei_4653 Cbei_1443	Alternate Carbon Metabolism	0	0	1000	0	NO	YES	MetaCyc
MLTP2	EC-2.4.1.1	Maltodextrin phosphorylase (maltohexaose)	maltttr + pi <=> g1p + malttr	( Cbei_0865 or Cbei_0285 or Cbei_4907 )	Cbei_0865 Cbei_0285 Cbei_4907	Alternate Carbon Metabolism	0	0	1000	0	NO	YES	MetaCyc
DHAPT	EC-2.7.1.121	glycerone phosphotransferase	dha + pep <=> dhap + pyr	Cbei_2149	Cbei_2149	Alternate Carbon Metabolism	0	0	1000	0	NO	YES	SEED	R01012
UAG4E	EC-5.1.3.7	UDP-N-acetylglucosamine 4-epimerase	uacgam <=> udpacgal	Cbei_4420	Cbei_4420	Amino sugar and nucleotide sugar metabolism	1	-1000	1000	0	NO	YES	BiGG	R00418
AAFH	EC-3.2.1.55	alpha-L-Arabinan arabinofuranohydrolase	arab + 3 h2o <=> 3 arab-L	Cbei_2360	Cbei_2360	Amino sugar and nucleotide sugar metabolism	0	0	1000	0	NO	YES	KEGG	R01762
AMAPE	EC-4.2.-.-	N-acetylmuramic acid 6-phosphate etherase	Nactetyl6p + h2o <=> acgam6p + 2 h + lac-D	Cbei_1917	Cbei_1917	Amino sugar and nucleotide sugar metabolism	1	-1000	1000	0	NO	YES	KEGG	R08555
GLYCNH	EC-3.2.1.14	[1,4-(N-Acetyl-beta-D-glucosaminyl)]n glycanohydrolase	chitin + h2o <=> acgam	Cbei_2830	Cbei_2830	Amino sugar and nucleotide sugar metabolism	0	0	1000	0	NO	YES	KEGG	R01206
TDMR	EC-1.1.1.133	dTDP-6-deoxy-L-mannose:NADP+ 4-oxidoreductase	gdprham + nadp <=> gdporham + 2 h + nadph	( Cbei_2579 or Cbei_4752 )	Cbei_2579 Cbei_4752	Amino sugar and nucleotide sugar metabolism	1	-1000	1000	0	NO	YES	KEGG	R04778
AGDC	EC-3.5.1.25	N-Acetyl-D-glucosamine-6-phosphate amidohydrolase	acgam6p + h2o <=> ac + gam6p	Cbei_4564	Cbei_4564	Amino sugar and nucleotide sugar metabolism	0	0	1000	0	NO	YES	KEGG, SEED, MetaCyc	R02059
G6PDA	EC-3.5.99.6	D-Glucosamine-6-phosphate ketol-isomerase(deaminating)	gam6p + h2o <=> f6p + nh4	Cbei_4562	Cbei_4562	Amino sugar and nucleotide sugar metabolism	0	0	1000	0	NO	NO	KEGG, SEED, MetaCyc	R00765
PGAMT	EC-5.4.2.10	D-Glucosamine 1-phosphate 1,6-phosphomutase;	gam6p <=> gam1p	Cbei_0210	Cbei_0210	Amino sugar and nucleotide sugar metabolism	0	0	1000	0	YES	NO	KEGG, SEED, MetaCyc	R02060
UAG2E	EC-5.1.3.14	UDP-N-acetyl-D-glucosamine 2-epimerase	uacgam <=> uacmam	( Cbei_0410 or Cbei_4627 )	Cbei_0410 Cbei_4627	Amino sugar and nucleotide sugar metabolism	1	-1000	1000	0	NO	YES	KEGG, SEED, MetaCyc	R00420
UAG2EMA	EC-5.1.3.14	UDP-N-acetyl-D-glucosamine 2-epimerase	h2o + uacgam <=> acmana + h + udp	( Cbei_0410 or Cbei_4627 )	Cbei_0410 Cbei_4627	Amino sugar and nucleotide sugar metabolism	0	0	1000	0	NO	YES	KEGG, SEED, MetaCyc	R00414
ACNAM9PL	EC-2.5.1.57	N-acylneuraminate-9-phosphate synthase	acmanap + pep + h2o <=> acnamp + pi	Cbei_4278	Cbei_4278	Amino sugar and nucleotide sugar metabolism	1	-1000	1000	0	NO	YES	MetaCyc	R02769
ACNMCTDT	EC-2.7.7.43	acylneuraminate cytidylyltransferase	acnmt + ctp + h <=> cmpacnmt + ppi	Cbei_4281	Cbei_4281	Amino sugar and nucleotide sugar metabolism	1	-1000	1000	0	NO	YES	MetaCyc	R02599
ANM9PS	EC-2.5.1.57	N-acylneuraminate-9-phosphate synthase	aman6p + pep + h + h2o <=> anm9p + pi	Cbei_4278	Cbei_4278	Amino sugar and nucleotide sugar metabolism	1	-1000	1000	0	NO	YES	MetaCyc	R04435
PPPAM	EC-2.5.1.56	N-acetylneuraminate synthase	acnam + pi <=> acmana + h2o + pep	Cbei_4278	Cbei_4278	Amino sugar and nucleotide sugar metabolism	1	-1000	1000	0	NO	YES	MetaCyc	R01804
G1PACT	EC-2.3.1.157	D-glucosamine-1-phosphate N-acetyltransferase	accoa + gam1p <=> acgam1p + coa + h	Cbei_0081	Cbei_0081	Amino sugar and nucleotide sugar metabolism	0	0	1000	0	YES	NO	SEED, MetaCyc	R05332
UAGDP	EC-2.7.7.23	UDP-N-acetylglucosamine diphosphorylase	acgam1p + h + utp <=> ppi + uacgam	Cbei_0081	Cbei_0081	Amino sugar and nucleotide sugar metabolism	0	0	1000	0	YES	NO	SEED, MetaCyc	R00416
ACGAMK	EC-2.7.1.59	N-acetylglucosamine kinase	acgam + atp <=> acgam6p + adp + h	Cbei_4536	Cbei_4536	Amino sugar and nucleotide sugar metabolism	0	0	1000	0	NO	YES	SEED	R01201
CMPSAS	EC-2.7.7.43	N-acylneuraminate cytidylyltransferase	acnam + ctp <=> cmpacna + ppi	( Cbei_4277 or Cbei_4281 )	Cbei_4277 Cbei_4281	Amino sugar and nucleotide sugar metabolism	1	-1000	1000	0	NO	YES	SEED	R01117
GF6PTA	EC-2.6.1.16	L-Glutamine:D-fructose-6-phosphate aminotransferase (hexose	f6p + gln-L <=> gam6p + glu-L	( Cbei_0246 or Cbei_4556 or Cbei_4799 )	Cbei_0246 Cbei_4556 Cbei_4799	Amino sugar and nucleotide sugar metabolism /// Alanine, aspartate and glutamate metabolism	0	0	1000	0	YES	NO	KEGG, SEED, MetaCyc	R00768
MAN1PT2	EC-2.7.7.22	D-mannose-1-phosphate guanylyltransferase	gdp + h + man1p <=> gdpmann + pi	Cbei_0318	Cbei_0318	Amino sugar and nucleotide sugar metabolism /// Fructose and mannose metabolism	0	0	1000	0	NO	YES	SEED, MetaCyc	R00883
MAN6PI	EC-5.3.1.8	D-mannose-6-phosphate aldose-ketose-isomerase	man6p <=> f6p	Cbei_0996	Cbei_0996	Amino sugar and nucleotide sugar metabolism /// Fructose and mannose metabolism	1	-1000	1000	0	NO	YES	SEED, MetaCyc	R00772
PMANM	EC-5.4.2.8	D-Mannose 6-phosphate 1,6-phosphomutase	man6p <=> man1p	( Cbei_0550 or Cbei_0228 or Cbei_0983 )	Cbei_0550 Cbei_0228 Cbei_0983	Amino sugar and nucleotide sugar metabolism /// Fructose and mannose metabolism	1	-1000	1000	0	NO	YES	SEED, MetaCyc	R01818
HEX7	EC-2.7.1.4	D-fructose 6-phosphotransferase	atp + fru <=> adp + f6p + h	( Cbei_3497 or Cbei_5009 or Cbei_4565 )	Cbei_3497 Cbei_5009 Cbei_4565	Amino sugar and nucleotide sugar metabolism /// Fructose and mannose metabolism /// Starch and sucrose metabolism	0	0	1000	0	NO	NO	SEED, MetaCyc	R00760
UDPG4E	EC-5.1.3.2	UDP-glucose 4-epimerase	udpg <=> udpgal	( Cbei_4420 or Cbei_4712 )	Cbei_4420 Cbei_4712	Amino sugar and nucleotide sugar metabolism /// Galactose metabolism	0	0	1000	0	YES	NO	SEED, MetaCyc	R00291
GALT	EC-2.7.7.10	galactose-1-phosphate uridylyltransferase	gal1p + h + utp <=> ppi + udpgal	( Cbei_4134 or Cbei_4421 )	Cbei_4134 Cbei_4421	Amino sugar and nucleotide sugar metabolism /// Galactose metabolism	0	0	1000	0	NO	NO	SEED	R00502
PGMT	EC-5.4.2.2	phosphoglucomutase	g1p <=> g6p	Cbei_0983	Cbei_0983	Amino sugar and nucleotide sugar metabolism /// Galactose metabolism /// Glycolysis / Gluconeogenesis /// Starch and sucrose metabolism	1	-1000	1000	0	YES	NO	SEED	R00959
UAPGRx	EC-1.1.1.158	UDP-N-acetylmuramate:NADP+ oxidoreductase	h + nadh + uaccg <=> nad + uamr	Cbei_4858	Cbei_4858	Amino sugar and nucleotide sugar metabolism /// Peptidoglycan biosynthesis	0	0	1000	0	NO	NO	KEGG	R03191
UAGCVT	EC-2.5.1.7	Phosphoenolpyruvate:UDP-N-acetyl-D-glucosamine	pep + uacgam <=> pi + uaccg	( Cbei_0421 or Cbei_5062 )	Cbei_0421 Cbei_5062	Amino sugar and nucleotide sugar metabolism /// Peptidoglycan biosynthesis	0	0	1000	0	YES	NO	KEGG, SEED, MetaCyc	R00660
UAPGR	EC-1.1.1.158	UDP-N-acetylmuramate:NADP+ oxidoreductase	h + nadph + uaccg <=> nadp + uamr	( Cbei_1037 or Cbei_4858 )	Cbei_1037 Cbei_4858	Amino sugar and nucleotide sugar metabolism /// Peptidoglycan biosynthesis	0	0	1000	0	NO	NO	KEGG, SEED	R03192
GT15HPETEOR	EC-1.11.1.9	Glutathione: 15-HPETE oxidoreductase	15HPET + 2 gthrd + h <=> gthox + h2o + hete	( Cbei_0389 or Cbei_0777 )	Cbei_0389 Cbei_0777	Arachidonic acid metabolism	0	0	1000	0	NO	YES	KEGG	R07035
GT5HPETEOR	EC-1.11.1.9	Glutathione: 5-HPETE oxidoreductase	5HPET + 2 gthrd + h <=> 5hete + gthox + h2o	( Cbei_0389 or Cbei_0777 )	Cbei_0389 Cbei_0777	Arachidonic acid metabolism	1	-1000	1000	0	NO	YES	KEGG	R07034
G5SADs	SPONTANEOUS	L-glutamate 5-semialdehyde dehydratase (spontaneous)	glu5sa <=> 1pyr5c + h + h2o	N/A	N/A	Arginine and proline metabolism	0	0	1000	0	YES	NO	BiGG	R03314
EHGLAT2_D	EC-2.6.1.21	D-Aspartate:2-oxoglutarate aminotransferase	e4hglu + oaa <=> 4h2oglt + asp-D	Cbei_2762	Cbei_2762	Arginine and proline metabolism	0	0	1000	0	NO	YES	KEGG	R05053
HPRO	EC-1.5.1.2	trans-4-Hydroxy-L-proline:NAD+ 5-oxidoreductase	1p3h5c + 2 h + nadph <=> 4hpro-LT + nadp	Cbei_5077	Cbei_5077	Arginine and proline metabolism	0	0	1000	0	NO	YES	KEGG	R03293
ACGK	EC-2.7.2.8	ATP:N-acetyl-L-glutamate 5-phosphotransferase	acglu + atp <=> acg5p + adp	Cbei_4519	Cbei_4519	Arginine and proline metabolism	0	0	1000	0	YES	NO	KEGG, SEED, MetaCyc	R02649
ACGS	EC-2.3.1.1	Acetyl-CoA:L-glutamate N-acetyltransferase	accoa + glu-L <=> acglu + coa + h	Cbei_4518	Cbei_4518	Arginine and proline metabolism	0	0	1000	0	NO	NO	KEGG, SEED, MetaCyc	R00259
AGMIH	EC-3.5.3.12	Agmatine iminohydrolase	agm + h2o <=> carbputr + nh4	Cbei_1922	Cbei_1922	Arginine and proline metabolism	0	0	1000	0	NO	NO	KEGG, SEED, MetaCyc	R01416
AGPR	EC-1.2.1.38	N-Acetyl-L-glutamate-5-semialdehyde:NADP+ 5-oxidoreductase	acg5sa + nadp + pi <=> acg5p + h + nadph	Cbei_4517	Cbei_4517	Arginine and proline metabolism	1	-1000	1000	0	YES	NO	KEGG, SEED, MetaCyc	R03443
G5SD	EC-1.2.1.41	L-Glutamate-5-semialdehyde:NADP+ 5-oxidoreductase (phosphorylationg)	glu5p + h + nadph <=> glu5sa + nadp + pi	( Cbei_0025 or Cbei_4440 )	Cbei_0025 Cbei_4440	Arginine and proline metabolism	0	0	1000	0	NO	NO	KEGG, SEED, MetaCyc	R03313
GLU5K	EC-2.7.2.11	ATP:L-glutamate 5-phosphotransferase	atp + glu-L <=> adp + glu5p	Cbei_0024	Cbei_0024	Arginine and proline metabolism	0	0	1000	0	NO	NO	KEGG, SEED, MetaCyc	R00239
OCBT	EC-2.1.3.3	Carbamoyl-phosphate:L-ornithine carbamoyltransferase	cbp + orn <=> citr-L + h + pi	( Cbei_2446 or Cbei_4521 or Cbei_4938 )	Cbei_2446 Cbei_4521 Cbei_4938	Arginine and proline metabolism	0	0	1000	0	YES	NO	KEGG, SEED, MetaCyc	R01398
P5CR	EC-1.5.1.2	L-Proline:NADP+ 5-oxidoreductase	1pyr5c + 2 h + nadph <=> nadp + pro-L	Cbei_5077	Cbei_5077	Arginine and proline metabolism	0	0	1000	0	NO	NO	KEGG, SEED, MetaCyc	R01251
EHGLAT	EC-2.6.1.1	L-erythro-4-Hydroxyglutamate:2-oxoglutarate aminotransferase	akg + e4hglu <=> 4h2oglt + glu-L	( Cbei_4316 or Cbei_4794 )	Cbei_4316 Cbei_4794	Arginine and proline metabolism	0	0	1000	0	NO	YES	KEGG, SEED	R05052
ORNTAC	EC-2.3.1.35	N2-Acetyl-L-ornithine:L-glutamate N-acetyltransferase	acorn + glu-L <=> acglu + orn	Cbei_4518	Cbei_4518	Arginine and proline metabolism	1	-1000	1000	0	NO	NO	KEGG, SEED	R02282
P5CRx	EC-1.5.1.2	L-Proline:NAD+ 5-oxidoreductase	1pyr5c + 2 h + nadh <=> nad + pro-L	Cbei_5077	Cbei_5077	Arginine and proline metabolism	0	0	1000	0	NO	NO	KEGG, SEED	R01248
AMID	EC-3.5.1.4	amidase	4gudbd + h2o <=> nh4 + 4gudbutn	Cbei_2128	Cbei_2128	Arginine and proline metabolism	0	0	1000	0	NO	YES	MetaCyc	R03180
CBXND	EC-4.1.1.-	carboxynorspermidine decarboxylase	cbxnspmdn + (2) h <=> co2 + nspmdn	Cbei_4408	Cbei_4408	Arginine and proline metabolism	0	0	1000	0	NO	YES	MetaCyc	R09082
N2AAPR	EC-1.2.1.38	N-acetyl-gamma-glutamyl-phosphate reductase	n2aap + nadph + h <=> n2aasa + nadp + pi	Cbei_4517	Cbei_4517	Arginine and proline metabolism	0	0	1000	0	NO	YES	MetaCyc	R03443
ORNTA	EC-2.6.1.13	ornithine aminotransferase	akg + orn <=> glu-L + glu5sa	Cbei_4520	Cbei_4520	Arginine and proline metabolism	0	0	1000	0	NO	NO	MetaCyc	R00667
ACODA	EC-3.5.1.16	acetylornithine deacetylase	acorn + h2o <=> ac + orn	Cbei_0145	Cbei_0145	Arginine and proline metabolism	0	0	1000	0	NO	NO	SEED, MetaCyc	R00669
ACOTA	EC-2.6.1.11	acetylornithine transaminase	acorn + akg <=> acg5sa + glu-L	( Cbei_3891 or Cbei_4520 )	Cbei_3891 Cbei_4520	Arginine and proline metabolism	1	-1000	1000	0	YES	NO	SEED, MetaCyc	R02283
ARGDC	EC-4.1.1.19	L-arginine carboxy-lyase	arg-L + h <=> agm + co2	( Cbei_4154 or Cbei_4411 )	Cbei_4154 Cbei_4411	Arginine and proline metabolism	0	0	1000	0	NO	NO	SEED, MetaCyc	R00566
CPAH	EC-3.5.1.53	N-Carbamoylputrescine amidohydrolase	carbputr + 2 h + h2o <=> co2 + nh4 + ptrc	Cbei_1921	Cbei_1921	Arginine and proline metabolism	0	0	1000	0	NO	NO	SEED, MetaCyc	R01152
DDPGA	EC-4.1.2.14 /// EC-4.1.3.16	-4-Hydroxy-2-oxoglutarate glyoxylate-lyase	4h2oglt <=> glx + pyr	( Cbei_1836 or Cbei_2201 )	Cbei_1836 Cbei_2201	Arginine and proline metabolism	1	-1000	1000	0	NO	YES	SEED	R00471
PTRCTA	EC-2.6.1.82	putrescine aminotransferase	akg + ptrc <=> 4abutn + glu-L	Cbei_4934	Cbei_4934	Arginine and proline metabolism	0	0	1000	0	NO	NO	SEED	R01155
NACODA		N-acetylornithine deacetylase	acg5sa + h2o <=> ac + glu5sa	Cbei_1967	Cbei_1967	Arginine and proline metabolism	0	0	1000	0	NO	NO	BiGG
ALPHNH	EC-3.5.1.54	urea-1-carboxylate amidohydrolase	allphn + 3 h + h2o <=> 2 co2 + 2 nh4	( Cbei_2756 or Cbei_2757 )	Cbei_2756 Cbei_2757	Arginine and proline metabolism /// Atrazine degradation	0	0	1000	0	NO	YES	SEED, MetaCyc	R00005
ABUTD	EC-1.2.1.19	aminobutyraldehyde dehydrogenase	4abutn + h2o + nad <=> 4abut + (2) h + nadh	Cbei_0729	Cbei_0729	Arginine and proline metabolism /// beta-Alanine metabolism	0	0	1000	0	NO	NO	BiGG	R02549
SPMS	EC-2.5.1.16	S-adenosylmethioninamine:putrescine 3-aminopropyltransferase	ametam + ptrc <=> 5mta + h + spmd	Cbei_4410	Cbei_4410	Arginine and proline metabolism /// Cysteine and methionine metabolism /// Glutathione metabolism /// Cysteine and methionine metabolism	0	0	1000	0	NO	YES	KEGG, SEED, MetaCyc	R01920
CBMK	EC-2.7.2.2	ATP:carbamate phosphotransferase	atp + co2 + nh4 <=> adp + cbp + 2 h	Cbei_1969	Cbei_1969	Arginine and proline metabolism /// Nitrogen metabolism /// Purine metabolism	0	0	1000	0	NO	NO	KEGG, SEED, MetaCyc	R00150
UDPGD	EC-1.1.1.22	UDPglucose:NAD+ oxidoreductase	h2o + 2 nad + udpg <=> 3 h + 2 nadh + udpglcur	( Cbei_4880 or Cbei_4738 or Cbei_4708 )	Cbei_4880 Cbei_4738 Cbei_4708	Ascorbate and aldarate metabolism /// Pentose and glucuronate interconversions /// Starch and sucrose metabolism	1	-1000	1000	0	NO	YES	SEED, MetaCyc	R00286
EHIT	EC-3.5.99.3	4-(Ethylamino)-2-hydroxy-6-(isopropylamino)-1,3,5-triazine	2chl4hydxy6am235tria + h2o <=> 24dhydxy6am135tria + hcl	Cbei_2067	Cbei_2067	Atrazine degradation	1	-1000	1000	0	NO	YES	KEGG	R06966
BPPH	EC-3.6.1.7	Benzoyl phosphate phosphohydrolase	benzp + h2o <=> bz + h + pi	Cbei_4233	Cbei_4233	Benzoate degradation via CoA ligation	0	0	1000	0	NO	YES	KEGG	R01421
HACD1y	EC-1.1.1.157	(S)-3-Hydroxybutanoyl-CoA:NADP+ oxidoreductase	aacoa + nadph + h <=> nadp + 3hbcoa	Cbei_0325	Cbei_0325	Benzoate degradation via CoA ligation /// Butanoate metabolism	0	0	1000	0	NO	NO	MetaCyc	R05576
ACACT1	EC-2.3.1.9	Acetyl-CoA:acetyl-CoA C-acetyltransferase	2 accoa <=> aacoa + coa	( Cbei_0411 or Cbei_3630 )	Cbei_0411 Cbei_3630	Benzoate degradation via CoA ligation /// Butanoate metabolism /// Fatty acid metabolism /// Lysine degradation /// Propanoate metabolism /// Pyruvate metabolism /// Synthesis and degradation of ketone bodies /// Tryptophan metabolism /// Valine, leucine and isoleucine degradation	1	-1000	1000	0	NO	NO	KEGG, SEED, MetaCyc	R00238
ECOAH1	EC-4.2.1.17	(S)-3-Hydroxybutanoyl-CoA hydro-lyase	3hbcoa <=> b2coa + h2o	( Cbei_2230 or Cbei_2231 )	Cbei_2230 Cbei_2231	Benzoate degradation via CoA ligation /// Butanoate metabolism /// Fatty acid metabolism /// Lysine degradation /// Tryptophan metabolism	1	-1000	1000	0	NO	NO	KEGG, SEED	R03026
ABHYDFLD	EC-3.1.1.24	alpha/beta hydrolase fold	5odhf2a + h2o <=> 3oxoadp + h	Cbei_3238	Cbei_3238	Benzoate degradation via hydroxylation	1	-1000	1000	0	NO	YES	MetaCyc	R02991
CMLDC	EC-4.1.1.44	4-Carboxymuconolactone carboxy-lyase	2c25dho <=> 5odhf2a + co2 + h	( Cbei_2729 or Cbei_2372 or Cbei_1502 or Cbei_3752 )	Cbei_2729 Cbei_2372 Cbei_1502 Cbei_3752	Benzoate degradation via hydroxylation	0	0	1000	0	NO	YES	SEED, MetaCyc	R03470
SPRMS	EC-2.5.1.16	S-adenosylmethioninamine:spermidine 3-aminopropyltransferase	5mta + h + sprm <=> ametam + spmd	Cbei_4410	Cbei_4410	beta-Alanine metabolism	0	0	1000	0	NO	YES	KEGG, SEED	R02869
APAT2	EC-2.6.1.19	4-aminobutyrate aminotransferase	akg + ala-B <=> glu-L + msa	Cbei_4347	Cbei_4347	beta-Alanine metabolism /// Propanoate metabolism	1	-1000	1000	0	NO	NO	MetaCyc	R00908
biomass	Biomass	biomass synthesis	40 atp + 0.0432 carbo_met + 0.026 dna_met + 40 h2o + 0.1008 peptido_met + 0.076 plipid_met + 0.5284 protein_met + 0.0655 rna_met + 0.1106 teich_met + 0.0495 trace_met <=> 40 adp + 40 pi	N/A	N/A	Biomass Synthesis	0	0	1000	1	NO	NO	Biomass	N/A
CARBO	Biomass	carbohydrate synthesis for biomass	2.057 udpg + 4.114 udpgal <=> carbo_met + 6.171 udp	N/A	N/A	Biomass Synthesis	0	0	1000	0	YES	NO	Biomass	N/A
DNA	Biomass	DNA synthesis for biomass	4.394 atp + 1.12 datp + 0.516 dctp + 0.516 dgtp + 1.12 dttp + 4.394 h2o <=> 4.394 adp + dna_met + 4.394 pi + 3.242 ppi	N/A	N/A	Biomass Synthesis	0	0	1000	0	YES	NO	Biomass	N/A
PEPTIDO	Biomass	peptidoglycan synthesis for biomass	1.108 26dap-M + 1.108 ala-L + 1.108 alaala + 4.432 atp + 1.108 glu-L + 4.432 h2o + 1.066 uacgam + 1.066 uamr <=> 4.432 adp + 1.108 ala-D + peptido_met + 4.432 pi + 1.108 udp + 1.108 ump	N/A	N/A	Biomass Synthesis	0	0	1000	0	YES	NO	Biomass	N/A
PLIPID	Biomass	phospholipid synthesis for biomass	0.271 pe_CB + 0.342 pg_CB + 0.784 pme_CB <=> plipid_met	N/A	N/A	Biomass Synthesis	0	0	1000	0	YES	NO	Biomass	N/A
PROTEIN	Biomass	protein synthesis for biomass	0.808 ala-L + 0.209 arg-L + 0.572 asn-L + 0.494 asp-L + 39.95 atp + 0.115 cys-L + 0.188 gln-L + 0.578 glu-L + 1.127 gly + 39.95 h2o + 0.098 his-L + 0.877 ile-L + 0.79 leu-L + 0.685 lys-L + 0.197 met-L + 0.295 phe-L + 0.282 pro-L + 0.763 ser-L + 0.492 thr-L + 0.04 trp-L + 0.25 tyr-L + 0.633 val-L <=> 39.95 adp + 39.95 pi + protein_met	N/A	N/A	Biomass Synthesis	0	0	1000	0	YES	NO	Biomass	N/A
RNA	Biomass	RNA synthesis for biomass	2.419 atp + 0.387 ctp + 0.562 gtp + 1.25 h2o + 0.991 utp <=> 1.25 adp + 1.25 pi + 3.109 ppi + rna_met	N/A	N/A	Biomass Synthesis	0	0	1000	0	YES	NO	Biomass	N/A
TECHOIC	Biomass	techoic acid synthesis for biomass	0.129 atp + 0.129 h2o + 0.129 lys-L + 0.518 polygp + 0.129 uacgam <=> 0.129 adp + 0.129 pi + teich_met + 0.129 udp	N/A	N/A	Biomass Synthesis	0	0	1000	0	YES	NO	Biomass	N/A
TRACE	Biomass	trace metabolite synthesis for biomass	0.217 coa + 0.212 fad + 0.365 fmn + 0.251 nad + 0.224 nadp + 0.374 thf <=> trace_met	N/A	N/A	Biomass Synthesis	0	0	1000	0	YES	NO	Biomass	N/A
ATPM	N/A	ATP maintenance requirement	atp + h2o <=> adp + h + pi	N/A	N/A	Biomass Synthesis	0	0	1000	0	NO	NO	Inferred	N/A
POLYGP	N/A	N/A	12 h + h2o + 12 pg_CB <=> 12 12dgr_CB + polygp	N/A	N/A	Biomass Synthesis	0	0	1000	0	YES	NO	Inferred	N/A
TDPGDH	EC-4.2.1.46	dTDPglucose 4,6-hydro-lyase	dtdpglu <=> dtdp4d6dg + h2o	( Cbei_2578 or Cbei_4754 )	Cbei_2578 Cbei_4754	Biosynthesis of vancomycin group antibiotics /// Polyketide sugar unit biosynthesis /// Streptomycin biosynthesis	0	0	1000	0	NO	YES	SEED, MetaCyc	R06513
BTS4	EC-2.8.1.6	Dethiobiotin:sulfur sulfurtransferase	amet + dtbt + s <=> btn + dad-5 + h + met-L	( Cbei_0301 or Cbei_1914 )	Cbei_0301 Cbei_1914	Biotin metabolism	0	0	1000	0	NO	YES	KEGG, SEED, MetaCyc	R01078
BACCL	EC-6.3.4.15	Biotin:CoA ligase (AMP-forming);	atp + btn + h <=> btamp + ppi	Cbei_1015	Cbei_1015	Biotin metabolism	0	0	1000	0	NO	YES	KEGG, SEED	R01074
AMAOT	EC-2.6.1.62	7,8-diaminonanoate transaminase	8aonn + amet <=> dann + amob	Cbei_4347	Cbei_4347	Biotin metabolism	0	0	1000	0	NO	YES	MetaCyc	R03231
BUTALD	EC-1.2.1.10	butyraldehyde:NAD+ oxidoreductase (CoA-acetylating)	btcoa + h + nadh <=> btal + coa + nad	Cbei_0305	Cbei_0305	Butanoate metabolism	0	0	1000	0	NO	NO	KEGG	R01172
BUTK	EC-2.7.2.7	ATP:butyrate 1-phosphotransferase	adp + butylphos <=> atp + but	( Cbei_4006 or Cbei_4609 or Cbei_0204 )	Cbei_4006 Cbei_4609 Cbei_0204	Butanoate metabolism	0	0	1000	0	NO	NO	KEGG, SEED, MetaCyc	R01688
ALPL	EC-2.2.1.6	2-Acetolactate pyruvate-lyase (carboxylating)	alac-S + thmpp <=> hethmpp + pyr	( Cbei_2730 or Cbei_2868 or Cbei_2647 or Cbei_0212 )	Cbei_2730 Cbei_2868 Cbei_2647 Cbei_0212	Butanoate metabolism	1	-1000	1000	0	NO	NO	KEGG, SEED	R04672
BUTOHDx	EC-1.1.1.-	butanol dehydrogenase	btal + h + nadh <=> butoh + nad	Cbei_2421	Cbei_2421	Butanoate metabolism	0	0	1000	0	NO	NO	Chen, J. S.; Jones & Woods	R03544
BUTOHDy	EC-1.1.1.-	butanol dehydrogenase	btal + h + nadph <=> butoh + nadp	Cbei_2421	Cbei_2421	Butanoate metabolism	0	0	1000	0	NO	NO	Chen, J. S.; Jones & Woods	R03545
3BUTCOAI	EC-4.2.1.120	Vinylacetyl-CoA Delta-isomerase	4hbcoa <=> 3butcoa + h2o	Cbei_2100	Cbei_2100	Butanoate metabolism	0	0	1000	0	NO	NO	MetaCyc	R05337
3BUTISOM	EC-5.3.3.3	Vinylacetyl-CoA Delta-isomerase	3butcoa <=> b2coa	Cbei_2100	Cbei_2100	Butanoate metabolism	0	0	1000	0	NO	NO	MetaCyc	R03031
ABTA	EC-2.6.1.19	4-aminobutyrate transaminase	4abut + akg <=> glu-L + sucsal	Cbei_4347	Cbei_4347	Butanoate metabolism	0	0	1000	0	NO	NO	MetaCyc	R01648
ALCDFE	EC-1.1.1.61	4-hydroxybutyrate dehydrogenase	nadh + h + sucsal <=> 4ohbut + nad	Cbei_4933	Cbei_4933	Butanoate metabolism	1	-1000	1000	0	NO	NO	MetaCyc	R01644
SDR	EC-1.1.1.303	(R)-acetoin dehydrogenase	h + diacet + nadh <=> actn-R + nad	Cbei_3904	Cbei_3904	Butanoate metabolism	1	-1000	1000	0	NO	YES	MetaCyc	R02855
3HBCD	EC-4.2.1.55	3-hydroxybutyryl-CoA dehydratase	3hbcoa-R <=> b2coa + h2o	( Cbei_2034 or Cbei_4544 )	Cbei_2034 Cbei_4544	Butanoate metabolism	1	-1000	1000	0	NO	YES	SEED, MetaCyc	R03027
BCOPBT	EC-2.3.1.19	butanoyl-CoA:phosphate butanoyltransferase	btcoa + pi <=> butylphos + coa	Cbei_0203	Cbei_0203	Butanoate metabolism	1	-1000	1000	0	NO	NO	SEED, MetaCyc	R01174
ACOAD1	EC-1.3.99.2	butyryl-CoA dehydrogenase	b2coa + 2 nadh + fdxox <=> btcoa + 2 nad + fdxrd	( Cbei_2883 or Cbei_4542 )	Cbei_2883 Cbei_4542	Butanoate metabolism	0	0	1000	0	NO	NO	SEED	R01171
COAT1	EC-2.8.3.-	butyryl-CoA-acetoacetate CoA-transferase	aacoa + ac <=> acac + accoa	( Cbei_4614 or Cbei_4612 )	Cbei_4614 Cbei_4612	Butanoate metabolism	0	0	1000	0	NO	NO	MetaCyc
COAT2	EC-2.8.3.9	butyryl-CoA-acetoacetate CoA-transferase	aacoa + but <=> acac + btcoa	( Cbei_2654 or Cbei_2653 or Cbei_3834 or Cbei_3833 or Cbei_4614 or Cbei_4612 )	Cbei_2654 Cbei_2653 Cbei_3834 Cbei_3833 Cbei_4614 Cbei_4612	Butanoate metabolism	0	0	1000	0	NO	NO	MetaCyc	R01365
POR4	EC-1.2.7.1	pyruvate synthase	coa + fdxox + pyr <=> accoa + co2 + fdxrd + h	( Cbei_1853 or Cbei_4318 or Cbei_1458 )	Cbei_1853 Cbei_4318 Cbei_1458	Butanoate metabolism /// Citrate cycle (TCA cycle) /// Glycolysis / Gluconeogenesis /// Pyruvate metabolism /// Reductive carboxylate cycle (CO2 fixation)	0	0	1000	0	NO	NO	SEED, MetaCyc	R01196
PFL	EC-2.3.1.54	Acetyl-CoA:formate C-acetyltransferase	coa + pyr <=> accoa + for	( Cbei_1011 or Cbei_4061 or Cbei_1009 or Cbei_0705 or Cbei_0315 )	Cbei_1011 Cbei_4061 Cbei_1009 Cbei_0705 Cbei_0315	Butanoate metabolism /// Pyruvate metabolism	0	0	1000	0	YES	NO	KEGG, SEED, MetaCyc	R00212
TDPAT	EC-2.2.1.6	pyruvate:thiamin diphosphate acetaldehydetransferase	pyr + thmpp + h <=> co2 + hethmpp	( Cbei_2730 or Cbei_2868 or Cbei_0212 or Cbei_2647 )	Cbei_2730 Cbei_2868 Cbei_0212 Cbei_2647	Butanoate metabolism /// Valine, leucine and isoleucine biosynthesis	0	0	1000	0	NO	NO	KEGG, SEED	R00014
FMNRy	EC-1.5.1.29	FMNH2:NADP+ oxidoreductase	fmn + nadph + h <=> fmnh2 + nadp	( Cbei_3580 or Cbei_3484 or Cbei_3354 or Cbei_0739 or Cbei_3046 or Cbei_2735 or Cbei_0273 or Cbei_4970 or Cbei_2211 or Cbei_4585 or Cbei_4524 or Cbei_2055 or Cbei_3895 or Cbei_3737 )	Cbei_3580 Cbei_3484 Cbei_3354 Cbei_0739 Cbei_3046 Cbei_2735 Cbei_0273 Cbei_4970 Cbei_2211 Cbei_4585 Cbei_4524 Cbei_2055 Cbei_3895 Cbei_3737	Butirosin and neomycin biosynthesis /// Porphyrin and chlorophyll metabolism	0	0	1000	0	NO	YES	MetaCyc	R05706
CANV	EC-4.3.2.1	argininosuccinate lyase	cansuc <=> canv-L + fum	Cbei_4516	Cbei_4516	Canavanine biosynthesis	1	-1000	1000	0	NO	YES	MetaCyc
CAVSUCC	EC-6.3.4.5	argininosuccinate synthase	atp + asp-L + urdhs <=> amp + cansuc + ppi + h	Cbei_4515	Cbei_4515	Canavanine biosynthesis	1	-1000	1000	0	NO	YES	MetaCyc
CBPCAN	EC-2.1.3.3	ornithine carbamoyltransferase	cbp + can-L <=> urdhs + pi	( Cbei_4938 or Cbei_2446 or Cbei_4521 )	Cbei_4938 Cbei_2446 Cbei_4521	Canavanine biosynthesis	1	-1000	1000	0	NO	YES	MetaCyc
FBP	EC-3.1.3.11	D-Fructose-1,6-bisphosphate 1-phosphohydrolase	fdp + h2o <=> f6p + pi	( Cbei_2467 or Cbei_4541 )	Cbei_2467 Cbei_4541	Carbon fixation in photosynthetic organisms	0	0	1000	0	NO	NO	SEED, MetaCyc	R00762
FBA	EC-4.1.2.13	D-Fructose-1,6-bisphosphate D-glyceraldehyde-3-phosphate-lyase	fdp <=> dhap + g3p	( Cbei_3039 or Cbei_4551 or Cbei_1903 )	Cbei_3039 Cbei_4551 Cbei_1903	Carbon fixation in photosynthetic organisms	1	-1000	1000	0	YES	NO	KEGG, SEED, MetaCyc	R01068
TKT2	EC-2.2.1.1	D-Fructose 6-phosphate:D-glyceraldehyde-3-phosphate glycolaldehyde	f6p + g3p <=> e4p + xu5p-D	( Cbei_4870 or Cbei_4644 or Cbei_4871 or Cbei_0532 or Cbei_2387 or Cbei_4454 )	Cbei_4870 Cbei_4644 Cbei_4871 Cbei_0532 Cbei_2387 Cbei_4454	Carbon fixation in photosynthetic organisms	0	0	1000	0	YES	NO	KEGG, SEED, MetaCyc	R01067
FBA3	EC-4.1.2.13	Sedoheptulose 1,7-bisphosphate D-glyceraldehyde-3-phosphate-lyase	s17bp <=> dhap + e4p	( Cbei_3039 or Cbei_4551 )	Cbei_3039 Cbei_4551	Carbon fixation in photosynthetic organisms	1	-1000	1000	0	NO	YES	KEGG, SEED	R01829
PPCK	EC-4.1.1.49	phosphoenolpyruvate carboxykinase	atp + oaa <=> adp + co2 + pep	Cbei_1025	Cbei_1025	Carbon fixation in photosynthetic organisms /// Citrate cycle (TCA cycle) /// Glycolysis / Gluconeogenesis /// Pyruvate metabolism	0	0	1000	0	NO	NO	SEED	R00341
MDH	EC-1.1.1.37	malate dehydrogenase	h + nadh + oaa <=> mal-L + nad	Cbei_0331	Cbei_0331	Carbon fixation in photosynthetic organisms /// Citrate cycle (TCA cycle) /// Pyruvate metabolism /// Reductive carboxylate cycle (CO2 fixation) /// Glyoxylate and dicarboxylate metabolism	0	0	1000	0	NO	NO	MetaCyc	R00342
PGK	EC-2.7.2.3	ATP:3-phospho-D-glycerate 1-phosphotransferase	3pg + atp <=> 13dpg + adp	Cbei_0598	Cbei_0598	Carbon fixation in photosynthetic organisms /// Glycolysis / Gluconeogenesis	1	-1000	1000	0	YES	NO	KEGG, SEED, MetaCyc	R01512
PYK	EC-2.7.1.40	ATP:pyruvate O2-phosphotransferase	adp + h + pep <=> atp + pyr	( Cbei_1412 or Cbei_4851 or Cbei_0485 )	Cbei_1412 Cbei_4851 Cbei_0485	Carbon fixation in photosynthetic organisms /// Glycolysis / Gluconeogenesis /// Purine metabolism /// Pyruvate metabolism	0	0	1000	0	NO	NO	KEGG, SEED, MetaCyc	R00200
RPE	EC-5.1.3.1	D-Ribulose-5-phosphate 3-epimerase	ru5p-D <=> xu5p-D	( Cbei_0547 or Cbei_1153 or Cbei_0529 or Cbei_0226 )	Cbei_0547 Cbei_1153 Cbei_0529 Cbei_0226	Carbon fixation in photosynthetic organisms /// Pentose and glucuronate interconversions /// Pentose phosphate pathway	1	-1000	1000	0	YES	NO	KEGG, SEED, MetaCyc	R01529
RPI	EC-5.3.1.6	D-Ribose-5-phosphate ketol-isomerase	r5p <=> ru5p-D	( Cbei_0761 or Cbei_2367 or Cbei_0407 or Cbei_0548 )	Cbei_0761 Cbei_2367 Cbei_0407 Cbei_0548	Carbon fixation in photosynthetic organisms /// Pentose phosphate pathway	1	-1000	1000	0	YES	NO	KEGG, SEED, MetaCyc	R01056
TKT1	EC-2.2.1.1	Sedoheptulose-7-phosphate:D-glyceraldehyde-3-phosphate	g3p + s7p <=> r5p + xu5p-D	( Cbei_4870 or Cbei_4644 or Cbei_4871 or Cbei_0532 or Cbei_2387 or Cbei_4453 )	Cbei_4870 Cbei_4644 Cbei_4871 Cbei_0532 Cbei_2387 Cbei_4453	Carbon fixation in photosynthetic organisms /// Pentose phosphate pathway	1	-1000	1000	0	YES	NO	KEGG, SEED, MetaCyc	R01641
PPDK	EC-2.7.9.1	ATP:pyruvate,orthophosphate phosphotransferase	atp + pi + pyr <=> amp + h + pep + ppi	Cbei_0849	Cbei_0849	Carbon fixation in photosynthetic organisms /// Pyruvate metabolism	0	0	1000	0	NO	NO	KEGG, SEED, MetaCyc	R00206
FUM	EC-4.2.1.2	(S)-Malate hydro-lyase	mal-L <=> fum + h2o	( Cbei_0189 or Cbei_0190 )	Cbei_0189 Cbei_0190	Citrate cycle (TCA cycle)	0	0	1000	0	NO	NO	KEGG, SEED, MetaCyc	R01082
ICOR	EC-1.1.1.42	Isocitrate:NADP+ oxidoreductase (decarboxylating)	icit + nadp <=> h + nadph + oxsucc	Cbei_4199	Cbei_4199	Citrate cycle (TCA cycle)	1	-1000	1000	0	NO	YES	KEGG, SEED, MetaCyc	R01899
OOR	EC-1.2.7.3		akg + coa + fdxox <=> co2 + fdxrd + h + succoa	( Cbei_4041 or Cbei_4042 )	Cbei_4041 Cbei_4042	Citrate cycle (TCA cycle)	1	-1000	1000	0	YES	NO	KEGG, SEED, MetaCyc	R01197
CS	EC-2.3.3.1	Citrate Synthase	accoa + h2o + oaa <=> cit + coa + h	N/A	N/A	Citrate cycle (TCA cycle)	0	0	1000	0	YES	NO	Amador-Noguez, D., et al.	R00351
SUCOAS	EC-6.2.1.5	succinyl-CoA synthetase (ADP-forming)	adp + pi + succoa <=> atp + coa + succ	N/A	N/A	Citrate cycle (TCA cycle)	0	0	1000	0	NO	NO	Inferred based on Amador-Noguez, D., et al.
ACONT	EC-4.2.1.3	citrate hydro-lyase	cit <=> icit	Cbei_0070	Cbei_0070	Citrate cycle (TCA cycle) /// Glyoxylate and dicarboxylate metabolism	1	-1000	1000	0	YES	NO	KEGG, SEED	R01900
FRD2	EC-1.3.5.-	succinate dehydrogenase	fum + mql8 <=> mqn8 + succ	Cbei_0793	Cbei_0793	Citrate cycle (TCA cycle) /// Oxidative phosphorylation	0	0	1000	0	NO	NO	MetaCyc
FRD7	EC-1.3.5.1	succinate dehydrogenase (ubiquinone)	fum + q8h2 <=> succ + q8	Cbei_0793	Cbei_0793	Citrate cycle (TCA cycle) /// Oxidative phosphorylation	0	0	1000	0	YES	NO	MetaCyc	R02164
PC	EC-6.4.1.1	Pyruvate:carbon-dioxide ligase (ADP-forming)	atp + hco3 + pyr <=> adp + h + oaa + pi	Cbei_4960	Cbei_4960	Citrate cycle (TCA cycle) /// Pyruvate metabolism	0	0	1000	0	YES	NO	KEGG, SEED, MetaCyc	R00344
GDPDPK	EC-2.7.6.5	GDP diphosphokinase	atp + gdp <=> amp + ppgpp + h	Cbei_1540	Cbei_1540	Cofactor and Prosthetic Group Biosynthesis	0	0	1000	0	NO	NO	MetaCyc
GHMT2	EC-2.1.2.1	5,10-Methylenetetrahydrofolate:glycine hydroxymethyltransferase	gly + h2o + mlthf <=> ser-L + thf	Cbei_1868	Cbei_1868	Cyanoamino acid metabolism /// Glycine, serine and threonine metabolism /// Methane metabolism /// One carbon pool by folate	0	0	1000	0	NO	NO	KEGG, SEED, MetaCyc	R00945
3SALATA	EC-2.6.1.1	3-Sulfino-L-alanine:2-oxoglutarate aminotransferase	3sala + akg + h <=> 3snpyr + glu-L	( Cbei_4316 or Cbei_4794 )	Cbei_4316 Cbei_4794	Cysteine and methionine metabolism	1	-1000	1000	0	NO	YES	KEGG	R02619
CYSTA	EC-2.6.1.1	L-Cysteine:2-oxoglutarate aminotransferase	akg + cys-L <=> glu-L + mercppyr	( Cbei_4316 or Cbei_4794 )	Cbei_4316 Cbei_4794	Cysteine and methionine metabolism	1	-1000	1000	0	NO	YES	KEGG	R00896
LCYSTAT	EC-2.6.1.1	L-Cysteate:2-oxoglutarate aminotransferase	Lcyst + akg <=> 3spyr + glu-L	( Cbei_4316 or Cbei_4794 )	Cbei_4316 Cbei_4794	Cysteine and methionine metabolism	1	-1000	1000	0	NO	YES	KEGG	R02433
MCLOR	EC-1.1.1.27	3-Mercaptolactate:NAD+ oxidoreductase	mercplac + nad <=> h + mercppyr + nadh	( Cbei_2789 or Cbei_4903 )	Cbei_2789 Cbei_4903	Cysteine and methionine metabolism	1	-1000	1000	0	NO	YES	KEGG	R03104
SERHL	EC-4.3.1.17	L-Serine hydro-lyase (deaminating)	ser-L <=> 2amac + h2o	( Cbei_4498 or Cbei_4499 )	Cbei_4498 Cbei_4499	Cysteine and methionine metabolism	0	0	1000	0	NO	NO	KEGG	R00590
ASAL	EC-2.5.1.47	O3-Acetyl-L-serine acetate-lyase (adding hydrogen sulfide)	acser + tsul <=> ac + sulcys	( Cbei_0630 or Cbei_4356 )	Cbei_0630 Cbei_4356	Cysteine and methionine metabolism	0	0	1000	0	NO	YES	SEED, MetaCyc	R03132
RHCCE	EC-4.4.1.21	S-(5-deoxy-D-ribos-5-yl)-L-homocysteine homocysteine-lyase	rhcys <=> dhptd + hcys-L	Cbei_1237	Cbei_1237	Cysteine and methionine metabolism	0	0	1000	0	NO	YES	SEED, MetaCyc	R01291
AHCYSNS	EC-3.2.2.9	S-Adenosyl-L-homocysteine homocysteinylribohydrolase	ahcys + h2o <=> ade + rhcys	Cbei_4917	Cbei_4917	Cysteine and methionine metabolism	0	0	1000	0	NO	YES	KEGG, SEED, MetaCyc	R00194
AHSERL2	EC-2.5.1.49	O-Acetyl-L-homoserine acetate-lyase (adding methanethiol)	achms + h2s <=> ac + h + hcys-L	( Cbei_0766 or Cbei_3543 or Cbei_0609 or Cbei_0622 )	Cbei_0766 Cbei_3543 Cbei_0609 Cbei_0622	Cysteine and methionine metabolism	0	0	1000	0	NO	YES	KEGG, SEED, MetaCyc	R01287
METAT	EC-2.5.1.6	ATP:L-methione S-adenosyltransferase	atp + h2o + met-L <=> amet + pi + ppi	( Cbei_0428 or Cbei_4050 )	Cbei_0428 Cbei_4050	Cysteine and methionine metabolism	0	0	1000	0	YES	NO	KEGG, SEED, MetaCyc	R00177
MTAN	EC-3.2.2.16	Methylthioadenosine methylthioribohydrolase	5mta + h2o <=> 5mtr + ade	Cbei_4917	Cbei_4917	Cysteine and methionine metabolism	0	0	1000	0	NO	YES	KEGG, SEED	R01401
AHSERL	EC-2.5.1.49	O-acetylhomoserine/O-acetylserine sulfhydrylase	achms + ch4s <=> ac + met-L + h	( Cbei_3543 or Cbei_0766 or Cbei_0609 )	Cbei_3543 Cbei_0766 Cbei_0609	Cysteine and methionine metabolism	0	0	1000	0	NO	YES	MetaCyc	R00651
HCYSMT2	EC-2.1.1.10	homocysteine S-methyltransferase	mmet + hcys-L <=> (2) met-L + h	( Cbei_2691 or Cbei_1828 or Cbei_1402 )	Cbei_2691 Cbei_1828 Cbei_1402	Cysteine and methionine metabolism	0	0	1000	0	NO	YES	MetaCyc	R00650
MHPGLUT	EC-2.1.1.14	5-methyltetrahydropteroyltriglutamate-homocysteine S-methyltransferase	mhpglu + hcys-L <=> hpglu + met-L	( Cbei_2330 or Cbei_2329 )	Cbei_2330 Cbei_2329	Cysteine and methionine metabolism	0	0	1000	0	NO	YES	MetaCyc	R04405
CYSTL	EC-4.4.1.8	L-cystathionine L-homocysteine-lyase	hcys-L + nh4 + pyr <=> cyst-L + h2o	( Cbei_0240 or Cbei_0629 )	Cbei_0240 Cbei_0629	Cysteine and methionine metabolism	1	-1000	1000	0	YES	NO	SEED, MetaCyc	R01286
SHSL1	EC-2.5.1.48	O-Succinyl-L-homoserine succinate-lyase	cys-L + suchms <=> cyst-L + h + succ	( Cbei_0629 or Cbei_0240 or Cbei_0238 )	Cbei_0629 Cbei_0240 Cbei_0238	Cysteine and methionine metabolism	0	0	1000	0	YES	NO	SEED, MetaCyc	R03260
SHSL4	EC-2.5.1.48	O-Succinyl-L-homoserine succinate-lyase	h2o + suchms <=> 2obut + h + nh4 + succ	( Cbei_0629 or Cbei_0240 or Cbei_0239 )	Cbei_0629 Cbei_0240 Cbei_0239	Cysteine and methionine metabolism	0	0	1000	0	NO	NO	SEED, MetaCyc	R00999
AHC	EC-3.3.1.1	S-Adenosyl-L-homocysteine hydrolase	ahcys + h2o <=> adn + hcys-L	Cbei_2441	Cbei_2441	Cysteine and methionine metabolism	0	0	1000	0	YES	NO	SEED	R00192
AHSAL	EC-2.5.1.49	O-acetyl-L-homoserine acetate-lyase	achms + trdrd + tsul <=> ac + h + hcys-L + so3 + trdox	( Cbei_0766 or Cbei_3543 )	Cbei_0766 Cbei_3543	Cysteine and methionine metabolism	0	0	1000	0	NO	YES	SEED	R02026
CYSDS	EC-4.4.1.8	L-Cysteine hydrogen-sulfide-lyase	cys-L + h2o <=> h2s + nh4 + pyr	Cbei_0240	Cbei_0240	Cysteine and methionine metabolism	0	0	1000	0	NO	NO	SEED	R00782
METB1	EC-2.5.1.48	cystathionine gamma-synthase	achms + cys-L <=> ac + cyst-L + h	Cbei_0239	Cbei_0239	Cysteine and methionine metabolism	0	0	1000	0	NO	YES	SEED	R03217
METS	EC-2.1.1.13	5-Methyltetrahydrofolate:L-homocysteine S-methyltransferase	5mthf + hcys-L <=> h + met-L + thf	( Cbei_3100 or Cbei_1401 or Cbei_1402 )	Cbei_3100 Cbei_1401 Cbei_1402	Cysteine and methionine metabolism	0	0	1000	0	YES	NO	KEGG, SEED, MetaCyc	R00946
HCYSMT	EC-2.1.1.10	homocysteine S-methyltransferase	hcys-L + amet <=> ahcys + met-L + h	( Cbei_2691 or Cbei_1828 or Cbei_1402 )	Cbei_2691 Cbei_1828 Cbei_1402	Cysteine and methionine metabolism	0	0	1000	0	NO	NO	MetaCyc
METSOXR2	EC-1.8.4.11	peptide-methionine (S)-S-oxide reductase	metsox-S-L + trdrd <=> met-L + trdox + h2o	( Cbei_2461 or Cbei_1306 )	Cbei_2461 Cbei_1306	Cysteine and methionine metabolism	0	0	1000	0	NO	YES	MetaCyc	R07606
ADMDC	EC-4.1.1.50	S-Adenosyl-L-methionine carboxy-lyase	amet + h <=> ametam + co2	Cbei_4412	Cbei_4412	Cysteine and methionine metabolism /// Arginine and proline metabolism	1	-1000	1000	0	NO	YES	KEGG, SEED, MetaCyc	R00178
CYSTS	EC-4.2.1.22	L-serine hydro-lyase	hcys-L + ser-L <=> cyst-L + h2o	Cbei_0630	Cbei_0630	Cysteine and methionine metabolism /// Glycine, serine and threonine metabolism	0	0	1000	0	NO	NO	SEED	R01290
CYSTGL	EC-4.4.1.1	L-cystathionine cysteine-lyase	cyst-L + h2o <=> 2obut + cys-L + nh4	Cbei_0629	Cbei_0629	Cysteine and methionine metabolism /// Glycine, serine and threonine metabolism /// Nitrogen metabolism	0	0	1000	0	NO	NO	SEED	R01001
FMETD	EC-3.5.1.31	formylmethionine deformylase	fmet + h2o <=> for + met-L	Cbei_3511	Cbei_3511	Cysteine and methionine metabolism /// Glyoxylate and dicarboxylate metabolism	1	-1000	1000	0	NO	YES	MetaCyc	R00653
CYSS	EC-2.5.1.47	O3-Acetyl-L-serine acetate-lyase (adding hydrogen sulfide)	acser + h2s <=> ac + cys-L + h	( Cbei_4356 or Cbei_0577 or Cbei_0622 or Cbei_0630 )	Cbei_4356 Cbei_0577 Cbei_0622 Cbei_0630	Cysteine and methionine metabolism /// Sulfur metabolism	0	0	1000	0	YES	NO	KEGG, SEED, MetaCyc	R00897
HSST	EC-2.3.1.46	Succinyl-CoA:L-homoserine O-succinyltransferase	hom-L + succoa <=> coa + suchms	Cbei_1279	Cbei_1279	Cysteine and methionine metabolism /// Sulfur metabolism	0	0	1000	0	YES	NO	KEGG, SEED, MetaCyc	R01777
SERAT	EC-2.3.1.30		accoa + ser-L <=> acser + coa	( Cbei_0247 or Cbei_0578 )	Cbei_0247 Cbei_0578	Cysteine and methionine metabolism /// Sulfur metabolism	1	-1000	1000	0	YES	NO	KEGG, SEED, MetaCyc	R00586
ALAR	EC-5.1.1.1	L-Alanine racemase	ala-L <=> ala-D	( Cbei_2758 or Cbei_4113 or Cbei_0863 or Cbei_0731 or Cbei_0234 or Cbei_2457 or Cbei_0047 or Cbei_4422 or Cbei_1831 or Cbei_4148 )	Cbei_2758 Cbei_4113 Cbei_0863 Cbei_0731 Cbei_0234 Cbei_2457 Cbei_0047 Cbei_4422 Cbei_1831 Cbei_4148	D-Alanine metabolism	1	-1000	1000	0	NO	NO	KEGG, SEED, MetaCyc	R00401
ALATA_D	EC-2.6.1.21	D-Alanine:2-oxoglutarate aminotransferase	akg + ala-D <=> glu-D + pyr	Cbei_2762	Cbei_2762	D-Alanine metabolism	1	-1000	1000	0	NO	NO	KEGG, SEED	R01148
ALAALA	EC-6.3.2.4	D-AlanineD-Alanine ligase (ADP-forming)	2 ala-D + atp <=> adp + alaala + h + pi	Cbei_0581	Cbei_0581	D-Alanine metabolism /// Peptidoglycan biosynthesis	0	0	1000	0	YES	NO	KEGG, SEED, MetaCyc	R01150
GLUR	EC-5.1.1.3	L-Glutamate racemase	glu-L <=> glu-D	( Cbei_0032 or Cbei_3599 )	Cbei_0032 Cbei_3599	D-Glutamine and D-glutamate metabolism /// Peptidoglycan biosynthesis	1	-1000	1000	0	NO	NO	KEGG, SEED, MetaCyc	R00260
UAMAGS	EC-6.3.2.9	UDP-N-acetylmuramoyl-L-alanine:D-glutamate ligase(ADP-forming)	atp + glu-D + uama <=> adp + h + pi + uamag	Cbei_0107	Cbei_0107	D-Glutamine and D-glutamate metabolism /// Peptidoglycan biosynthesis	0	0	1000	0	NO	YES	KEGG, SEED, MetaCyc	R02783
UAMAS	EC-6.3.2.8	UDP-N-acetylmuramate:L-alanine ligase (ADP-forming)	ala-L + atp + uamr <=> adp + h + pi + uama	Cbei_0078	Cbei_0078	D-Glutamine and D-glutamate metabolism /// Peptidoglycan biosynthesis	0	0	1000	0	NO	YES	KEGG, SEED, MetaCyc	R03193
APPNADOR	EC-1.1.1.1	alcophosphamide:NAD+ oxidoreductase	aldpmnd + 2 h + nadh <=> acphosphmd + nad	Cbei_0305	Cbei_0305	Drug metabolism - cytochrome P450	0	0	1000	0	NO	YES	KEGG	R08281
HPTHONADOR	EC-1.1.1.1	4-hydroxy-5-phenyltetrahydro-1,3-oxazin-2-one:NAD+ oxidoreductase	4hydxy5phenyltetra13ox2one + nad <=> 5phenyl13ox24dione + 2 h + nadh	Cbei_0305	Cbei_0305	Drug metabolism - cytochrome P450	0	0	1000	0	NO	YES	KEGG	R08310
PPDMCNADOR	EC-1.1.1.1	2-phenyl-1,3-propanediol monocarbamate:NAD+ oxidoreductase	2phenyl13pdmc + nad <=> 3carbam2phenyl + 2 h + nadh	Cbei_0305	Cbei_0305	Drug metabolism - cytochrome P450	0	0	1000	0	NO	YES	KEGG	R08306
DHFAH	EC-3.5.2.2	5,6-dihydro-5-fluorouracil amidohydrolase	56dihydro5fluor + h2o <=> fluroureid + 2 h	( Cbei_1942 or Cbei_1970 )	Cbei_1942 Cbei_1970	Drug metabolism - other enzymes	0	0	1000	0	NO	YES	KEGG	R08227
DOFCAH	EC-3.5.4.5	5'-deoxy-5-fluorocytidine aminohydrolase	5dxy5fluroctdn + 3 h + h2o <=> 5dxy5fluor + nh4	( Cbei_3128 or Cbei_3434 )	Cbei_3128 Cbei_3434	Drug metabolism - other enzymes	0	0	1000	0	NO	YES	KEGG	R08221
FMPDP	EC-2.4.2.10	5-fluorouridine monophosphate:diphosphate	5FU + 3 h + prpp <=> 5fluoromp + ppi	Cbei_1006	Cbei_1006	Drug metabolism - other enzymes	1	-1000	1000	0	NO	NO	KEGG	R08231
FRDK	EC-2.7.1.48	ATP:5-fluorouridine 5'-phosphotransferase	5fluoro + atp <=> 5fluoromp + adp + 2 h	( Cbei_2856 or Cbei_4512 )	Cbei_2856 Cbei_4512	Drug metabolism - other enzymes	0	0	1000	0	NO	NO	KEGG	R08232
MTHMPRNDP	EC-2.4.2.8	6-methylthiopurine 5'-monophosphate ribonucleotide:diphosphate	6methylmercpt + h + prpp <=> 6meth5mpribnucl + ppi	( Cbei_0099 or Cbei_4228 )	Cbei_0099 Cbei_4228	Drug metabolism - other enzymes	0	0	1000	0	NO	YES	KEGG	R08238
PART	EC-2.4.2.3	5-fluorouridine:phosphate alpha-D-ribosyltransferase	5FU + 4 h + r1p <=> 5fluoro + pi	Cbei_3129	Cbei_3129	Drug metabolism - other enzymes	0	0	1000	0	NO	NO	KEGG	R08229
TGMPDP	EC-2.4.2.8	6-thioguanosine monophosphate:diphosphate	prpp + thiogn <=> 6thiogump + h + ppi	( Cbei_0099 or Cbei_4228 )	Cbei_0099 Cbei_4228	Drug metabolism - other enzymes	0	0	1000	0	NO	YES	KEGG	R08245
THMPDP	EC-2.4.2.8	6-thioinosine 5'-monophosphate:diphosphate	2 h + mrcptprn + prpp <=> 6t5mp + ppi	( Cbei_0099 or Cbei_4228 )	Cbei_0099 Cbei_4228	Drug metabolism - other enzymes	0	0	1000	0	NO	YES	KEGG	R08237
TMPNADOR	EC-1.1.1.205	6-thioinosine 5'-monophosphate:NAD+ oxidoreductase	6t5mp + h2o + nad <=> 6thioxan5mp + 3 h + nadh	( Cbei_0331 or Cbei_2114 )	Cbei_0331 Cbei_2114	Drug metabolism - other enzymes	0	0	1000	0	NO	YES	KEGG	R08240
TXMPGAL	EC-6.3.5.2	6-thioxanthine 5'-monophosphate:L-glutamine amido-ligase	6thioxan5mp + atp + gln-L + h2o <=> 6thiogump + amp + glu-L + 2 h + ppi	Cbei_0332	Cbei_0332	Drug metabolism - other enzymes	0	0	1000	0	NO	YES	KEGG	R08244
ex_4abz(e)	N/A	Exchange Reaction	4abz[e] <=>	N/A	N/A	Exchange Reaction	1	-1000	1000	0	NO	NO	Exchange	N/A
ex_ac(e)	N/A	Exchange Reaction	ac[e] <=>	N/A	N/A	Exchange Reaction	1	0	1000	0	NO	NO	Exchange	N/A
ex_acetone(e)	N/A	Exchange Reaction	acetone[e] <=>	N/A	N/A	Exchange Reaction	0	0	1000	0	NO	NO	Exchange	N/A
ex_btn(e)	N/A	Exchange Reaction	btn[e] <=>	N/A	N/A	Exchange Reaction	1	-1000	1000	0	NO	YES	Exchange	N/A
ex_but(e)	N/A	Exchange Reaction	but[e] <=>	N/A	N/A	Exchange Reaction	0	0	1000	0	NO	NO	Exchange	N/A
ex_butoh(e)	N/A	Exchange Reaction	butoh[e] <=>	N/A	N/A	Exchange Reaction	0	0	1000	0	NO	NO	Exchange	N/A
ex_co2(e)	N/A	Exchange Reaction	co2[e] <=>	N/A	N/A	Exchange Reaction	0	0	1000	0	NO	NO	Exchange	N/A
ex_etoh(e)	N/A	Exchange Reaction	etoh[e] <=>	N/A	N/A	Exchange Reaction	0	0	1000	0	NO	NO	Exchange	N/A
ex_glc-D(e)	N/A	Exchange Reaction	glc-D[e] <=>	N/A	N/A	Exchange Reaction	1	-2.69	1000	0	NO	NO	Exchange	N/A
ex_h(e)	N/A	Exchange Reaction	h[e] <=>	N/A	N/A	Exchange Reaction	1	-1000	1000	0	NO	NO	Exchange	N/A
ex_h2(e)	N/A	Exchange Reaction	h2[e] <=>	N/A	N/A	Exchange Reaction	0	0	1000	0	NO	NO	Exchange	N/A
ex_h2o(e)	N/A	Exchange Reaction	h2o[e] <=>	N/A	N/A	Exchange Reaction	1	-1000	1000	0	NO	NO	Exchange	N/A
ex_lac-D(e)	N/A	Exchange Reaction	lac-D[e] <=>	N/A	N/A	Exchange Reaction	0	0	1000	0	NO	YES	Exchange	N/A
ex_lac-L(e)	N/A	Exchange Reaction	lac-L[e] <=>	N/A	N/A	Exchange Reaction	0	0	1000	0	NO	NO	Exchange	N/A
ex_nh4(e)	N/A	Exchange Reaction	nh4[e] <=>	N/A	N/A	Exchange Reaction	1	-1000	1000	0	NO	NO	Exchange	N/A
ex_pi(e)	N/A	Exchange Reaction	pi[e] <=>	N/A	N/A	Exchange Reaction	1	-1000	1000	0	NO	NO	Exchange	N/A
ex_so4(e)	N/A	Exchange Reaction	so4[e] <=>	N/A	N/A	Exchange Reaction	1	-1000	1000	0	NO	NO	Exchange	N/A
ex_thm(e)	N/A	Exchange Reaction	thm[e] <=>	N/A	N/A	Exchange Reaction	1	-1000	1000	0	NO	YES	Exchange	N/A
ex_succ(e)			succ[e] <=>	N/A	N/A	Exchange Reaction	0	0	1000	0	NO	NO
MCOATA	EC-2.3.1.39	Malonyl-CoA:[acyl-carrier-protein] S-malonyltransferase	ACP + malcoa <=> coa + malACP	( Cbei_1070 or Cbei_0257 )	Cbei_1070 Cbei_0257	Fatty acid biosynthesis	1	-1000	1000	0	YES	NO	KEGG, SEED, MetaCyc	R01626
BTNCC	EC-6.3.4.14	biotin-carboxyl-carrier-protein:carbon-dioxide ligase (ADP-forming)	atp + biocprot + hco3 <=> adp + carbbiocarbcprot + h + pi	( Cbei_1075 or Cbei_2754 )	Cbei_1075 Cbei_2754	Fatty acid biosynthesis	0	0	1000	0	NO	NO	KEGG, SEED	R04385
ACCOACDL	EC-6.4.1.2	Acetyl-CoA:carbon-dioxide ligase (ADP-forming)	accoa + carbbiocarbcprot <=> biocprot + malcoa	( Cbei_1077 or Cbei_2754 )	Cbei_1077 Cbei_2754	Fatty acid biosynthesis	1	-1000	1000	0	NO	NO	KEGG, SEED	R04386
ACOATA	EC-2.3.1.180	acetyl-CoA:[acyl-carrier-protein] S-acetyltransferase	ACP + accoa <=> acACP + coa	Cbei_1068	Cbei_1068	Fatty acid biosynthesis	0	0	1000	0	YES	NO	MetaCyc	R01624
AGAT2_CB	N/A	N/A	1ag3p_CB + 0.12 c17cycACP + 0.05 c19cycACP + 0.19 hdACP + 0.03 myrsACP + 0.04 olACP + 0.54 palmACP + 0.03 stracp <=> ACP + pa_CB	N/A	N/A	Fatty acid biosynthesis (lumped)	0	0	1000	0	YES	NO	Lumped Reaction
C140	N/A	N/A	acACP + 18 h + 6 malACP + 12 nadph <=> 6 ACP + 6 co2 + 6 h2o + myrsACP + 12 nadp	N/A	N/A	Fatty acid biosynthesis (lumped)	0	0	1000	0	YES	NO	Lumped Reaction
C160	N/A	N/A	acACP + 21 h + 7 malACP + 14 nadph <=> 7 ACP + 7 co2 + 7 h2o + 14 nadp + palmACP	N/A	N/A	Fatty acid biosynthesis (lumped)	0	0	1000	0	YES	NO	Lumped Reaction
C161	N/A	N/A	acACP + 20 h + 7 malACP + 13 nadph <=> 7 ACP + 7 co2 + 7 h2o + hdACP + 13 nadp	N/A	N/A	Fatty acid biosynthesis (lumped)	0	0	1000	0	YES	NO	Lumped Reaction
C17CYC	N/A	N/A	amet + hdACP <=> ahcys + c17cycACP + h	N/A	N/A	Fatty acid biosynthesis (lumped)	0	0	1000	0	YES	NO	Lumped Reaction
C180	N/A	N/A	acACP + 24 h + 8 malACP + 16 nadph <=> 8 ACP + 8 co2 + 8 h2o + 16 nadp + stracp	N/A	N/A	Fatty acid biosynthesis (lumped)	0	0	1000	0	YES	NO	Lumped Reaction
C181	N/A	N/A	acACP + 23 h + 8 malACP + 15 nadph <=> 8 ACP + 8 co2 + 8 h2o + 15 nadp + olACP	N/A	N/A	Fatty acid biosynthesis (lumped)	0	0	1000	0	YES	NO	Lumped Reaction
C197CYC	N/A	N/A	amet + olACP <=> ahcys + c19cycACP + h	N/A	N/A	Fatty acid biosynthesis (lumped)	0	0	1000	0	YES	NO	Lumped Reaction
GAT1_CB	N/A	N/A	0.12 c17cycACP + 0.05 c19cycACP + glyc3p + 0.19 hdACP + 0.03 myrsACP + 0.04 olACP + 0.54 palmACP + 0.03 stracp <=> 1ag3p_CB + ACP	N/A	N/A	Fatty acid biosynthesis (lumped)	0	0	1000	0	YES	NO	Lumped Reaction
ACACT2	EC-2.3.1.9	Acetyl-CoA:acetyl-CoA C-acetyltransferase	accoa + btcoa <=> 3ohcoa + coa	( Cbei_0411 or Cbei_3630 )	Cbei_0411 Cbei_3630	Fatty acid metabolism	1	-1000	1000	0	NO	YES	KEGG	R01177
ECOAH2	EC-4.2.1.17	(S)-Hydroxyhexanoyl-CoA hydro-lyase	3hhcoa <=> h2o + hx2coa	( Cbei_2230 or Cbei_2231 )	Cbei_2230 Cbei_2231	Fatty acid metabolism	1	-1000	1000	0	NO	YES	KEGG	R04749
ECOAH3	EC-4.2.1.17	(S)-Hydroxyoctanoyl-CoA hydro-lyase	3hocoa <=> h2o + oc2coa	( Cbei_2230 or Cbei_2231 )	Cbei_2230 Cbei_2231	Fatty acid metabolism	1	-1000	1000	0	NO	YES	KEGG	R04746
ECOAH4	EC-4.2.1.17	(S)-Hydroxydecanoyl-CoA hydro-lyase	3hdcoa <=> dc2coa + h2o	( Cbei_2230 or Cbei_2231 )	Cbei_2230 Cbei_2231	Fatty acid metabolism	1	-1000	1000	0	NO	YES	KEGG	R04744
ECOAH5	EC-4.2.1.17	(S)-3-Hydroxydodecanoyl-CoA hydro-lyase	3hddcoa <=> dd2coa + h2o	( Cbei_2230 or Cbei_2231 )	Cbei_2230 Cbei_2231	Fatty acid metabolism	1	-1000	1000	0	NO	YES	KEGG	R04170
ECOAH6	EC-4.2.1.17	(S)-3-Hydroxytetradecanoyl-CoA hydro-lyase	3htdcoa <=> h2o + td2coa	( Cbei_2230 or Cbei_2231 )	Cbei_2230 Cbei_2231	Fatty acid metabolism	1	-1000	1000	0	NO	YES	KEGG	R04740
ECOAH7	EC-4.2.1.17	(S)-3-Hydroxyhexadecanoyl-CoA hydro-lyase	3hhdcoa <=> h2o + hdd2coa	( Cbei_2230 or Cbei_2231 )	Cbei_2230 Cbei_2231	Fatty acid metabolism	1	-1000	1000	0	NO	YES	KEGG	R04738
HACD	EC-1.1.1.35	3-hydroxyacyl-CoA dehydrogenase	3hacoa + nad <=> 3oacoa + h + nadh	Cbei_0325	Cbei_0325	Fatty acid metabolism	1	-1000	1000	0	NO	YES	Senger & Papoutsakis	R01778
HACD1x	EC-1.1.1.35	(S)-3-Hydroxybutanoyl-CoA:NAD+ oxidoreductase	aacoa + nadh + h <=> 3hbcoa + nad	Cbei_0325	Cbei_0325	Fatty acid metabolism /// Lysine degradation /// Tryptophan metabolism /// Butanoate metabolism	0	0	1000	0	NO	NO	MetaCyc	R01975
FOLR2x	EC-1.5.1.3	Dihydrofolate:NAD+ oxidoreductase	fol + nadh <=> dhf + nad	Cbei_4953	Cbei_4953	Folate biosynthesis	0	0	1000	0	NO	YES	KEGG	R02235
THFORx	EC-1.5.1.3	5,6,7,8-Tetrahydrofolate:NAD+ oxidoreductase	fol + h + 2 nadh <=> 2 nad + thf	Cbei_4953	Cbei_4953	Folate biosynthesis	0	0	1000	0	NO	YES	KEGG	R00937
THFORy	EC-1.5.1.3	5,6,7,8-Tetrahydrofolate:NADP+ oxidoreductase	fol + h + 2 nadph <=> 2 nadp + thf	Cbei_4953	Cbei_4953	Folate biosynthesis	0	0	1000	0	NO	YES	KEGG	R00940
ADCL	EC-4.1.3.38	4-amino-4-deoxychorismate pyruvate-lyase	4adcho <=> 4abz + h + pyr	( Cbei_4118 or Cbei_1111 )	Cbei_4118 Cbei_1111	Folate biosynthesis	0	0	1000	0	NO	NO	KEGG, SEED, MetaCyc	R05553
FOLD3	EC-2.5.1.15	2-Amino-4-hydroxy-6-hydroxymethyl-7,8-dihydropteridine-	2ahhmd + 4abz <=> dhpt + ppi	Cbei_0206	Cbei_0206	Folate biosynthesis	0	0	1000	0	NO	NO	KEGG, SEED, MetaCyc	R03067
PTHPS	EC-4.2.3.12	2-amino-4-hydroxy-6-(erythro-1,2,3-trihydroxypropyl)	ahdt <=> 6pthp + pppi	Cbei_2538	Cbei_2538	Folate biosynthesis	0	0	1000	0	NO	YES	KEGG, SEED, MetaCyc	R04286
ADCS	EC-2.6.1.85	chorismate:L-glutamine aminotransferase	chor + gln-L <=> 4adcho + glu-L	( Cbei_4119 or Cbei_4120 )	Cbei_4119 Cbei_4120	Folate biosynthesis	0	0	1000	0	NO	NO	KEGG, SEED	R01716
AHDHPT	EC-3.5.4.16	2-Amino-4-hydroxy-6-(erythro-1,2,3-trihydroxypropyl)	25diamoxpyrm <=> ahdt + h2o	Cbei_2540	Cbei_2540	Folate biosynthesis	0	0	1000	0	NO	NO	KEGG, SEED	R04639
DHPS	EC-2.5.1.15	2-Amino-4-hydroxy-6-hydroxymethyl-7,8-dihydropteridine:4-	2ahhmp + 4abz <=> dhpt + h2o	Cbei_0206	Cbei_0206	Folate biosynthesis	0	0	1000	0	NO	NO	KEGG, SEED	R03066
FAPNTPDH	EC-3.5.4.16	Formamidopyrimidine nucleoside triphosphate 7,8-8,9-dihydrolase	faptp + h2o <=> for + 2 h + ptp	Cbei_2540	Cbei_2540	Folate biosynthesis	0	0	1000	0	NO	NO	KEGG, SEED	R05046
GDH	EC-3.5.4.16	GTP 7,8-8,9-dihydrolase	ptp <=> 25diamoxpyrm	Cbei_2540	Cbei_2540	Folate biosynthesis	0	0	1000	0	NO	NO	KEGG, SEED	R05048
DHFS	EC-6.3.2.17 /// EC-6.3.2.12	7,8-dihydropteroate:L-glutamate ligase	atp + dhpt + glu-L <=> adp + dhf + h + pi	Cbei_1784	Cbei_1784	Folate biosynthesis	0	0	1000	0	YES	NO	SEED, MetaCyc	R02237
DHNPA	EC-4.1.2.25	dihydroneopterin aldolase	dhnpt <=> 2ahhmp + gcald	Cbei_0207	Cbei_0207	Folate biosynthesis	0	0	1000	0	YES	NO	SEED, MetaCyc	R03504
GTPCI	EC-3.5.4.16	GTP 7,8-8,9-dihydrolase	gtp + h2o <=> ahdt + for + h	Cbei_2540	Cbei_2540	Folate biosynthesis	0	0	1000	0	NO	NO	SEED, MetaCyc	R00424
HPPK	EC-2.7.6.3	2-amino-4-hydroxy-6-hydroxymethyldihydropteridine diphosphokinase	2ahhmp + atp <=> 2ahhmd + amp + h	Cbei_0207	Cbei_0207	Folate biosynthesis	0	0	1000	0	NO	NO	SEED, MetaCyc	R03503
DHPR	EC-1.5.1.34	dihydropteridine reductase	dhbpt + h + nadh <=> nad + thbpt	( Cbei_0346 or Cbei_3057 )	Cbei_0346 Cbei_3057	Folate biosynthesis	0	0	1000	0	NO	YES	SEED	R01793
THFGLUS	EC-6.3.2.17	folylpolyglutamate synthase	atp + glu-L + thf <=> adp + h + pi + thfglu	Cbei_1784	Cbei_1784	Folate biosynthesis	1	-1000	1000	0	NO	YES	SEED	R00942
GTP89H	EC-3.5.4.16	GTP cyclohydrolase	gtp + h2o + h <=> faptp	Cbei_2540	Cbei_2540	Folate biosynthesis	0	0	1000	0	NO	NO	Senger & Papoutsakis	R00428
DHFR	EC-1.5.1.3	5,6,7,8-Tetrahydrofolate:NADP+ oxidoreductase	dhf + h + nadph <=> nadp + thf	( Cbei_2234 or Cbei_4953 )	Cbei_2234 Cbei_4953	Folate biosynthesis /// One carbon pool by folate	0	0	1000	0	NO	NO	KEGG, SEED, MetaCyc	R00939
FOLR2	EC-1.5.1.3	Dihydrofolate:NADP+ oxidoreductase	fol + nadph <=> dhf + nadp	( Cbei_2234 or Cbei_4953 )	Cbei_2234 Cbei_4953	Folate biosynthesis /// One carbon pool by folate	0	0	1000	0	NO	YES	KEGG, SEED	R02236
FBA2	EC-4.1.2.13	D-Fructose 1-phosphate D-glyceraldehyde-3-phosphate-lyase	f1p <=> dhap + glyald	( Cbei_3039 or Cbei_4551 or Cbei_1903 )	Cbei_3039 Cbei_4551 Cbei_1903	Fructose and mannose metabolism	1	-1000	1000	0	NO	YES	SEED, MetaCyc	R02568
XYLI2	EC-5.3.1.5	alpha-D-Glucose ketol-isomerase	glc-D <=> fru	Cbei_2383	Cbei_2383	Fructose and mannose metabolism	1	-1000	1000	0	NO	NO	SEED, MetaCyc	R00878
FRUK	EC-2.7.1.56	ATP:D-fructose-1-phosphate 6-phosphotransferase	atp + f1p <=> adp + fdp + h	Cbei_1843	Cbei_1843	Fructose and mannose metabolism	0	0	1000	0	NO	YES	KEGG, SEED, MetaCyc	R02071
RMK	EC-2.7.1.5	ATP:L-rhamnulose 1-phosphotransferase	atp + rml <=> adp + h + rml1p	Cbei_0445	Cbei_0445	Fructose and mannose metabolism	0	0	1000	0	NO	YES	KEGG, SEED, MetaCyc	R03014
RMPA	EC-4.1.2.19	L-Rhamnulose-1-phosphate lactaldehyde-lyase	rml1p <=> dhap + lald-L	Cbei_0454	Cbei_0454	Fructose and mannose metabolism	1	-1000	1000	0	NO	YES	KEGG, SEED, MetaCyc	R02263
SBTPD	EC-1.1.1.140	D-sorbitol-6-phosphate:NAD 2-oxidoreductase	nad + sbt6p <=> f6p + h + nadh	Cbei_0340	Cbei_0340	Fructose and mannose metabolism	1	-1000	1000	0	NO	YES	KEGG, SEED	R05607
FCI	EC-5.3.1.25	L-fucose isomerase	fuc-L <=> fcl-L	( Cbei_2389 or Cbei_4681 )	Cbei_2389 Cbei_4681	Fructose and mannose metabolism	1	-1000	1000	0	NO	YES	MetaCyc	R03163
FCLK	EC-2.7.1.51	L-fuculokinase	atp + fcl-L <=> adp + fc1p + h	Cbei_2384	Cbei_2384	Fructose and mannose metabolism	0	0	1000	0	NO	YES	MetaCyc	R03241
RMI	EC-5.3.1.14	L-rhamnose isomerase	rmn <=> rml	Cbei_0446	Cbei_0446	Fructose and mannose metabolism	1	-1000	1000	0	NO	YES	SEED, MetaCyc	R02437
FCLPA	EC-4.1.2.17	L-Fuculose-1-phosphate lactaldehyde-lyase	fc1p <=> dhap + lald-L	Cbei_3277	Cbei_3277	Fructose and mannose metabolism	1	-1000	1000	0	NO	YES	SEED	R02262
M1PD	EC-1.1.1.17	mannitol-1-phosphate 5-dehydrogenase	mnl1p + nad <=> f6p + h + nadh	( Cbei_0245 or Cbei_0531 )	Cbei_0245 Cbei_0531	Fructose and mannose metabolism	1	-1000	1000	0	NO	YES	SEED	R00758
SBTD_D2	EC-1.1.1.14	D-sorbitol dehydrogenase (D-fructose producing)	nad + sbt-D <=> fru + h + nadh	Cbei_0223	Cbei_0223	Fructose and mannose metabolism	0	0	1000	0	NO	YES	SEED	R00875
MAN1PT	EC-2.7.7.13	mannose-1-phosphate guanylyltransferase	gtp + man1p + h <=> gdpmann + ppi	Cbei_0318	Cbei_0318	Fructose and mannose metabolism /// Amino sugar and nucleotide sugar metabolism	0	0	1000	0	NO	YES	MetaCyc	R00885
TPI	EC-5.3.1.1	D-Glyceraldehyde-3-phosphate ketol-isomerase	g3p <=> dhap	Cbei_0599	Cbei_0599	Fructose and mannose metabolism /// Glycolysis / Gluconeogenesis /// Inositol phosphate metabolism	1	-1000	1000	0	YES	NO	KEGG, SEED, MetaCyc	R01015
PFK	EC-2.7.1.11	6-phosphofructokinase	atp + f6p <=> adp + fdp + h	( Cbei_0998 or Cbei_4852 )	Cbei_0998 Cbei_4852	Fructose and mannose metabolism /// Glycolysis / Gluconeogenesis /// Pentose phosphate pathway	0	0	1000	0	YES	NO	SEED, MetaCyc	R00756
EPMGH	EC-3.2.1.22	Epimelibiose galactohydrolase	epm + h2o <=> gal + man	Cbei_4359	Cbei_4359	Galactose metabolism	1	-1000	1000	0	NO	YES	KEGG	R01329
GALIGH	EC-3.2.1.22	1-alpha-D-Galactosyl-myo-inositol galactohydrolase	1Dgali + h2o <=> gal + inost	Cbei_4359	Cbei_4359	Galactose metabolism	1	-1000	1000	0	NO	YES	KEGG	R01194
GGLGH	EC-3.2.1.22	Galactosylglycerol galactohydrolase	ggl + h2o <=> gal + glyc	Cbei_4359	Cbei_4359	Galactose metabolism	1	-1000	1000	0	NO	YES	KEGG	R01104
MBS	EC-3.2.1.22		h2o + manntri <=> gal + 11 h + melib	Cbei_4359	Cbei_4359	Galactose metabolism	0	0	1000	0	NO	YES	KEGG	R05549
MELTGH	EC-3.2.1.22	Melibiitol galactohydrolase	h2o + melt <=> gal + sbt-D	Cbei_4359	Cbei_4359	Galactose metabolism	1	-1000	1000	0	NO	YES	KEGG	R02926
PFK4	EC-2.7.1.11	CTP:D-Tagatose 6-phosphate 1-phosphotransferase	ctp + tag6p-D <=> cdp + h + tagdp-D	( Cbei_0998 or Cbei_4852 )	Cbei_0998 Cbei_4852	Galactose metabolism	0	0	1000	0	NO	YES	KEGG	R03237
PFK5	EC-2.7.1.11	UTP:D-Tagatose 6-phosphate 1-phosphotransferase	tag6p-D + utp <=> h + tagdp-D + udp	( Cbei_0998 or Cbei_4852 )	Cbei_0998 Cbei_4852	Galactose metabolism	0	0	1000	0	NO	YES	KEGG	R03238
PFK6	EC-2.7.1.11	ITP:D-Tagatose 6-phosphate 1-phosphotransferase	itp + tag6p-D <=> h + idp + tagdp-D	( Cbei_0998 or Cbei_4852 )	Cbei_0998 Cbei_4852	Galactose metabolism	0	0	1000	0	NO	YES	KEGG	R03239
RAFGH	EC-3.2.1.22	Raffinose galactohydrolase	h2o + raffin <=> gal + sucr	Cbei_4359	Cbei_4359	Galactose metabolism	0	0	1000	0	NO	YES	KEGG	R01103
STGH	EC-3.2.1.22		h2o + styse <=> gal + 14 h + raffin	Cbei_4359	Cbei_4359	Galactose metabolism	1	-1000	1000	0	NO	YES	KEGG	R03634
GALK	EC-2.7.1.6	ATP:D-galactose 1-phosphotransferase	atp + gal <=> adp + gal1p + h	Cbei_4419	Cbei_4419	Galactose metabolism	0	0	1000	0	NO	YES	KEGG, SEED, MetaCyc	R01092
PFK_2	EC-2.7.1.11	ATP:D-tagatose-6-phosphate 1-phosphotransferase	atp + tag6p-D <=> adp + h + tagdp-D	( Cbei_0998 or Cbei_4852 )	Cbei_0998 Cbei_4852	Galactose metabolism	0	0	1000	0	NO	YES	KEGG, SEED, MetaCyc	R03236
GALS3	EC-3.2.1.22	alpha-D-Glucoside glucohydrolase;	h2o + melib <=> gal + glc-D	( Cbei_4441 or Cbei_4442 or Cbei_4359 )	Cbei_4441 Cbei_4442 Cbei_4359	Galactose metabolism	0	0	1000	0	NO	YES	KEGG, SEED	R01101
6PGALSZ	EC-3.2.1.85	Beta-glucosidase	lac6p + h2o <=> dgal6p + glc-D	Cbei_1477	Cbei_1477	Galactose metabolism	1	-1000	1000	0	NO	YES	MetaCyc	R03256
GAL6PI	EC-5.3.1.26	galactose-6-phosphate isomerase	dgal6p <=> tag6p-D	( Cbei_0407 or Cbei_0227 )	Cbei_0407 Cbei_0227	Galactose metabolism	1	-1000	1000	0	NO	YES	MetaCyc	R03240
TGBPA	EC-4.1.2.40	tagatose-bisphosphate aldolase	tagdp-D <=> dhap + g3p	Cbei_1903	Cbei_1903	Galactose metabolism	1	-1000	1000	0	NO	YES	MetaCyc	R01069
LACZ	EC-3.2.1.23	Lactose galactohydrolase	h2o + lcts <=> gal + glc-D	( Cbei_1232 or Cbei_1236 )	Cbei_1232 Cbei_1236	Galactose metabolism	0	0	1000	0	NO	YES	SEED, MetaCyc	R01678
GLTPD	EC-1.1.1.251	galactitol-1-phosphate 5-dehydrogenase	galt1p + nad <=> h + nadh + tag6p-D	( Cbei_0685 or Cbei_3890 )	Cbei_0685 Cbei_3890	Galactose metabolism	1	-1000	1000	0	NO	YES	SEED	R05571
KETOLAC	EC-3.2.1.23	3-Ketolactose galactohydrolase	ketolac + h2o <=> ketoglact + glc-D	Cbei_1232	Cbei_1232	Galactose metabolism	0	0	1000	0	NO	YES	MetaCyc	R04783
UGLT	EC-2.7.7.12	UDP-glucose---hexose-1-phosphate uridylyltransferase	gal1p + udpg <=> g1p + udpgal	Cbei_4421	Cbei_4421	Galactose metabolism /// Amino sugar and nucleotide sugar metabolism	1	-1000	1000	0	NO	NO	MetaCyc	R00955
GALU	EC-2.7.7.9	UTP:alpha-D-glucose-1-phosphate uridylyltransferase	g1p + h + utp <=> ppi + udpg	( Cbei_4618 or Cbei_1727 )	Cbei_4618 Cbei_1727	Galactose metabolism /// Amino sugar and nucleotide sugar metabolism /// Pentose and glucuronate interconversions /// Starch and sucrose metabolism	0	0	1000	0	NO	NO	KEGG, SEED, MetaCyc	R00289
AMACAPT	EC-2.5.1.16	S-adenosylmethioninamine:cadaverine 3-aminopropyltransferase	15dap + ametam <=> 5mta + aminopropylcdvn + h	Cbei_4410	Cbei_4410	Glutathione metabolism	0	0	1000	0	NO	YES	KEGG	R08359
AMPTASECG	EC-3.4.11.1	membrane alanyl aminopeptidase	cgly + h2o <=> cys-L + gly	Cbei_2737	Cbei_2737	Glutathione metabolism	0	0	1000	0	NO	YES	KEGG	R00899
GTHP	EC-1.11.1.9	glutathione:hydrogen-peroxide oxidoreductase	2 gthrd + h2o2 <=> gthox + 2 h2o	( Cbei_0389 or Cbei_0777 )	Cbei_0389 Cbei_0777	Glutathione metabolism	1	-1000	1000	0	NO	YES	KEGG, SEED, MetaCyc	R00274
GLUCYS	EC-6.3.2.2	L-glutamate:L-cysteine gamma-ligase (ADP-forming)	atp + cys-L + glu-L <=> adp + glucys + h + pi	Cbei_1862	Cbei_1862	Glutathione metabolism	0	0	1000	0	NO	YES	KEGG, SEED	R00894
GND	EC-1.1.1.44	6-phospho-D-gluconate:NADP+ 2-oxidoreductase (decarboxylating)	6pgc + nadp <=> co2 + nadph + ru5p-D	Cbei_2192	Cbei_2192	Glutathione metabolism /// Pentose phosphate pathway	0	0	1000	0	NO	YES	KEGG, SEED, MetaCyc	R01528
ICDHy	EC-1.1.1.42	Isocitrate:NADP+ oxidoreductase (decarboxylating)	icit + nadp <=> akg + co2 + nadph	Cbei_4199	Cbei_4199	Glutathione metabolism /// Reductive carboxylate cycle (CO2 fixation)	1	-1000	1000	0	YES	NO	SEED, MetaCyc	R00267
GLYK	EC-2.7.1.30	ATP:glycerol 3-phosphotransferase	atp + glyc <=> adp + glyc3p + h	Cbei_4509	Cbei_4509	Glycerolipid metabolism	0	0	1000	0	NO	YES	KEGG, SEED, MetaCyc	R00847
GLYCDx	EC-1.1.1.6	Glycerol:NAD+ oxidoreductase	glyc + nad <=> dha + h + nadh	Cbei_2753	Cbei_2753	Glycerolipid metabolism	0	0	1000	0	NO	YES	KEGG, SEED	R01034
DHAK	EC-2.7.1.29	ATP:glycerone phosphotransferase	atp + dha <=> adp + dhap + h	Cbei_2148	Cbei_2148	Glycerolipid metabolism	0	0	1000	0	NO	YES	SEED, MetaCyc	R01011
ALCD19	EC-1.1.1.72	Glycerol:NAD+ oxidoreductase	glyc + nad <=> glyald + h + nadh	( Cbei_4552 or Cbei_4933 )	Cbei_4552 Cbei_4933	Glycerolipid metabolism	0	0	1000	0	NO	YES	SEED	R01036
GLYCDH	EC-1.2.1.3	aldehyde dehydrogenase	glyald + h2o + nad <=> glyc-R + 2 h + nadh	( Cbei_0727 or Cbei_1953 )	Cbei_0727 Cbei_1953	Glycerolipid metabolism	0	0	1000	0	NO	YES	SEED	R01752
UDPG3g12dgrGT_CB	EC-2.4.1.-	Transferases	3g12dgr_CB + udpg <=> dgdcg_CB + h + udp	Cbei_0400	Cbei_0400	Glycerolipid metabolism	0	0	1000	0	NO	YES	SEED	R04377
ALCD19y	EC-1.1.1.72	Glycerol:NADP+ oxidoreductase	glyc + nadp <=> glyald + h + nadph	Cbei_0544	Cbei_0544	Glycerolipid metabolism	0	0	1000	0	NO	YES	Senger & Papoutsakis	R01041
DAGK_CB	EC-2.7.1.107	ATP:1,2-diacylglycerol 3-phosphotransferase	12dgr_CB + atp <=> adp + h + pa_CB	Cbei_0844	Cbei_0844	Glycerolipid metabolism /// Glycerophospholipid metabolism	0	0	1000	0	NO	NO	KEGG, SEED	R02240
PAPA_CB	EC-3.1.3.4	phosphatidate phosphatase	h2o + pa_CB <=> 12dgr_CB + pi	Cbei_0844	Cbei_0844	Glycerolipid metabolism /// Glycerophospholipid metabolism	1	-1000	1000	0	NO	NO	SEED	R02239
GLYCK	EC-2.7.1.31	ATP:(R)-glycerate 3-phosphotransferase	atp + glyc-R <=> 3pg + adp + h	Cbei_4479	Cbei_4479	Glycerolipid metabolism /// Glycine, serine and threonine metabolism /// Glyoxylate and dicarboxylate metabolism	0	0	1000	0	NO	NO	KEGG, SEED, MetaCyc	R01514
CLPNS2_CB	EC-2.7.8.-		cdpdag_CB + pg_CB <=> clpn_CB + cmp + h	Cbei_4589	Cbei_4589	Glycerophospholipid metabolism	0	0	1000	0	NO	YES	KEGG	R07390
G3PD2	EC-1.1.1.94	sn-Glycerol-3-phosphate:NADP+ 2-oxidoreductase	dhap + h + nadph <=> glyc3p + nadp	( Cbei_1135 or Cbei_2503 )	Cbei_1135 Cbei_2503	Glycerophospholipid metabolism	0	0	1000	0	NO	NO	KEGG, SEED, MetaCyc	R00848
CDS_CB	EC-2.7.7.41	CTP:phosphatidate cytidyltransferase	ctp + h + pa_CB <=> cdpdag_CB + ppi	Cbei_1193	Cbei_1193	Glycerophospholipid metabolism	0	0	1000	0	YES	NO	KEGG, SEED	R01799
CLPNS_CB	EC-2.7.8.-		2 pg_CB <=> clpn_CB + glyc	Cbei_4589	Cbei_4589	Glycerophospholipid metabolism	1	-1000	1000	0	NO	YES	KEGG, SEED	R02030
G3PD1	EC-1.1.1.94	sn-Glycerol-3-phosphate:NAD+ 2-oxidoreductase	dhap + h + nadh <=> glyc3p + nad	( Cbei_1135 or Cbei_2503 )	Cbei_1135 Cbei_2503	Glycerophospholipid metabolism	0	0	1000	0	NO	NO	KEGG, SEED	R00842
GPDDA1	EC-3.1.4.46	sn-Glycero-3-phosphocholine glycerophosphohydrolase	g3pc + h2o <=> chol + glyc3p + h	Cbei_4720	Cbei_4720	Glycerophospholipid metabolism	0	0	1000	0	NO	YES	KEGG, SEED	R01030
GPDDA2	EC-3.1.4.46	sn-Glycero-3-phosphoethanolamine glycerophosphohydrolase	g3pe + h2o <=> etha + glyc3p + h	Cbei_4720	Cbei_4720	Glycerophospholipid metabolism	0	0	1000	0	NO	YES	KEGG, SEED	R01470
PGSA_CB	EC-2.7.8.5	CDPdiacylglycerol:sn-glycerol-3-phosphate 3-phosphatidyltransferase	cdpdag_CB + glyc3p <=> cmp + h + pgp_CB	( Cbei_1215 or Cbei_3473 )	Cbei_1215 Cbei_3473	Glycerophospholipid metabolism	1	-1000	1000	0	YES	NO	KEGG, SEED	R01801
G3PCT	EC-2.7.7.39	CDP-glycerol pyrophosphorylase	ctp + glyc3p + h <=> cdpglyc + ppi	Cbei_4338	Cbei_4338	Glycerophospholipid metabolism	0	0	1000	0	NO	YES	MetaCyc	R00856
G3PD5	EC-1.1.5.3	sn-glycerol 3-phosphate:ubiquinone oxidoreductase	glyc3p + q8 <=> dhap + q8h2	Cbei_4508	Cbei_4508	Glycerophospholipid metabolism	0	0	1000	0	NO	NO	MetaCyc	R08657
G3PD3	EC-1.1.5.3	sn-Glycerol-3-phosphate:FAD 2-oxidoreductase	fad + glyc3p <=> dhap + fadh2	Cbei_4508	Cbei_4508	Glycerophospholipid metabolism	0	0	1000	0	YES	NO	KEGG	R00848
PETOHM_CB	EC-2.1.1.17	phosphatidylethanolamine N-methyltransferase	amet + pe_CB <=> ahcys + h + pme_CB			Glycerophospholipid metabolism	0	0	1000	0	YES	NO
PGPP_CB			h2o + pgp_CB <=> pg_CB + pi			Glycerophospholipid metabolism	0	0	1000	0	YES	NO
OIVD3	EC-1.2.1.25	2-oxoisovalerate dehydrogenase	3mop + coa + nad <=> 2mbcoa + co2 + nadh	Cbei_0546	Cbei_0546	Glycerophospholipid metabolism	0	0	1000	0	NO	YES	MetaCyc	R03171
CDPDGP_CB	EC-2.7.8.8	CDPdiacylglycerol:L-serine 3-O-phosphatidyltransferase	cdpdag_CB + ser-L <=> cmp + h + ps_CB	Cbei_0572	Cbei_0572	Glycerophospholipid metabolism /// Glycine, serine and threonine metabolism	0	0	1000	0	YES	NO	KEGG, SEED	R01800
PSD_CB	EC-4.1.1.65	Phsophatidyl-L-serine carboxy-lyase	h + ps_CB <=> co2 + pe_CB	Cbei_0018	Cbei_0018	Glycerophospholipid metabolism /// Glycine, serine and threonine metabolism	0	0	1000	0	YES	NO	KEGG, SEED	R02055
2AMACHYD	SPONTANEOUS	2-Aminoacrylate hydrolysis	2amac + h2o <=> nh4 + pyr	N/A	N/A	Glycine, serine and threonine metabolism	0	0	1000	0	NO	NO	BiGG	R08698
THRA2	EC-4.1.2.5	L-Allothreonine acetaldehyde-lyase	athr-L <=> acald + gly	Cbei_4155	Cbei_4155	Glycine, serine and threonine metabolism	1	-1000	1000	0	NO	YES	SEED, MetaCyc	R06171
HSK	EC-2.7.1.39	ATP:L-homoserine O-phosphotransferase	atp + hom-L <=> adp + h + phom	Cbei_1294	Cbei_1294	Glycine, serine and threonine metabolism	0	0	1000	0	NO	NO	KEGG, SEED, MetaCyc	R01771
PSERT	EC-2.6.1.52	3-Phosphoserine:2-oxoglutarate aminotransferase	3php + glu-L <=> akg + pser-L	Cbei_0075	Cbei_0075	Glycine, serine and threonine metabolism	0	0	1000	0	NO	NO	KEGG, SEED, MetaCyc	R04173
SERD_L	EC-4.3.1.19	L-serine ammonia-lyase	ser-L <=> nh4 + pyr	( Cbei_2232 or Cbei_4498 or Cbei_4499 )	Cbei_2232 Cbei_4498 Cbei_4499	Glycine, serine and threonine metabolism	0	0	1000	0	NO	NO	KEGG, SEED, MetaCyc	R00220
THRA	EC-4.1.2.5	L-Threonine acetaldehyde-lyase	thr-L <=> acald + gly	Cbei_4155	Cbei_4155	Glycine, serine and threonine metabolism	0	0	1000	0	YES	NO	KEGG, SEED, MetaCyc	R00751
THRS	EC-4.2.3.1	O-Phospho-L-homoserine phospho-lyase (adding water)	h2o + phom <=> pi + thr-L	Cbei_1293	Cbei_1293	Glycine, serine and threonine metabolism	0	0	1000	0	NO	NO	KEGG, SEED, MetaCyc	R01466
SPT	EC-2.6.1.51	serine-pyruvate transaminase	pyr + ser-L <=> ala-L + hpyr	Cbei_0759	Cbei_0759	Glycine, serine and threonine metabolism	1	-1000	1000	0	NO	NO	MetaCyc	R00585
PGCD	EC-1.1.1.95	3-Phospho-D-glycerate:NAD+ 2-oxidoreductase	3pg + nad <=> 3php + h + nadh	( Cbei_4594 or Cbei_4927 )	Cbei_4594 Cbei_4927	Glycine, serine and threonine metabolism	1	-1000	1000	0	NO	NO	SEED, MetaCyc	R01513
BETALDHx	EC-1.2.1.8	betaine-aldehyde dehydrogenase	betald + h2o + nad <=> glyb + 2 h + nadh	Cbei_4936	Cbei_4936	Glycine, serine and threonine metabolism	0	0	1000	0	NO	YES	SEED	R02565
BETALDHy	EC-1.2.1.8	betaine-aldehyde dehydrogenase	betald + h2o + nadp <=> glyb + 2 h + nadph	Cbei_4936	Cbei_4936	Glycine, serine and threonine metabolism	0	0	1000	0	NO	YES	SEED	R02566
PSP_L	EC-3.1.3.3	phosphoserine phosphatase	h2o + pser-L <=> pi + ser-L	( Cbei_1022 or Cbei_4314 )	Cbei_1022 Cbei_4314	Glycine, serine and threonine metabolism	0	0	1000	0	NO	NO	SEED	R00582
SGLYAT	EC-2.6.1.45	serine--glyoxylate transaminase	glx + ser-L <=> gly + hpyr	Cbei_0759	Cbei_0759	Glycine, serine and threonine metabolism	1	-1000	1000	0	NO	NO	SEED	R00588
ALR2	EC-1.1.1.-	aldose reductase (methylglyoxal)	mthgxl + nadph + h <=> acetol + nadp	Cbei_2421	Cbei_2421	Glycine, serine and threonine metabolism	1	-1000	1000	0	NO	YES	Senger & Papoutsakis	R02528
HPYRRx	EC-1.1.1.29	glycerate dehydrogenase	h + hpyr + nadh <=> glyc-R + nad	Cbei_1946	Cbei_1946	Glycine, serine and threonine metabolism /// Glyoxylate and dicarboxylate metabolism	0	0	1000	0	NO	NO	Senger & Papoutsakis	R01388
ASAD	EC-1.2.1.11	L-Aspartate-4-semialdehyde:NADP+ oxidoreductase (phosphorylating)	aspsa + nadp + pi <=> 4pasp + h + nadph	( Cbei_0518 or Cbei_1797 )	Cbei_0518 Cbei_1797	Glycine, serine and threonine metabolism /// Lysine biosynthesis	1	-1000	1000	0	YES	NO	KEGG, SEED, MetaCyc	R02291
HSDy	EC-1.1.1.3	L-Homoserine:NADP+ oxidoreductase	aspsa + h + nadph <=> hom-L + nadp	Cbei_1551	Cbei_1551	Glycine, serine and threonine metabolism /// Lysine biosynthesis	0	0	1000	0	NO	NO	KEGG, SEED, MetaCyc	R01775
HSDx	EC-1.1.1.3	L-Homoserine:NAD+ oxidoreductase	aspsa + h + nadh <=> hom-L + nad	Cbei_1551	Cbei_1551	Glycine, serine and threonine metabolism /// Lysine biosynthesis	0	0	1000	0	NO	NO	KEGG, SEED	R01773
ASPK	EC-2.7.2.4	ATP:L-aspartate 4-phosphotransferase	asp-L + atp <=> 4pasp + adp	( Cbei_1211 or Cbei_4207 )	Cbei_1211 Cbei_4207	Glycine, serine and threonine metabolism /// Lysine biosynthesis /// Cysteine and methionine metabolism	0	0	1000	0	YES	NO	KEGG, SEED, MetaCyc	R00480
THRD_L	EC-4.3.1.19	L-threonine ammonia-lyase	thr-L <=> 2obut + nh4	Cbei_1562	Cbei_1562	Glycine, serine and threonine metabolism /// Valine, leucine and isoleucine biosynthesis	1	-1000	1000	0	NO	NO	KEGG, SEED, MetaCyc	R00996
ALCD2	EC-1.1.1.1	Ethanol:NAD+ oxidoreductase	etoh + nad <=> acald + h + nadh	Cbei_0305	Cbei_0305	Glycolysis / Gluconeogenesis	1	-1000	1000	0	NO	NO	KEGG, SEED, MetaCyc	R00754
ENO	EC-4.2.1.11	2-Phospho-D-glucerate hydro-lyase	2pg <=> h2o + pep	( Cbei_0602 or Cbei_3627 )	Cbei_0602 Cbei_3627	Glycolysis / Gluconeogenesis	1	-1000	1000	0	YES	NO	KEGG, SEED, MetaCyc	R00658
GAPD	EC-1.2.1.12	D-Glyceraldehyde-3-phosphate:NAD+ oxidoreductase(phosphorylating)	g3p + nad + pi <=> 13dpg + h + nadh	Cbei_0597	Cbei_0597	Glycolysis / Gluconeogenesis	1	-1000	1000	0	YES	NO	KEGG, SEED, MetaCyc	R01061
PGM	EC-5.4.2.1	2-Phospho-D-glycerate 2,3-phosphomutase	2pg <=> 3pg	( Cbei_0600 or Cbei_1759 or Cbei_3424 or Cbei_3922 )	Cbei_0600 Cbei_1759 Cbei_3424 Cbei_3922	Glycolysis / Gluconeogenesis	1	-1000	1000	0	YES	NO	KEGG, SEED, MetaCyc	R01518
6PHBG	EC-3.2.1.86	Salicin 6-phosphate glucohydrolase	h2o + salc6p <=> 2hymeph + g6p	( Cbei_4805 or Cbei_0700 )	Cbei_4805 Cbei_0700	Glycolysis / Gluconeogenesis	0	0	1000	0	NO	YES	KEGG, SEED	R05134
AB6PGH	EC-3.2.1.86	Arbutin 6-phosphate glucohydrolase	arbt6p + h2o <=> g6p + hqn	( Cbei_4805 or Cbei_0701 )	Cbei_4805 Cbei_0701	Glycolysis / Gluconeogenesis	0	0	1000	0	NO	YES	KEGG, SEED	R05133
DGPR	EC-1.2.1.9	glyceraldehyde-3-phosphate dehydrogenase	g3p + h2o + nadp <=> 3pg + 2 h + nadph	( Cbei_2282 or Cbei_2572 )	Cbei_2282 Cbei_2572	Glycolysis / Gluconeogenesis	0	0	1000	0	NO	NO	SEED	R01058
CAT2	EC-1.11.1.6		etoh + h2o2 <=> acald + (2) h2o	Cbei_4834	Cbei_4834	Glycolysis / Gluconeogenesis	0	0	1000	0	NO	YES	MetaCyc
PGI	EC-5.3.1.9	D-glucose-6-phosphate aldose-ketose-isomerase	g6p <=> f6p	Cbei_0341	Cbei_0341	Glycolysis / Gluconeogenesis /// Pentose phosphate pathway /// Starch and sucrose metabolism /// Amino sugar and nucleotide sugar metabolism	1	-1000	1000	0	NO	NO	SEED, MetaCyc	R00771
LDH_L	EC-1.1.1.27	(S)-Lactate:NAD+ oxidoreductase	lac-L + nad <=> h + nadh + pyr	( Cbei_4072 or Cbei_4903 or Cbei_2789 )	Cbei_4072 Cbei_4903 Cbei_2789	Glycolysis / Gluconeogenesis /// Pyruvate metabolism	1	-1000	1000	0	NO	NO	KEGG, SEED, MetaCyc	R00703
ALDD2x	EC-1.2.1.3	aldehyde dehydrogenase	acald + h2o + nad <=> ac + 2 h + nadh	( Cbei_0727 or Cbei_1953 )	Cbei_0727 Cbei_1953	Glycolysis / Gluconeogenesis /// Pyruvate metabolism	0	0	1000	0	NO	NO	SEED	R00710
GCALDD	EC-1.2.1.21	Glycolaldehyde dehydrogenase	gcald + h2o + nad <=> glyclt + (2) h + nadh	Cbei_4936	Cbei_4936	Glyoxylate and dicarboxylate metabolism	1	-1000	1000	0	YES	NO	BiGG	R01333
GLYCTO2		Glycolate oxidase	glyclt + q8 <=> glx + q8h2	Cbei_0312	Cbei_0312	Glyoxylate and dicarboxylate metabolism	0	0	1000	0	YES	NO	BiGG
GLYOR	EC-1.1.1.77	Glycol:NAD+ oxidoreductase	12ethd + nad <=> gcald + 3 h + nadh	Cbei_0455	Cbei_0455	Glyoxylate and dicarboxylate metabolism	1	-1000	1000	0	NO	YES	KEGG	R01781
PGLYCP	EC-3.1.3.18	2-Phosphoglycolate phosphohydrolase	2pglyc + h2o <=> glyclt + pi	( Cbei_2326 or Cbei_3741 )	Cbei_2326 Cbei_3741	Glyoxylate and dicarboxylate metabolism	0	0	1000	0	NO	YES	KEGG, SEED	R01334
GLXCL	EC-4.1.1.47	glyoxylate carboxy-lyase	(2) glx + h <=> co2 + 2h3oppan	Cbei_0217	Cbei_0217	Glyoxylate and dicarboxylate metabolism	0	0	1000	0	NO	NO	MetaCyc	R00013
TRSAR	EC-1.1.1.60	2-hydroxy-3-oxopropionate reductase	2h3oppan + h + nadh <=> glyc-R + nad	Cbei_1311	Cbei_1311	Glyoxylate and dicarboxylate metabolism	0	0	1000	0	NO	NO	SEED, MetaCyc	R01745
TRSARy	EC-1.1.1.60	2-hydroxy-3-oxopropionate reductase	2h3oppan + h + nadph <=> glyc-R + nadp	Cbei_1311	Cbei_1311	Glyoxylate and dicarboxylate metabolism	0	0	1000	0	NO	NO	SEED	R01747
GLYCLTDx	EC-1.1.1.29	glycerate dehydrogenase	glx + h + nadh <=> glyclt + nad	Cbei_1946	Cbei_1946	Glyoxylate and dicarboxylate metabolism	0	0	1000	0	NO	NO	Senger & Papoutsakis	R00717
TARTD			tartr-L <=> h2o + oaa	Cbei_0189	Cbei_0189	Glyoxylate and dicarboxylate metabolism	0	0	1000	0	NO	YES	SEED	R00942
FDH	EC-1.2.1.2	Formate:NAD+ oxidoreductase	for + nad <=> co2 + nadh	( Cbei_3798 or Cbei_3801 )	Cbei_3798 Cbei_3801	Glyoxylate and dicarboxylate metabolism /// Methane metabolism	0	0	1000	0	NO	NO	KEGG, SEED	R00519
FTHFL	EC-6.3.4.3	Formate:tetrahydrofolate ligase (ADP-forming)	atp + for + thf <=> 10fthf + adp + pi	Cbei_0101	Cbei_0101	Glyoxylate and dicarboxylate metabolism /// One carbon pool by folate	1	-1000	1000	0	YES	NO	KEGG, SEED, MetaCyc	R00943
MTHFC	EC-6.3.4.3	5,10-Methenyltetrahydrofolate 5-hydrolase(decyclizing)	h2o + methf <=> 10fthf + h	( Cbei_1702 or Cbei_0101 )	Cbei_1702 Cbei_0101	Glyoxylate and dicarboxylate metabolism /// One carbon pool by folate	1	-1000	1000	0	YES	NO	KEGG, SEED, MetaCyc	R01655
MTHFD	EC-1.5.1.5	5,10-methylenetetrahydrofolate:NADP+ oxidoreductase	methf + nadph <=> mlthf + nadp	Cbei_1702	Cbei_1702	Glyoxylate and dicarboxylate metabolism /// One carbon pool by folate	0	0	1000	0	YES	NO	KEGG, SEED, MetaCyc	R01220
FKYNH	EC-3.5.1.9	N-Formyl-L-kynurenine amidohydrolase	Lfmkynr + h2o <=> Lkynr + for + h	( Cbei_0277 or Cbei_3925 )	Cbei_0277 Cbei_3925	Glyoxylate and dicarboxylate metabolism /// Tryptophan metabolism	0	0	1000	0	NO	YES	SEED	R01959
FDXNH	EC-1.12.7.2	ferredoxin hydrogenase	fdxrd + 2 h <=> fdxox + h2	( Cbei_0327 or Cbei_4000 or Cbei_3796 )	Cbei_0327 Cbei_4000 Cbei_3796	H2 Synthesis	0	0	1000	0	NO	NO	MetaCyc	R00019
FDXNRy	EC-1.18.1.2	ferredoxin-NADP+ reductase	fdxrd + h + nadp <=> fdxox + nadph	( Cbei_0661 Cbei_2182 )	Cbei_0661 Cbei_2182	H2 Synthesis	0	0	1000	0	NO	NO	KEGG	R01195
FDXNRx	EC-1.18.1.3	ferredoxin-NAD+ reductase	fdxrd + h + nad <=> fdxox + nadh	N/A	N/A	H2 Synthesis	1	-1000	1000	0	NO	NO	Jones & Woods	R05875
ATPPRT	EC-2.4.2.17	1-(5-phospho-D-ribosyl)-ATP:pyrophosphate	ppi + prbatp <=> atp + prpp	( Cbei_1315 or Cbei_1316 )	Cbei_1315 Cbei_1316	Histidine metabolism	1	-1000	1000	0	YES	NO	KEGG, SEED, MetaCyc	R01071
HISTDOR	EC-1.1.1.23	L-Histidinal:NAD+ oxidoreductase	h2o + histdal + nad <=> his-L + nadh	Cbei_1317	Cbei_1317	Histidine metabolism	0	0	1000	0	NO	NO	KEGG, SEED, MetaCyc	R01163
HISTOR	EC-1.1.1.23	L-Histidinol:NAD+ oxidoreductase	histd + nad <=> 3 h + histdal + nadh	Cbei_1317	Cbei_1317	Histidine metabolism	0	0	1000	0	NO	NO	KEGG, SEED, MetaCyc	R03012
HISTP	EC-3.1.3.15	L-Histidinol-phosphate phosphohydrolase	h2o + hisp <=> histd + pi	( Cbei_0975 or Cbei_2106 )	Cbei_0975 Cbei_2106	Histidine metabolism	0	0	1000	0	YES	NO	KEGG, SEED, MetaCyc	R03013
HSTPT	EC-2.6.1.9	5-Amino-2-oxopentanoate:2-oxoglutarate aminotransferase	glu-L + imacp <=> akg + hisp	( Cbei_1318 or Cbei_1812 )	Cbei_1318 Cbei_1812	Histidine metabolism	0	0	1000	0	YES	NO	KEGG, SEED, MetaCyc	R03243
IG3PS	EC-2.4.2.-	(5Z)-(15S)-11alpha-hydroxy-9,15-dioxoprostanoate:NADP+	gln-L + prlp <=> aicar + eig3p + glu-L + h	( Cbei_1320 or Cbei_1322 )	Cbei_1320 Cbei_1322	Histidine metabolism	0	0	1000	0	YES	NO	KEGG, SEED, MetaCyc	R04558
IGPDH	EC-4.2.1.19	D-erythro-1-(Imidazol-4-yl)glycerol 3-phosphate hydro-lyase	eig3p <=> h2o + imacp	Cbei_1319	Cbei_1319	Histidine metabolism	0	0	1000	0	YES	NO	KEGG, SEED, MetaCyc	R03457
PRAMPC	EC-3.5.4.19	1-(5-phospho-D-ribosyl)-AMP 1,6-hydrolase	h2o + prbamp <=> prfp	Cbei_1323	Cbei_1323	Histidine metabolism	0	0	1000	0	YES	NO	KEGG, SEED, MetaCyc	R04037
PRATPP	EC-3.6.1.31	Phosphoribosyl-ATP pyrophosphohydrolase	h2o + prbatp <=> h + ppi + prbamp	Cbei_1324	Cbei_1324	Histidine metabolism	0	0	1000	0	YES	NO	KEGG, SEED, MetaCyc	R04035
PRMICI	EC-5.3.1.16	N-(5'-Phospho-D-ribosylformimino)-5-amino-1-	prfp <=> prlp	Cbei_1321	Cbei_1321	Histidine metabolism	0	0	1000	0	YES	NO	KEGG, SEED, MetaCyc	R04640
HISTD	EC-1.1.1.23	L-Histidinol:NAD+ oxidoreductase	h2o + histd + 2 nad <=> 3 h + his-L + 2 nadh	Cbei_1317	Cbei_1317	Histidine metabolism	0	0	1000	0	NO	NO	SEED, MetaCyc	R01158
DDGPT	EC-2.7.1.92	ATP:5-dehydro-2-deoxy-D-gluconate 6-phosphotransferase	atp + dkh <=> adp + dkh6p + 2 h	Cbei_4550	Cbei_4550	Inositol phosphate metabolism	0	0	1000	0	NO	YES	KEGG, SEED	R05661
DKGPDAPL	EC-4.1.2.29	5-dehydro-2-deoxyphosphogluconate aldolase	dkh6p <=> dhap + 2 h + msa	Cbei_4551	Cbei_4551	Inositol phosphate metabolism	0	0	1000	0	NO	YES	SEED	R05378
PHCHHL	EC-4.2.1.44	inosose dehydratase	2ins + 3 h <=> dketdeoinos + h2o	Cbei_4546	Cbei_4546	Inositol phosphate metabolism	1	-1000	1000	0	NO	YES	SEED	R02782
PHCHI	EC-4.2.1.44	inosose dehydratase	2ins + 4 h <=> dkdi + h2o	Cbei_4546	Cbei_4546	Inositol phosphate metabolism	1	-1000	1000	0	NO	YES	SEED	R05659
C2M26DCOAHL	EC-4.2.1.17	cis-2-Methyl-5-isopropylhexa-2,5-dienoyl-CoA hydro-lyase	c2m26dcoa + h2o <=> 3h26dm5coa	( Cbei_2230 or Cbei_2231 )	Cbei_2230 Cbei_2231	Limonene and pinene degradation	0	0	1000	0	NO	YES	KEGG	R06411
T2M26DCOAHL	EC-4.2.1.17	trans-2-Methyl-5-isopropylhexa-2,5-dienoyl-CoA hydro-lyase	h2o + t2m26dcoa <=> 3h26dm5coa	( Cbei_2230 or Cbei_2231 )	Cbei_2230 Cbei_2231	Limonene and pinene degradation	0	0	1000	0	NO	YES	KEGG	R06412
U23GAAT	EC-2.3.1.-	Acyltransferases	3hmrsACP + u3hga <=> ACP + h + u23ga	Cbei_4709	Cbei_4709	Lipopolysaccharide biosynthesis	0	0	1000	0	NO	YES	SEED, MetaCyc	R04550
SDPTA	EC-2.6.1.17	succinyldiaminopimelate transaminase	akg + sl26da <=> glu-L + sl2a6o	Cbei_4520	Cbei_4520	Lysine biosynthesis	1	-1000	1000	0	NO	NO	BiGG	R04475
DHDPRx	EC-1.3.1.26	2,3,4,5-Tetrahydrodipicolinate:NAD+ oxidoreductase	23dhdp + h + nadh <=> nad + thdp	( Cbei_1795 or Cbei_2934 )	Cbei_1795 Cbei_2934	Lysine biosynthesis	0	0	1000	0	NO	NO	KEGG	R04198
THDPS	EC-2.3.1.117	Succinyl-CoA:2,3,4,5-tetrahydropyridine-2,6-dicarboxylate	h2o + succoa + thdp <=> coa + sl2a6o	Cbei_1791	Cbei_1791	Lysine biosynthesis	0	0	1000	0	NO	NO	KEGG	R04365
DAPDC	EC-4.1.1.20	meso-2,6-Diaminoheptanedioate carboxy-lyase	26dap-M + h <=> co2 + lys-L	Cbei_4787	Cbei_4787	Lysine biosynthesis	0	0	1000	0	YES	NO	KEGG, SEED, MetaCyc	R00451
DAPE	EC-5.1.1.7	LL-2,6-Diaminoheptanedioate 2-epimerase	26dap-LL <=> 26dap-M	Cbei_1600	Cbei_1600	Lysine biosynthesis	1	-1000	1000	0	YES	NO	KEGG, SEED, MetaCyc	R02735
DHDPRy	EC-1.3.1.26	2,3,4,5-Tetrahydrodipicolinate:NADP+ oxidoreductase	23dhdp + h + nadph <=> nadp + thdp	( Cbei_1795 or Cbei_2934 )	Cbei_1795 Cbei_2934	Lysine biosynthesis	0	0	1000	0	NO	NO	KEGG, SEED, MetaCyc	R04199
DHDPS	EC-4.2.1.52	L-Aspartate-4-semialdehyde hydro-lyase (adding pyruvate and	aspsa + pyr <=> 23dhdp + h + 2 h2o	( Cbei_1796 or Cbei_5037 or Cbei_4776 or Cbei_4128 )	Cbei_1796 Cbei_5037 Cbei_4776 Cbei_4128	Lysine biosynthesis	0	0	1000	0	YES	NO	KEGG, SEED, MetaCyc	R02292
3ISPD	EC-1.1.1.87	3-isopropylmalate dehydrogenase	hicit + nad <=> 2oxoadp + co2 + nadh	Cbei_0216	Cbei_0216	Lysine biosynthesis	1	-1000	1000	0	NO	YES	MetaCyc	R01934
HACNH	EC-4.2.1.36	Homoisocitrate hydro-lyase	b124tc + h2o <=> hicit	Cbei_0070	Cbei_0070	Lysine biosynthesis	1	-1000	1000	0	NO	YES	MetaCyc	R04371
N2AASAAT	EC-2.6.1.11	acetylornithine and succinylornithine aminotransferase	glu-L + n2aasa <=> akg + n2al	Cbei_4520	Cbei_4520	Lysine biosynthesis	0	0	1000	0	NO	YES	MetaCyc	R06844
ADAHTA	EC-2.6.1.-	Transferases	akg + n6all26d <=> glu-L + nal2a6o	Cbei_1792	Cbei_1792	Lysine biosynthesis	1	-1000	1000	0	NO	NO	SEED	R04467
ADMHAH	EC-3.5.1.47	N6-Acetyl-LL-2,6-diaminoheptanedioate amidohydrolase	h2o + n6all26d <=> 26dap-LL + ac	Cbei_1386	Cbei_1386	Lysine biosynthesis	1	-1000	1000	0	NO	NO	SEED	R02733
THPAT	EC-2.3.1.89	tetrahydrodipicolinate N-acetyltransferase	accoa + h2o + thdp <=> coa + nal2a6o	( Cbei_1791 or Cbei_4881 )	Cbei_1791 Cbei_4881	Lysine biosynthesis	0	0	1000	0	NO	NO	SEED	R04364
SDPDS	EC-3.5.1.18	succinyl-diaminopimelate desuccinylase	sl26da + h2o <=> succ + 26dap-LL	Cbei_1967	Cbei_1967	Lysine biosynthesis	0	0	1000	0	NO	NO	Senger & Papoutsakis	R02734
AATA	EC-2.6.1.39	2-aminoadipate transaminase	2oxoadp + glu-L <=> akg + L2aadp	Cbei_2083	Cbei_2083	Lysine biosynthesis /// Lysine degradation	1	-1000	1000	0	NO	YES	MetaCyc	R01939
UAAGDS	EC-6.3.2.13	UDP-N-acetylmuramoyl-L-alanyl-D-glutamate:meso-2,6-	26dap-M + atp + uamag <=> adp + h + pi + ugmd	( Cbei_1308 or Cbei_1580 )	Cbei_1308 Cbei_1580	Lysine biosynthesis /// Peptidoglycan biosynthesis	0	0	1000	0	NO	YES	KEGG, SEED, MetaCyc	R02788
UGMDDS	EC-6.3.2.10	UDP-N-acetylmuramoyl-L-alanyl-D-glutamyl-meso-2,6-	alaala + atp + ugmd <=> adp + h + pi + ugmda	Cbei_1581	Cbei_1581	Lysine biosynthesis /// Peptidoglycan biosynthesis	0	0	1000	0	NO	YES	KEGG, SEED, MetaCyc	R04617
HCITS	EC-2.3.3.14	acetyl-CoA:2-oxoglutarate C-acetyltransferase	accoa + akg + h2o <=> coa + h + hcit	( Cbei_0069 or Cbei_2012 )	Cbei_0069 Cbei_2012	Lysine biosynthesis /// Pyruvate metabolism	0	0	1000	0	NO	YES	SEED, MetaCyc	R00271
SACCD1x	EC-1.5.1.9	saccharopin dehydrogenase	nad + saccrp-L + h2o <=> L2aadp6sa + glu-L + nadh + h	Cbei_4409	Cbei_4409	Lysine degradation	1	-1000	1000	0	NO	YES	MetaCyc	R02313
APAAH	EC-3.5.1.30	5-Aminopentanamide amidohydrolase	amnpentam + h2o <=> amnpent + nh4	Cbei_4352	Cbei_4352	Lysine degradation	1	-1000	1000	0	NO	YES	SEED	R02273
LYSDC	EC-4.1.1.18	lysine decarboxylase	h + lys-L <=> 15dap + co2	Cbei_4154	Cbei_4154	Lysine degradation /// Tropane, piperidine and pyridine alkaloid biosynthesis	0	0	1000	0	NO	YES	SEED	R00462
FDHy	EC-1.2.1.43	formate dehydrogenase (NADP+)	for + nadp <=> co2 + nadph	Cbei_3801	Cbei_3801	Methane metabolism	0	0	1000	0	NO	NO	MetaCyc	R00134
MTHFR2	EC-1.5.1.20	methylenetetrahydrofolate reductase	2 h + mlthf + nadh <=> 5mthf + nad	Cbei_1828	Cbei_1828	Methane metabolism /// One carbon pool by folate	0	0	1000	0	NO	NO	SEED	R07168
MTHFR3	EC-1.5.1.20	methylenetetrahydrofolate reductase	2 h + mlthf + nadph <=> 5mthf + nadp	Cbei_1828	Cbei_1828	Methane metabolism /// One carbon pool by folate	0	0	1000	0	NO	NO	SEED	R01224
ASPO4	EC-1.4.3.16	L-aspartate oxidase	asp-L + mqn8 <=> h + iasp + mql8	Cbei_0793	Cbei_0793	Nicotinate and nicotinamide metabolism	0	0	1000	0	NO	NO	BiGG
DNADDP	EC-3.6.1.22	Deamino-NAD+ nucleotidohydrolase	dnad + h2o <=> amp + 2 h + nicrnt	Cbei_3282	Cbei_3282	Nicotinate and nicotinamide metabolism	0	0	1000	0	NO	NO	KEGG	R03004
NP1	EC-2.4.2.1	Nicotinate D-ribonucleoside:orthophosphate ribosyltransferase	nicrns + pi <=> h + nac + r1p	( Cbei_3125 or Cbei_4142 )	Cbei_3125 Cbei_4142	Nicotinate and nicotinamide metabolism	1	-1000	1000	0	NO	NO	KEGG	R02295
NT5C	EC-3.1.3.5	Nicotinate D-ribonucleotide phosphohydrolase	h2o + nicrnt <=> nicrns + pi	Cbei_1007	Cbei_1007	Nicotinate and nicotinamide metabolism	0	0	1000	0	NO	NO	KEGG	R03346
PNP	EC-2.4.2.1	N-Ribosylnicotinamide:orthophosphate ribosyltransferase	pi + rnam <=> h + ncam + r1p	( Cbei_3125 or Cbei_4142 )	Cbei_3125 Cbei_4142	Nicotinate and nicotinamide metabolism	1	-1000	1000	0	NO	NO	KEGG	R02294
NADDP	EC-3.6.1.22	NAD+ phosphohydrolase	h2o + nad <=> amp + 2 h + nmn	Cbei_3282	Cbei_3282	Nicotinate and nicotinamide metabolism	0	0	1000	0	NO	NO	SEED, MetaCyc	R00103
NMRPH	EC-3.1.3.5	Nicotinamide ribonucleotide phosphohydrolase	h2o + nmn <=> pi + rnam	Cbei_1007	Cbei_1007	Nicotinate and nicotinamide metabolism	0	0	1000	0	NO	NO	SEED, MetaCyc	R02323
NAPRT	EC-2.4.2.11	Nicotinate D-ribonucleotide:pyrophosphate phosphoribosyltransferase	nicrnt + ppi <=> h + nac + prpp	Cbei_1338	Cbei_1338	Nicotinate and nicotinamide metabolism	1	-1000	1000	0	NO	NO	KEGG, SEED, MetaCyc	R01724
NNAT	EC-2.7.7.18	ATP:nicotinamide-nucleotide adenylyltransferase	atp + h + nicrnt <=> dnad + ppi	Cbei_0513	Cbei_0513	Nicotinate and nicotinamide metabolism	1	-1000	1000	0	YES	NO	KEGG, SEED, MetaCyc	R03005
NNDPR	EC-2.4.2.19	Nicotinate-nucleotide:pyrophosphate phosphoribosyltransferase	2 h + prpp + quln <=> co2 + nicrnt + ppi	Cbei_0794	Cbei_0794	Nicotinate and nicotinamide metabolism	0	0	1000	0	YES	NO	KEGG, SEED, MetaCyc	R03348
NADK	EC-2.7.1.23	ATP:NAD+ 2'-phosphotransferase	atp + nad <=> adp + h + nadp	Cbei_1708	Cbei_1708	Nicotinate and nicotinamide metabolism	0	0	1000	0	YES	NO	KEGG, SEED	R00104
NMNAT	EC-2.7.7.18	ATP:nicotinamide-nucleotide adenylyltransferase	atp + h + nmn <=> nad + ppi	Cbei_0513	Cbei_0513	Nicotinate and nicotinamide metabolism	1	-1000	1000	0	NO	NO	KEGG, SEED	R00137
ASPO5	EC-1.4.3.16	L-aspartate oxidase	asp-L + fum <=> h + iasp + succ	Cbei_0793	Cbei_0793	Nicotinate and nicotinamide metabolism	0	0	1000	0	NO	NO	MetaCyc
NADS1	EC-6.3.5.1	deamido-NAD+:ammonia ligase	atp + dnad + nh4 <=> amp + h + nad + ppi	Cbei_1044	Cbei_1044	Nicotinate and nicotinamide metabolism	0	0	1000	0	NO	NO	SEED, MetaCyc	R00189
NMNS	EC-2.4.2.12	nicotinamide phosphoribosyltransferase	nmn + ppi <=> h + ncam + prpp	Cbei_2078	Cbei_2078	Nicotinate and nicotinamide metabolism	1	-1000	1000	0	NO	NO	SEED, MetaCyc	R01271
NNAM	EC-3.5.1.19	Nicotinamide amidohydrolase	h2o + ncam <=> nac + nh4	Cbei_2128	Cbei_2128	Nicotinate and nicotinamide metabolism	0	0	1000	0	NO	NO	SEED, MetaCyc	R01268
QULNS	EC-2.5.1.72	quinolinate synthase	dhap + iasp <=> 2 h2o + pi + quln	Cbei_0792	Cbei_0792	Nicotinate and nicotinamide metabolism	0	0	1000	0	YES	NO	SEED, MetaCyc	R04292
NADS2	EC-6.3.5.1	NAD+ synthase (glutamine-hydrolysing)	atp + dnad + gln-L + h2o <=> amp + glu-L + h + nad + ppi	Cbei_1044	Cbei_1044	Nicotinate and nicotinamide metabolism	0	0	1000	0	NO	NO	SEED	R00257
CBMK2	EC-2.7.2.2	ATP:carbamate phosphotransferase	atp + carbm <=> adp + cbp	Cbei_1969	Cbei_1969	Nitrogen metabolism	0	0	1000	0	NO	YES	KEGG	R01395
FODR	EC-1.7.7.1	Ammonia:ferredoxin oxidoreductase	3 fdxrd + 8 h + no2 <=> 3 fdxox + 2 h2o + nh4	( Cbei_0832 or Cbei_3024 )	Cbei_0832 Cbei_3024	Nitrogen metabolism	0	0	1000	0	NO	YES	KEGG	R00790
NTRIRx	EC-1.7.1.4	ammonium-hydroxide:NADP+ oxidoreductase	4 h + 3 nadh + no2 <=> h2o + 3 nad + nh4oh	Cbei_3019	Cbei_3019	Nitrogen metabolism	0	0	1000	0	NO	YES	KEGG	R00787
NTRIRy	EC-1.7.1.4	ammonium-hydroxide:NAD(P)+ oxidoreductase	4 h + 3 nadph + no2 <=> h2o + 3 nadp + nh4oh	Cbei_3019	Cbei_3019	Nitrogen metabolism	0	0	1000	0	NO	YES	KEGG	R00789
H2CO3D	EC-4.2.1.1	Carbonic acid hydro-lyase	h2co3 <=> co2 + h2o	Cbei_4425	Cbei_4425	Nitrogen metabolism	1	-1000	1000	0	NO	YES	SEED, MetaCyc	R00132
DNOR	EC-1.18.6.1	reduced ferredoxin:dinitrogen oxidoreductase (ATP-hydrolysing)	16 atp + 4 fdxrd + 16 h2o + n2 <=> 16 adp + 4 fdxox + 6 h + h2 + 2 nh4 + 16 pi	( Cbei_0632 or Cbei_0631 or Cbei_0623 or Cbei_0621 or Cbei_0620 or Cbei_0613 or Cbei_0612 or Cbei_2005 or Cbei_2004 or Cbei_2003 or Cbei_2002 or Cbei_1999 )	Cbei_0632 Cbei_0631 Cbei_0623 Cbei_0621 Cbei_0620 Cbei_0613 Cbei_0612 Cbei_2005 Cbei_2004 Cbei_2003 Cbei_2002 Cbei_1999	Nitrogen metabolism	0	0	1000	0	NO	YES	KEGG, SEED, MetaCyc	R05185
GLUSF	EC-1.4.7.1	glutamate synthase (ferredoxin)	akg + gln-L + fdxrd + 2 h <=> 2 glu-L + fdxox	Cbei_4204	Cbei_4204	Nitrogen metabolism	0	0	1000	0	NO	NO	MetaCyc	R00021
HCO3E	EC-4.2.1.1	HCO3 equilibration reaction	co2 + h2o <=> h + hco3	Cbei_4425	Cbei_4425	Nitrogen metabolism	1	-1000	1000	0	YES	NO	MetaCyc	R00132
TYRTA	EC-2.6.1.9	L-Tyrosine:2-oxoglutarate aminotransferase	akg + tyr-L <=> 34hpp + glu-L	( Cbei_4316 or Cbei_4794 )	Cbei_4316 Cbei_4794	Novobiocin biosynthesis /// Phenylalanine, tyrosine and tryptophan biosynthesis	1	-1000	1000	0	YES	NO	KEGG	R00734
PPND	EC-1.3.1.12	prephenate dehydrogenase	nad + pphn <=> 34hpp + co2 + nadh	Cbei_4568	Cbei_4568	Novobiocin biosynthesis /// Phenylalanine, tyrosine and tryptophan biosynthesis	0	0	1000	0	NO	NO	SEED, MetaCyc	R01728
DHFRx	EC-1.5.1.3	5,6,7,8-Tetrahydrofolate:NAD+ oxidoreductase	dhf + h + nadh <=> nad + thf	Cbei_4953	Cbei_4953	One carbon pool by folate	0	0	1000	0	NO	NO	KEGG	R00936
GARFT2	EC-2.1.2.2		gar + h2o + methf <=> fgam + 2 h + thf	Cbei_1058	Cbei_1058	One carbon pool by folate	0	0	1000	0	NO	NO	KEGG	R04326
AICART	EC-2.1.2.3	10-Formyltetrahydrofolate:5'-phosphoribosyl-5-amino-4-	10fthf + aicar <=> fprica + thf	( Cbei_1059 or Cbei_3561 )	Cbei_1059 Cbei_3561	One carbon pool by folate	0	0	1000	0	YES	NO	KEGG, SEED, MetaCyc	R04560
FTHFCL	EC-6.3.3.2	5,10-methenyltetrahydrofolate synthetase	5fthf + atp <=> methf + adp + pi	Cbei_0291	Cbei_0291	One carbon pool by folate	1	-1000	1000	0	NO	YES	MetaCyc	R02301
GARFT	EC-2.1.2.2	10-Formyltetrahydrofolate:5'-phosphoribosylglycinamide	10fthf + gar <=> fgam + h + thf	Cbei_1058	Cbei_1058	One carbon pool by folate /// Purine metabolism	0	0	1000	0	NO	NO	KEGG, SEED, MetaCyc	R04325
TMDS	EC-2.1.1.45	5,10-Methylenetetrahydrofolate:dUMP C-methyltransferase	dump + mlthf <=> dhf + dtmp	Cbei_4952	Cbei_4952	One carbon pool by folate /// Pyrimidine metabolism	0	0	1000	0	YES	NO	KEGG, SEED, MetaCyc	R02101
NADH16	EC-1.6.5.3	NADH:ubiquinone oxidoreductase	2 h + 2 nadh + 2 q8 <=> 2 nad + 2 q8h2	( Cbei_2994 or Cbei_4112 )	Cbei_2994 Cbei_4112	Oxidative phosphorylation	0	0	1000	0	NO	NO	SEED, MetaCyc	R02163
PPA	EC-3.6.1.1	diphosphate phosphohydrolase	h2o + ppi <=> h + 2 pi	( Cbei_5050 or Cbei_4245 )	Cbei_5050 Cbei_4245	Oxidative phosphorylation	0	0	1000	0	YES	NO	SEED, MetaCyc	R00004
PNTK2	EC-2.7.1.33	ATP:pantothenate 4'-phosphotransferase	4pcys + atp <=> 4ppcys + adp + 4 h	Cbei_0102	Cbei_0102	Pantothenate and CoA biosynthesis	0	0	1000	0	NO	YES	KEGG	R04391
DHAD1	EC-4.2.1.9	2,3-Dihydroxy-3-methylbutanoate hydro-lyase	23dhmb <=> 3mob + h2o	( Cbei_4127 or Cbei_4095 or Cbei_1510 )	Cbei_4127 Cbei_4095 Cbei_1510	Pantothenate and CoA biosynthesis	0	0	1000	0	YES	NO	SEED, MetaCyc	R01209
DPCOAK	EC-2.7.1.24	ATP:dephospho-CoA 3'-phosphotransferase	atp + dpcoa <=> adp + coa + h	Cbei_0802	Cbei_0802	Pantothenate and CoA biosynthesis	0	0	1000	0	YES	NO	KEGG, SEED, MetaCyc	R00130
DPR	EC-1.1.1.169	(R)-Pantoate:NADP+ 2-oxidoreductase	nadp + pant-R <=> 2dhp + h + nadph	( Cbei_1233 or Cbei_1960 )	Cbei_1233 Cbei_1960	Pantothenate and CoA biosynthesis	1	-1000	1000	0	YES	NO	KEGG, SEED, MetaCyc	R02472
MOHMT	EC-2.1.2.11	5,10-Methylenetetrahydrofolate:3-methyl-2-oxobutanoate	3mob + h2o + mlthf <=> 2dhp + thf	Cbei_2610	Cbei_2610	Pantothenate and CoA biosynthesis	0	0	1000	0	YES	NO	KEGG, SEED, MetaCyc	R01226
PNTK	EC-2.7.1.33	ATP:pantothenate 4'-phosphotransferase	atp + pnto-R <=> 4ppan + adp + h	Cbei_0102	Cbei_0102	Pantothenate and CoA biosynthesis	0	0	1000	0	YES	NO	KEGG, SEED, MetaCyc	R03018
PPCDC	EC-4.1.1.36	N-[(R)-4'-Phosphopantothenoyl]-L-cysteine carboxy-lyase	4ppcys + h <=> co2 + pan4p	Cbei_1143	Cbei_1143	Pantothenate and CoA biosynthesis	0	0	1000	0	YES	NO	KEGG, SEED, MetaCyc	R03269
PPNCL2	EC-6.3.2.5	(R)-4'-Phosphopantothenate:L-cysteine ligase	4ppan + ctp + cys-L <=> 4ppcys + cmp + h + ppi	Cbei_1143	Cbei_1143	Pantothenate and CoA biosynthesis	0	0	1000	0	NO	NO	KEGG, SEED, MetaCyc	R04231
PTPAT	EC-2.7.7.3	ATP:pantetheine-4'-phosphate adenylyltransferase	atp + h + pan4p <=> dpcoa + ppi	Cbei_1160	Cbei_1160	Pantothenate and CoA biosynthesis	1	-1000	1000	0	YES	NO	KEGG, SEED, MetaCyc	R03035
PPNCL3	EC-6.3.2.5	(R)-4'-Phosphopantothenate:L-cysteine ligase	4ppan + atp + cys-L <=> 4ppcys + amp + h + ppi	Cbei_1143	Cbei_1143	Pantothenate and CoA biosynthesis	0	0	1000	0	NO	NO	KEGG, SEED	R04230
KARA1	EC-1.1.1.86	2,3-Dihydroxy-3-methylbutanoate:NADP+ oxidoreductase (isomerizing)	alac-S + h + nadph <=> 23dhmb + nadp	Cbei_0218	Cbei_0218	Pantothenate and CoA biosynthesis	0	0	1000	0	NO	NO	MetaCyc	R03051
PNTOLAC	EC-6.3.2.1	pantoate--beta-alanine ligase	ala-B + pntolac-R <=> pnto-R + h	Cbei_2609	Cbei_2609	Pantothenate and CoA biosynthesis	0	0	1000	0	NO	YES	MetaCyc
ACLS	EC-2.2.1.6	2-Acetolactate pyruvate-lyase (carboxylating)	h + 2 pyr <=> alac-S + co2	( Cbei_0217 or Cbei_2647 or Cbei_2646 or Cbei_0212 )	Cbei_0217 Cbei_2647 Cbei_2646 Cbei_0212	Pantothenate and CoA biosynthesis /// C5-Branched dibasic acid metabolism	0	0	1000	0	NO	NO	MetaCyc	R00006
ASP1DC	EC-4.1.1.11	L-Aspartate 1-carboxy-lyase	asp-L + h <=> ala-B + co2	Cbei_2608	Cbei_2608	Pantothenate and CoA biosynthesis /// beta-Alanine metabolism	0	0	1000	0	NO	NO	KEGG, SEED, MetaCyc	R00489
PANTS	EC-6.3.2.1	(R)-Pantoate:beta-alanine ligase (AMP-forming)	ala-B + atp + pant-R <=> amp + h + pnto-R + ppi	Cbei_2609	Cbei_2609	Pantothenate and CoA biosynthesis /// beta-Alanine metabolism	0	0	1000	0	YES	NO	KEGG, SEED, MetaCyc	R02473
DHPM1	EC-3.5.2.2	5,6-Dihydrouracil amidohydrolase	56dura + h2o <=> cala + h	( Cbei_1942 or Cbei_1970 )	Cbei_1942 Cbei_1970	Pantothenate and CoA biosynthesis /// Pyrimidine metabolism /// beta-Alanine metabolism	1	-1000	1000	0	NO	NO	KEGG, SEED, MetaCyc	R02269
UPPN	EC-3.5.1.6	beta-ureidopropionase	cala + 2 h + h2o <=> ala-B + co2 + nh4	Cbei_1944	Cbei_1944	Pantothenate and CoA biosynthesis /// Pyrimidine metabolism /// beta-Alanine metabolism	1	-1000	1000	0	NO	NO	SEED	R00905
VALTA	EC-2.6.1.42	L-Valine:2-oxoglutarate aminotransferase	akg + val-L <=> 3mob + glu-L	( Cbei_1043 or Cbei_4313 )	Cbei_1043 Cbei_4313	Pantothenate and CoA biosynthesis /// Valine, leucine and isoleucine biosynthesis /// Valine, leucine and isoleucine degradation	1	-1000	1000	0	YES	NO	KEGG, SEED, MetaCyc	R01214
A3H6PFL	EC-4.1.2.-	D-arabino-3-Hexulose 6-phosphate formaldehyde-lyase	fald + 4 h + ru5p-D <=> arabhp	Cbei_4647	Cbei_4647	Pentose and glucuronate interconversions	1	-1000	1000	0	NO	YES	KEGG	R05338
DDGLNOR	EC-1.1.1.125	2-Dehydro-3-deoxy-D-gluconate:NAD+ 5-oxidoreductase	2ddglcn + h + nad <=> diketdglucn + nadh	Cbei_0460	Cbei_0460	Pentose and glucuronate interconversions	1	-1000	1000	0	NO	YES	KEGG	R01542
XYLK3	EC-2.7.1.5	ATP:L-rhamnulose 1-phosphotransferase	atp + 2 h + xylu-L <=> adp + xu1p	Cbei_0445	Cbei_0445	Pentose and glucuronate interconversions	1	-1000	1000	0	NO	YES	KEGG	R01902
XYLPL	EC-4.1.2.19	L-Xylulose 1-phosphate lactaldehyde-lyase	xu1p <=> dhap + gcald + 3 h	Cbei_0454	Cbei_0454	Pentose and glucuronate interconversions	1	-1000	1000	0	NO	YES	KEGG	R01785
DDGKI	EC-5.3.1.17	5-Dehydro-4-deoxy-D-glucuronate ketol-isomerase	dehyddglucn <=> diketdglucn	( Cbei_0447 or Cbei_2458 )	Cbei_0447 Cbei_2458	Pentose and glucuronate interconversions	1	-1000	1000	0	NO	YES	SEED, MetaCyc	R04383
ALTRH	EC-4.2.1.7	D-Altronate hydro-lyase	altrn <=> 2ddglcn + h2o	Cbei_1839	Cbei_1839	Pentose and glucuronate interconversions	0	0	1000	0	NO	YES	KEGG, SEED, MetaCyc	R01540
ARAI	EC-5.3.1.4	L-Arabinose ketol-isomerase	arab-L <=> rbl-L	( Cbei_4457 or Cbei_4452 )	Cbei_4457 Cbei_4452	Pentose and glucuronate interconversions	1	-1000	1000	0	NO	YES	KEGG, SEED, MetaCyc	R01761
EDA	EC-4.1.2.-	2-dehydro-3-deoxy-D-gluconate-6-phosphate	2ddg6p <=> g3p + pyr	( Cbei_1836 or Cbei_2201 )	Cbei_1836 Cbei_2201	Pentose and glucuronate interconversions	0	0	1000	0	NO	YES	KEGG, SEED, MetaCyc	R05605
GUI1	EC-5.3.1.12	D-Glucuronate ketol-isomerase	glcur <=> fruur	( Cbei_4082 or Cbei_4657 or Cbei_1832 )	Cbei_4082 Cbei_4657 Cbei_1832	Pentose and glucuronate interconversions	1	-1000	1000	0	NO	YES	KEGG, SEED, MetaCyc	R01482
GUI2	EC-5.3.1.12	D-Galacturonate ketol-isomerase	galur <=> tagur	( Cbei_4082 or Cbei_4657 or Cbei_1833 )	Cbei_4082 Cbei_4657 Cbei_1833	Pentose and glucuronate interconversions	1	-1000	1000	0	NO	YES	KEGG, SEED, MetaCyc	R01983
MANAO	EC-1.1.1.57	D-Mannonate:NAD+ 5-oxidoreductase	mana + nad <=> fruur + h + nadh	( Cbei_4083 or Cbei_4658 or Cbei_1833 )	Cbei_4083 Cbei_4658 Cbei_1833	Pentose and glucuronate interconversions	1	-1000	1000	0	NO	YES	KEGG, SEED, MetaCyc	R02454
MNNH	EC-4.2.1.8	D-mannonate hydro-lyase	mana <=> 2ddglcn + h2o	( Cbei_4659 or Cbei_2200 or Cbei_4084 )	Cbei_4659 Cbei_2200 Cbei_4084	Pentose and glucuronate interconversions	0	0	1000	0	NO	YES	KEGG, SEED, MetaCyc	R05606
RBP4E	EC-5.1.3.4	L-ribulose-5-phosphate 4-epimerase	ru5p-L <=> xu5p-D	( Cbei_0549 or Cbei_4455 )	Cbei_0549 Cbei_4455	Pentose and glucuronate interconversions	1	-1000	1000	0	NO	YES	KEGG, SEED, MetaCyc	R05850
TAGUR	EC-1.1.1.58	D-Altronate:NAD+ 3-oxidoreductase	h + nadh + tagur <=> altrn + nad	( Cbei_1833 or Cbei_1838 )	Cbei_1833 Cbei_1838	Pentose and glucuronate interconversions	1	-1000	1000	0	NO	YES	KEGG, SEED, MetaCyc	R02555
XYLI1	EC-5.3.1.5	D-Xylose ketol-isomerase	xyl-D <=> xylu-D	Cbei_2383	Cbei_2383	Pentose and glucuronate interconversions	1	-1000	1000	0	NO	YES	KEGG, SEED, MetaCyc	R01432
DGC3D	EC-1.1.1.125	2-deoxy-D-gluconate 3-dehydrogenase	2dglcn + nad <=> 3ddgc + nadh + h	( Cbei_0460 or Cbei_0448 )	Cbei_0460 Cbei_0448	Pentose and glucuronate interconversions	0	0	1000	0	NO	YES	MetaCyc	R04049
RBK_D	EC-2.7.1.47	D-ribulokinase	atp + rbl-D <=> adp + ru5p-D + h	Cbei_2384	Cbei_2384	Pentose and glucuronate interconversions	1	-1000	1000	0	NO	YES	MetaCyc	R01526
XYLK	EC-2.7.1.17	xylulokinase	atp + xylu-D <=> adp + h + xu5p-D	Cbei_2384	Cbei_2384	Pentose and glucuronate interconversions	0	0	1000	0	NO	YES	SEED, MetaCyc	R01639
RBK_L1	EC-2.7.1.16	L-ribulokinase	atp + rbl-L <=> adp + h + ru5p-L	Cbei_4457	Cbei_4457	Pentose and glucuronate interconversions	0	0	1000	0	NO	YES	SEED	R02439
DARAISOM	EC-5.3.1.3	arabinose isomerase	arab-D <=> xylu-D	( Cbei_2389 or Cbei_4681 )	Cbei_2389 Cbei_4681	Pentose and glucuronate interconversions	1	-1000	1000	0	NO	YES	MetaCyc
DDGLK	EC-2.7.1.45	ATP:2-dehydro-3-deoxy-D-gluconate 6-phosphotransferase	2ddglcn + atp <=> 2ddg6p + adp + h	( Cbei_1837 or Cbei_4648 )	Cbei_1837 Cbei_4648	Pentose and glucuronate interconversions /// Pentose phosphate pathway	0	0	1000	0	NO	YES	KEGG, SEED, MetaCyc	R01541
DRBK	EC-2.7.1.15		atp + drib <=> 2dr5p + adp + h	Cbei_4076	Cbei_4076	Pentose phosphate pathway	1	-1000	1000	0	NO	YES	KEGG	R02750
DRPA	EC-4.1.2.4	2-Deoxy-D-ribose-5-phosphate acetaldehyde-lyase	2dr5p <=> acald + g3p	( Cbei_0748 or Cbei_3120 or Cbei_4143 )	Cbei_0748 Cbei_3120 Cbei_4143	Pentose phosphate pathway	1	-1000	1000	0	NO	NO	KEGG, SEED, MetaCyc	R01066
PGL	EC-3.1.1.31	6-Phospho-D-glucono-1,5-lactone lactonohydrolase	6pgl + h2o <=> 6pgc + h	Cbei_1278	Cbei_1278	Pentose phosphate pathway	0	0	1000	0	NO	YES	KEGG, SEED, MetaCyc	R02035
PPM2	EC-5.4.2.7	2-Deoxy-D-ribose 1-phosphate 1,5-phosphomutase	2dr1p <=> 2dr5p	Cbei_3127	Cbei_3127	Pentose phosphate pathway	1	-1000	1000	0	NO	NO	KEGG, SEED, MetaCyc	R02749
RBK	EC-2.7.1.15	ATP:D-ribose 5-phosphotransferase	atp + rib-D <=> adp + h + r5p	Cbei_4076	Cbei_4076	Pentose phosphate pathway	0	0	1000	0	NO	YES	KEGG, SEED, MetaCyc	R01051
TALA	EC-2.2.1.2	sedoheptulose-7-phosphate:D-glyceraldehyde-3-phosphate	e4p + f6p <=> g3p + s7p	( Cbei_4454 or Cbei_2742 or Cbei_4645 or Cbei_0338 or Cbei_0317 or Cbei_2386 )	Cbei_4454 Cbei_2742 Cbei_4645 Cbei_0338 Cbei_0317 Cbei_2386	Pentose phosphate pathway	0	0	1000	0	YES	NO	KEGG, SEED, MetaCyc	R01827
EDD	EC-4.2.1.12	phosphogluconate dehydratase	6pgc <=> 2ddg6p + h2o	Cbei_1510	Cbei_1510	Pentose phosphate pathway	0	0	1000	0	NO	YES	MetaCyc	R02036
GNK	EC-2.7.1.12	gluconokinase	atp + glcn <=> adp + 6pgc + h	Cbei_2384	Cbei_2384	Pentose phosphate pathway	0	0	1000	0	NO	YES	MetaCyc	R01737
GLCHL	EC-4.2.1.39	D-gluconate hydro-lyase	glcn <=> 2ddglcn + h2o	Cbei_4845	Cbei_4845	Pentose phosphate pathway	1	-1000	1000	0	NO	YES	SEED	R01538
GLYCK2	EC-2.7.1.31	glycerate kinase	atp + glyc-R <=> 2pg + adp + h	Cbei_4479	Cbei_4479	Pentose phosphate pathway	0	0	1000	0	NO	NO	BiGG	R08572
PPM	EC-5.4.2.7	D-Ribose 1,5-phosphomutase	r1p <=> r5p	Cbei_3127	Cbei_3127	Pentose phosphate pathway /// Purine metabolism	1	-1000	1000	0	NO	NO	SEED, MetaCyc	R01057
PRPPS	EC-2.7.6.1	ATP:D-ribose-5-phosphate pyrophosphotransferase	atp + r5p <=> amp + h + prpp	( Cbei_2432 or Cbei_2076 or Cbei_0082 )	Cbei_2432 Cbei_2076 Cbei_0082	Pentose phosphate pathway /// Purine metabolism	0	0	1000	0	NO	NO	KEGG, SEED, MetaCyc	R01049
AMAA	EC-3.5.1.28	N-Acetylmuramoyl-Ala amidohydrolase	acmama + h2o <=> acmam + ala-L	( Cbei_4698 or Cbei_4699 )	Cbei_4698 Cbei_4699	Peptidoglycan biosynthesis	0	0	1000	0	NO	YES	KEGG	R04112
UAMAGLL2	EC-6.3.2.10	UDP-N-acetylmuramoyl-L-alanyl-D-glutamyl-L-lysine:alanyl-D-alanine	alaala + atp + uAgl <=> adp + 2 h + pi + uagglaa	Cbei_1581	Cbei_1581	Peptidoglycan biosynthesis	0	0	1000	0	NO	YES	SEED, MetaCyc	R04573
PAPPT6	EC-2.4.1.227		h + muracglaadpund + uacgam <=> udp + unddpamagaglaa	Cbei_4320	Cbei_4320	Peptidoglycan biosynthesis	1	-1000	1000	0	NO	YES	KEGG, SEED, MetaCyc	R05662
UAGPT3	EC-2.4.1.227		uacgam + uagmda <=> h + uaagmda + udp	Cbei_4320	Cbei_4320	Peptidoglycan biosynthesis	0	0	1000	0	NO	YES	KEGG, SEED, MetaCyc	R05032
UDCPDP	EC-3.6.1.27	Undecaprenyl-diphosphate phosphohydrolase	h2o + udcpdp <=> h + pi + udcpp	( Cbei_0997 or Cbei_2339 )	Cbei_0997 Cbei_2339	Peptidoglycan biosynthesis	0	0	1000	0	NO	YES	KEGG, SEED, MetaCyc	R05627
PAPPT3	EC-2.7.8.13	UDPMurAc(oyl-L-Ala-D-gamma-Glu-L-Lys-D-Ala-D-Ala):undecaprenyl-	udcpp + ugmda <=> uagmda + ump	Cbei_1582	Cbei_1582	Peptidoglycan biosynthesis	0	0	1000	0	NO	YES	KEGG, SEED	R05630
PAPPT5	EC-2.7.8.13	UDPMurAc(oyl-L-Ala-D-gamma-Glu-L-Lys-D-Ala-D-Ala):undecaprenyl-	uagglaa + udcpp + 3 h <=> muracglaadpund + ump	Cbei_1582	Cbei_1582	Peptidoglycan biosynthesis	1	-1000	1000	0	NO	YES	KEGG, SEED	R05629
UDAMAGAL2	EC-6.3.1.2	Undecaprenyl-diphospho-N-acetylmuramoyl-(N-acetylglucosamine)-	atp + nh4 + unddpamagaglaa <=> adp + h + pi + undpamagaiglaa	( Cbei_0444 or Cbei_4206 )	Cbei_0444 Cbei_4206	Peptidoglycan biosynthesis	0	0	1000	0	NO	YES	KEGG, SEED	R05030
UAAGLS1	EC-6.3.2.7	UDP-N-acetylmuramoyl-L-alanyl-D-glutamate---L-lysine ligase	atp + lys-L + uamag <=> adp + uAgl + pi + h	Cbei_1580	Cbei_1580	Peptidoglycan biosynthesis	0	0	1000	0	NO	YES	MetaCyc	R02786
PACCOAL	EC-6.2.1.30	Phenylacetate:CoA ligase	atp + coa + pac <=> amp + phaccoa + ppi	Cbei_0675	Cbei_0675	Phenylalanine metabolism	0	0	1000	0	NO	YES	KEGG	R02539
PHETA2	EC-2.6.1.21	D-Phenylalanine:2-oxoglutarate aminotransferase	akg + phe-D <=> glu-D + phpyr	Cbei_2762	Cbei_2762	Phenylalanine metabolism	1	-1000	1000	0	NO	YES	KEGG	R01582
NBAH	EC-3.5.1.32	N-Benzoylglycine amidohydrolase	bgly + h2o <=> bz + gly	( Cbei_2229 or Cbei_1386 )	Cbei_2229 Cbei_1386	Phenylalanine metabolism	1	-1000	1000	0	NO	YES	MetaCyc	R01424
PHETA1	EC-2.6.1.9, EC-2.6.1.1	L-Phenylalanine:2-oxoglutarate aminotransferase	akg + phe-L <=> glu-L + phpyr	( Cbei_1318 or Cbei_4316 or Cbei_4794 or Cbei_1812 )	Cbei_1318 Cbei_4316 Cbei_4794 Cbei_1812	Phenylalanine metabolism /// Phenylalanine, tyrosine and tryptophan biosynthesis	1	-1000	1000	0	YES	NO	SEED, MetaCyc	R00694
AGHY	EC-4.2.1.51	L-Arogenate hydro-lyase (decarboxylating)	arog-L <=> co2 + h2o + phe-L	Cbei_4573	Cbei_4573	Phenylalanine, tyrosine and tryptophan biosynthesis	0	0	1000	0	NO	YES	KEGG	R00691
ANPRT	EC-2.4.2.18	N-(5-Phospho-D-ribosyl)anthranilate:pyrophosphate	anth + prpp <=> ppi + pran	Cbei_1751	Cbei_1751	Phenylalanine, tyrosine and tryptophan biosynthesis	0	0	1000	0	YES	NO	KEGG, SEED, MetaCyc	R01073
ANS	EC-4.1.3.27	Chorismate pyruvate-lyase (amino-accepting)	chor + gln-L <=> anth + glu-L + h + pyr	( Cbei_1749 or Cbei_1750 or Cbei_4119 )	Cbei_1749 Cbei_1750 Cbei_4119	Phenylalanine, tyrosine and tryptophan biosynthesis	0	0	1000	0	NO	NO	KEGG, SEED, MetaCyc	R00986
CHORM	EC-5.4.99.5	Chorismate pyruvatemutase	chor <=> pphn	( Cbei_1295 or Cbei_4573 )	Cbei_1295 Cbei_4573	Phenylalanine, tyrosine and tryptophan biosynthesis	0	0	1000	0	YES	NO	KEGG, SEED, MetaCyc	R01715
CHORS	EC-4.2.3.5	5-O-(1-Carboxyvinyl)-3-phosphoshikimate phosphate-lyase	3psme <=> chor + pi	Cbei_4574	Cbei_4574	Phenylalanine, tyrosine and tryptophan biosynthesis	0	0	1000	0	YES	NO	KEGG, SEED, MetaCyc	R01714
DDPA	EC-2.5.1.54	Phosphoenolpyruvate:D-erythrose-4-phosphate	e4p + h2o + pep <=> 2dda7p + pi	( Cbei_0692 or Cbei_2438 or Cbei_4577 or Cbei_4569 )	Cbei_0692 Cbei_2438 Cbei_4577 Cbei_4569	Phenylalanine, tyrosine and tryptophan biosynthesis	0	0	1000	0	YES	NO	KEGG, SEED, MetaCyc	R01826
DHQD	EC-4.2.1.10	3-Dehydroquinate hydro-lyase	3dhq <=> 3dhsk + h2o	( Cbei_3627 or Cbei_4570 )	Cbei_3627 Cbei_4570	Phenylalanine, tyrosine and tryptophan biosynthesis	1	-1000	1000	0	YES	NO	KEGG, SEED, MetaCyc	R03084
DHQS	EC-4.2.3.4	2-Dehydro-3-deoxy-D-arabino-heptonate 7-phosphate phosphate-lyase	2dda7p <=> 3dhq + pi	( Cbei_4576 or Cbei_4092 )	Cbei_4576 Cbei_4092	Phenylalanine, tyrosine and tryptophan biosynthesis	0	0	1000	0	YES	NO	KEGG, SEED, MetaCyc	R03083
IGPS	EC-4.1.1.48	1-(2-Carboxyphenylamino)-1-deoxy-D-ribulose-5-phosphate	2cpr5p + h <=> 3ig3p + co2 + h2o	Cbei_1752	Cbei_1752	Phenylalanine, tyrosine and tryptophan biosynthesis	0	0	1000	0	YES	NO	KEGG, SEED, MetaCyc	R03508
PPNDH	EC-4.2.1.51	Prephenate hydro-lyase (decarboxylating)	h + pphn <=> co2 + h2o + phpyr	Cbei_4573	Cbei_4573	Phenylalanine, tyrosine and tryptophan biosynthesis	0	0	1000	0	YES	NO	KEGG, SEED, MetaCyc	R01373
PRAI	EC-5.3.1.24	N-(5-Phospho-beta-D-ribosyl)anthranilate ketol-isomerase	pran <=> 2cpr5p	Cbei_1753	Cbei_1753	Phenylalanine, tyrosine and tryptophan biosynthesis	1	-1000	1000	0	YES	NO	KEGG, SEED, MetaCyc	R03509
PSCVT	EC-2.5.1.19	Phosphoenolpyruvate:3-phosphoshikimate	pep + skm5p <=> 3psme + pi	Cbei_4575	Cbei_4575	Phenylalanine, tyrosine and tryptophan biosynthesis	1	-1000	1000	0	YES	NO	KEGG, SEED, MetaCyc	R03460
SHK3D	EC-1.1.1.25	Shikimate:NADP+ 3-oxidoreductase	3dhsk + h + nadph <=> nadp + skm	Cbei_4572	Cbei_4572	Phenylalanine, tyrosine and tryptophan biosynthesis	0	0	1000	0	NO	NO	KEGG, SEED, MetaCyc	R02413
SHKK	EC-2.7.1.71	ATP:shikimate 3-phosphotransferase	atp + skm <=> adp + h + skm5p	Cbei_4571	Cbei_4571	Phenylalanine, tyrosine and tryptophan biosynthesis	0	0	1000	0	YES	NO	KEGG, SEED, MetaCyc	R02412
TRPS1	EC-4.2.1.20	L-Serine hydro-lyase (adding indoleglycerol-phosphate)	3ig3p + ser-L <=> g3p + h2o + trp-L	( Cbei_1755 or Cbei_1754 )	Cbei_1755 Cbei_1754	Phenylalanine, tyrosine and tryptophan biosynthesis	0	0	1000	0	NO	NO	KEGG, SEED, MetaCyc	R02722
TRPS2	EC-4.2.1.20	L-Serine hydro-lyase (adding indoleglycerol-phosphate)	indole + ser-L <=> h2o + trp-L	( Cbei_1755 or Cbei_1755 )	Cbei_1755 Cbei_1755	Phenylalanine, tyrosine and tryptophan biosynthesis	0	0	1000	0	NO	NO	KEGG, SEED, MetaCyc	R00674
TRPS3	EC-4.2.1.20	(1S,2R)-1-C-(indol-3-yl)glycerol 3-phosphate	3ig3p <=> g3p + indole	( Cbei_1755 or Cbei_1756 )	Cbei_1755 Cbei_1756	Phenylalanine, tyrosine and tryptophan biosynthesis	1	-1000	1000	0	NO	NO	KEGG, SEED, MetaCyc	R02340
ANS2	EC-4.1.3.27	Chorismate pyruvate-lyase (amino-accepting)	chor + nh4 <=> anth + h + h2o + pyr	( Cbei_1749 or Cbei_1750 )	Cbei_1749 Cbei_1750	Phenylalanine, tyrosine and tryptophan biosynthesis	0	0	1000	0	NO	NO	KEGG, SEED	R00985
SHK3Dx	EC-1.1.1.282	shikimate:NAD+ 3-oxidoreductase	3dhsk + nadh + h <=> nad + skm	Cbei_4572	Cbei_4572	Phenylalanine, tyrosine and tryptophan biosynthesis	0	0	1000	0	NO	NO	MetaCyc	R06847
PPND2	EC-1.3.1.13	prephenate dehydrogenase	nadp + pphn <=> 34hpp + co2 + nadph	Cbei_4568	Cbei_4568	Phenylalanine, tyrosine and tryptophan biosynthesis	0	0	1000	0	NO	NO	SEED	R01730
BDG2HCGHD	EC-3.2.1.21	coumarinic acid glucoside β-glucosidase	bdg2hc + h2o <=> 2coum + glc-D + h	( Cbei_4566 or Cbei_1477 or Cbei_3814 )	Cbei_4566 Cbei_1477 Cbei_3814	Phenylpropanoid biosynthesis	0	0	1000	0	NO	YES	MetaCyc	R04998
PEPPM	EC-5.4.2.9	Phosphoenolpyruvate 2,3-phosphonomutase	pep <=> 3pop	Cbei_4338	Cbei_4338	Phosphonate and phosphinate metabolism	1	-1000	1000	0	NO	YES	KEGG	R00661
AEPPAT	EC-2.6.1.37	(2-Aminoethyl)phosphonate:pyruvate aminotransferase	2ameph + 2 h + pyr <=> ala-L + phosnacet	Cbei_4336	Cbei_4336	Phosphonate and phosphinate metabolism	1	-1000	1000	0	NO	YES	KEGG, SEED	R04152
G1PTT	EC-2.7.7.24	dTTP:alpha-D-glucose-1-phosphate thymidylyltransferase	dttp + g1p + h <=> dtdpglu + ppi	( Cbei_2602 or Cbei_4756 )	Cbei_2602 Cbei_4756	Polyketide sugar unit biosynthesis /// Streptomycin biosynthesis	0	0	1000	0	NO	YES	KEGG, SEED, MetaCyc	R02328
TDPDRE	EC-5.1.3.13		dtdp4d6dg <=> dtdp4d6dm	( Cbei_2601 or Cbei_4755 )	Cbei_2601 Cbei_4755	Polyketide sugar unit biosynthesis /// Streptomycin biosynthesis	0	0	1000	0	NO	YES	KEGG, SEED, MetaCyc	R06514
TDPDRR	EC-1.1.1.133	dTDP-6-deoxy-L-mannose:NADP+ 4-oxidoreductase	dtdp4d6dm + h + nadph <=> dtdprmn + nadp	( Cbei_2579 or Cbei_4752 )	Cbei_2579 Cbei_4752	Polyketide sugar unit biosynthesis /// Streptomycin biosynthesis	0	0	1000	0	NO	YES	KEGG, SEED, MetaCyc	R02777
CBIAT	EC-2.5.1.17	ATP:cobinamide Cobeta-adenosyltransferase	atp + cbi + h <=> adocbi + pppi	Cbei_1263	Cbei_1263	Porphyrin and chlorophyll metabolism	0	0	1000	0	NO	YES	KEGG	R07268
UPPDC2	EC-4.1.1.37	Uroporphyrinogen I carboxy-lyase	4 h + uppg1 <=> 4 co2 + cpppg1	Cbei_0709	Cbei_0709	Porphyrin and chlorophyll metabolism	0	0	1000	0	NO	YES	KEGG	R04972
UPPDC1	EC-4.1.1.37	Uroporphyrinogen-III carboxy-lyase	4 h + uppg3 <=> 4 co2 + cpppg3	Cbei_0709	Cbei_0709	Porphyrin and chlorophyll metabolism	0	0	1000	0	NO	YES	SEED, MetaCyc	R03197
ADCPS2	EC-6.3.1.10	adenosylcobyric acid:(R)-1-aminopropan-2-yl phosphate ligase	adcobhex + applp + atp <=> adocbip + adp + h + pi	Cbei_1268	Cbei_1268	Porphyrin and chlorophyll metabolism	0	0	1000	0	NO	YES	KEGG, SEED, MetaCyc	R06529
CPC3MT	EC-2.1.1.131	precorrin-3B C17-methyltransferase	amet + copre3 <=> ahcys + copre4	Cbei_1257	Cbei_1257	Porphyrin and chlorophyll metabolism	0	0	1000	0	NO	YES	KEGG, SEED, MetaCyc	R05809
CPC6R	EC-1.3.1.54	precorrin-6A reductase	copre6 + h + nadph <=> codhpre6 + nadp	Cbei_1258	Cbei_1258	Porphyrin and chlorophyll metabolism	0	0	1000	0	NO	YES	KEGG, SEED, MetaCyc	R05812
CPC8MM	EC-5.4.1.2	precorrin-8X methylmutase	copre8 <=> cobya	Cbei_2311	Cbei_2311	Porphyrin and chlorophyll metabolism	1	-1000	1000	0	NO	YES	KEGG, SEED, MetaCyc	R05814
CPPPGO2	EC-1.3.99.22	coproporphyrinogen-III:S-adenosyl-L-methionine	2 amet + cpppg3 <=> 2 co2 + 2 dad-5 + 2 met-L + pppg9	( Cbei_0827 or Cbei_1543 )	Cbei_0827 Cbei_1543	Porphyrin and chlorophyll metabolism	0	0	1000	0	NO	YES	KEGG, SEED, MetaCyc	R06895
CYRDAAT	EC-2.5.1.17	ATP:cob(I)yrinic acid-a,c-diamide Cobeta-adenosyltransferase	atp + co1dam + h <=> adcobdam + pppi	Cbei_1263	Cbei_1263	Porphyrin and chlorophyll metabolism	0	0	1000	0	NO	YES	KEGG, SEED, MetaCyc	R05220
G1SAT	EC-5.4.3.8	(S)-4-Amino-5-oxopentanoate 4,5-aminomutase	5aop <=> glu1sa	Cbei_1288	Cbei_1288	Porphyrin and chlorophyll metabolism	1	-1000	1000	0	NO	YES	KEGG, SEED, MetaCyc	R02272
HMBS	EC-2.5.1.61	Porphobilinogen ammonia-lyase (polymerizing)	h2o + 4 ppbng <=> hmbil + 4 nh4	Cbei_1285	Cbei_1285	Porphyrin and chlorophyll metabolism	0	0	1000	0	NO	YES	KEGG, SEED, MetaCyc	R00084
PC3MT	EC-2.1.1.131	S-Adenosyl-L-methionine:precorrin-3B C17-methyltransferase	amet + prcr3b <=> ahcys + 2 h + prcr4	Cbei_1257	Cbei_1257	Porphyrin and chlorophyll metabolism	0	0	1000	0	NO	YES	KEGG, SEED, MetaCyc	R05180
PC4MT	EC-2.1.1.133	S-adenosyl-L-methionine:precorrin-4 C11 methyltransferase	amet + prcr4 <=> ahcys + 2 h + prcr5	Cbei_2316	Cbei_2316	Porphyrin and chlorophyll metabolism	0	0	1000	0	NO	YES	KEGG, SEED, MetaCyc	R05181
PC6R	EC-1.3.1.54	precorrin-6Y:NADP+ oxidoreductase	nadph + prcr6a + h <=> nadp + prcr6y	Cbei_1258	Cbei_1258	Porphyrin and chlorophyll metabolism	0	0	1000	0	NO	YES	KEGG, SEED, MetaCyc	R05150
PC8MM	EC-5.4.1.2	Precorrin 8X 11,12-methylmutase	h + prcr8x <=> hgbrn	Cbei_2311	Cbei_2311	Porphyrin and chlorophyll metabolism	0	0	1000	0	NO	YES	KEGG, SEED, MetaCyc	R05177
PPBNGS	EC-4.2.1.24	5-Aminolevulinate hydro-lyase(adding 5-aminolevulinate and	2 5aop <=> h + 2 h2o + ppbng	Cbei_1287	Cbei_1287	Porphyrin and chlorophyll metabolism	0	0	1000	0	NO	YES	KEGG, SEED, MetaCyc	R00036
UPP3MT	EC-2.1.1.107	S-Adenosyl-L-methionine:uroporphyrin-III C-methyltransferase	2 amet + uppg3 <=> 2 ahcys + dscl + h	Cbei_1286	Cbei_1286	Porphyrin and chlorophyll metabolism	0	0	1000	0	NO	YES	KEGG, SEED, MetaCyc	R03194
ACAAPL	EC-6.3.1.10	adenosylcobyric acid:(R)-1-aminopropan-2-ol ligase (ADP-forming)	adcobhex + amprop + atp <=> adocbi + adp + 2 h + pi	Cbei_1268	Cbei_1268	Porphyrin and chlorophyll metabolism	0	0	1000	0	NO	YES	KEGG, SEED	R07302
ADCYRS	EC-6.3.5.10		adcobdam + 4 atp + 4 gln-L + 4 h2o <=> adcobhex + 4 adp + 4 glu-L + 4 h + 4 pi	( Cbei_0942 or Cbei_1272 )	Cbei_0942 Cbei_1272	Porphyrin and chlorophyll metabolism	0	0	1000	0	NO	YES	KEGG, SEED	R05225
SHCHCC2	EC-4.99.1.3	sirohydrochlorin cobalt-lyase	cobalt2 + scl <=> coscl + 3 h	Cbei_2309	Cbei_2309	Porphyrin and chlorophyll metabolism	1	-1000	1000	0	NO	YES	KEGG, SEED	R05807
UPP3S	EC-4.2.1.75	Hydroxymethylbilane hydro-lyase(cyclizing)	hmbil <=> h2o + uppg3	Cbei_1286	Cbei_1286	Porphyrin and chlorophyll metabolism	0	0	1000	0	NO	YES	KEGG, SEED	R03165
ADOCBLS	EC-2.7.8.26		agdpcbi + rdmbzi <=> adocbl + gmp + h	Cbei_1265	Cbei_1265	Porphyrin and chlorophyll metabolism	0	0	1000	0	NO	YES	KEGG, SEED	R05223
CPC4MT	EC-2.1.1.133	cobalt-precorrin-4 methyltransferase	amet + copre4 <=> ahcys + copre5 + h	Cbei_2316	Cbei_2316	Porphyrin and chlorophyll metabolism	1	-1000	1000	0	NO	YES	KEGG, SEED	R05810
CDPC6MT	EC-2.1.1.-	precorrin-6Y C5,15-methyltransferase	codhpre6 + amet <=> ahcys + copre7	( Cbei_2314 or Cbei_2313 )	Cbei_2314 Cbei_2313	Porphyrin and chlorophyll metabolism	0	0	1000	0	NO	YES	MetaCyc	R07774
CPC2MT	EC-2.1.1.151	cobalt-factor II C20-methyltransferase	copre2 + amet <=> ahcys + copre3 + h	Cbei_2315	Cbei_2315	Porphyrin and chlorophyll metabolism	0	0	1000	0	NO	YES	SEED, MetaCyc	R05808
CPC7MT	EC-2.1.1.-	precorrin-6Y C5,15-methyltransferase	copre7 + amet <=> ahcys + co2 + copre8 + h	( Cbei_2314 or Cbei_2313 )	Cbei_2314 Cbei_2313	Porphyrin and chlorophyll metabolism	0	0	1000	0	NO	YES	SEED, MetaCyc	R07775
PRCR5MT	EC-2.1.1.152	precorrin-6A synthase	prcr5 + amet + h2o <=> ac + ahcys + prcr6a + h	Cbei_2315	Cbei_2315	Porphyrin and chlorophyll metabolism	0	0	1000	0	NO	YES	MetaCyc	R05219
SHCHCC	EC-4.99.1.3	sirohydrochlorin cobaltochelatase	cobalt2 + dscl <=> copre2 + (3) h	Cbei_2309	Cbei_2309	Porphyrin and chlorophyll metabolism	0	0	1000	0	NO	YES	MetaCyc
COCHL	EC-6.6.1.2	cobaltochelatase	atp + cobalt2 + h2o + hgbam <=> adp + co2dam + 3 h + pi	Cbei_1265	Cbei_1265	Porphyrin and chlorophyll metabolism	0	0	1000	0	NO	YES	MetaCyc	R05227
GLUTRR	EC-1.2.1.70	glutamyl-tRNA reductase	glutrna + h + nadph <=> glu1sa + nadp + trnaglu	Cbei_1283	Cbei_1283	Porphyrin and chlorophyll metabolism	0	0	1000	0	NO	YES	MetaCyc	R04109
CPC4MT2	EC-2.1.1.130	S-adenosyl-L-methionine:precorrin-4 C20-methyltransferase	amet + dscl <=> ahcys + 2 h + prcr3a	Cbei_2315	Cbei_2315	Porphyrin and chlorophyll metabolism	0	0	1000	0	NO	YES	SEED, MetaCyc	R03948
PC6MT	EC-2.1.1.132	precorrin-6 methyltransferase	2 amet + prcr6y <=> 2 ahcys + co2 + 2 h + prcr8x	( Cbei_2314 or Cbei_2313 )	Cbei_2314 Cbei_2313	Porphyrin and chlorophyll metabolism	0	0	1000	0	NO	YES	SEED, MetaCyc	R05149
SHCHD2	EC-1.3.1.76	precorrin-2 dehydrogenase	dscl + nad <=> h + nadh + scl	Cbei_2309	Cbei_2309	Porphyrin and chlorophyll metabolism	1	-1000	1000	0	NO	YES	SEED, MetaCyc	R03947
SHCHF	EC-4.99.1.4	sirohydrochlorin ferrochelatase	fe2 + scl <=> 3 h + sheme	Cbei_1284	Cbei_1284	Porphyrin and chlorophyll metabolism	0	0	1000	0	NO	YES	SEED	R02864
THRPD	EC-4.1.1.81	L-threonine-O-3-phosphate carboxy-lyase	h + thrp <=> applp + co2	Cbei_1269	Cbei_1269	Porphyrin and chlorophyll metabolism	0	0	1000	0	NO	YES	SEED, MetaCyc	R06530
ACBIPGT	EC-2.7.7.62	adenosylcobinamide-phosphate guanylyltransferase	adocbip + gtp + h <=> agdpcbi + ppi	Cbei_1264	Cbei_1264	Porphyrin and chlorophyll metabolism	0	0	1000	0	NO	YES	SEED	R05222
ACBIPGT2	EC-2.7.1.156	adenosylcobinamide kinase	adocbi + gtp <=> adocbip + gdp + h	Cbei_1264	Cbei_1264	Porphyrin and chlorophyll metabolism	0	0	1000	0	NO	YES	SEED	R06558
ADOCBIK	EC-2.7.1.156	adenosylcobinamide kinase	adocbi + atp <=> adocbip + adp + h	Cbei_1264	Cbei_1264	Porphyrin and chlorophyll metabolism	0	0	1000	0	NO	YES	SEED	R05221
CDFOR	EC-1.16.8.1	cob(II)yrinic acid a,c-diamide reductase	2 co2dam + fmnh2 <=> 2 co1dam + fmn + 2 h	Cbei_4044	Cbei_4044	Porphyrin and chlorophyll metabolism	1	-1000	1000	0	NO	YES	SEED	R05218
CYRDAS2	EC-6.3.1.-	cobyrinic acid a,c-diamide synthase	2 atp + cobya + 2 gln-L + 2 h2o <=> 2 adp + co2dam + 2 glu-L + 2 h + 2 pi	Cbei_2310	Cbei_2310	Porphyrin and chlorophyll metabolism	0	0	1000	0	NO	YES	SEED	R05815
HBADS	EC-6.3.5.9	cobyrinic acid a,c-diamide synthase	2 atp + 2 gln-L + 2 h2o + hgbrn <=> 2 adp + 2 glu-L + 2 h + hgbam + 2 pi	Cbei_2310	Cbei_2310	Porphyrin and chlorophyll metabolism	0	0	1000	0	NO	YES	SEED	R05224
PC1MT	EC-2.1.1.107	uroporphyrinogen methyltransferase	pre1 + amet <=> ahcys + dscl	Cbei_1286	Cbei_1286	Porphyrin and chlorophyll metabolism	0	0	1000	0	NO	YES	MetaCyc	R07238
NNDMBRT	EC-2.4.2.21	Nicotinate-nucleotide:dimethylbenzimidazole	dmbzid + nicrnt <=> 5prdmbz + h + nac	Cbei_1262	Cbei_1262	Porphyrin and chlorophyll metabolism /// Riboflavin metabolism	0	0	1000	0	NO	YES	KEGG, SEED, MetaCyc	R04148
RZ5PP	EC-3.1.3.73	alpha-ribazole phosphatase	5prdmbz + h2o <=> pi + rdmbzi	Cbei_1267	Cbei_1267	Porphyrin and chlorophyll metabolism /// Riboflavin metabolism	0	0	1000	0	NO	YES	SEED, MetaCyc	R04594
ATBCR	EC-1.14.13.15	cholestanetriol 26-monooxygenase	nad + xol7ah3 <=> h + nadh + xol7ah2al	Cbei_0305	Cbei_0305	Primary bile acid biosynthesis	0	0	1000	0	NO	YES	KEGG	R04805
2HBO	EC-1.1.1.27	2-Hydroxybutyrate:NAD+ oxidoreductase	2hb + nad <=> 2obut + h + nadh	( Cbei_2789 or Cbei_4903 )	Cbei_2789 Cbei_4903	Propanoate metabolism	1	-1000	1000	0	NO	YES	KEGG	R01000
OBTFL	EC-2.3.1.54	Acetyl-CoA:formate C-acetyltransferase	2obut + coa <=> for + ppcoa	( Cbei_1011 or Cbei_4061 )	Cbei_1011 Cbei_4061	Propanoate metabolism	0	0	1000	0	NO	YES	KEGG	R06987
PPAK	EC-2.7.2.1	ATP:acetate phosphotransferase	atp + ppa <=> adp + ppap	Cbei_1165	Cbei_1165	Propanoate metabolism	1	-1000	1000	0	NO	YES	KEGG	R01353
PTA2	EC-2.3.1.8	Phosphate acetyltransferase	pi + ppcoa <=> coa + ppap	Cbei_1164	Cbei_1164	Propanoate metabolism	0	0	1000	0	NO	YES	MetaCyc	R00921
PRPNCOAHYD	EC-4.2.1.17	3-Hydroxypropionyl-CoA hydro-lyase	3hpcoa <=> h2o + prpncoa	( Cbei_2230 or Cbei_2231 )	Cbei_2230 Cbei_2231	Propanoate metabolism /// beta-Alanine metabolism	1	-1000	1000	0	NO	YES	KEGG	R03045
ACCOAC	EC-6.4.1.2	Acetyl-CoA:carbon-dioxide ligase (ADP-forming)	accoa + atp + hco3 <=> adp + h + malcoa + pi	( Cbei_1077 or Cbei_1075 or Cbei_1073 or Cbei_2754 )	Cbei_1077 Cbei_1075 Cbei_1073 Cbei_2754	Propanoate metabolism /// Pyruvate metabolism	0	0	1000	0	NO	NO	SEED, MetaCyc	R00742
PTA	EC-2.3.1.8	phosphate acetyltransferase	accoa + pi <=> actp + coa	( Cbei_3402 or Cbei_1164 )	Cbei_3402 Cbei_1164	Propanoate metabolism /// Pyruvate metabolism /// Taurine and hypotaurine metabolism	1	-1000	1000	0	NO	NO	SEED, MetaCyc	R00230
ADC	EC-4.1.1.4	Acetoacetate carboxy-lyase	acac + h <=> acetone + co2	Cbei_3835	Cbei_3835	Propanoate metabolism /// Synthesis and degradation of ketone bodies	0	0	1000	0	NO	NO	SEED, MetaCyc	R01366
GART	EC-2.1.2.-	glycinamide ribonucleotide transformylase	gar + atp + for <=> fgam + adp + pi + h	Cbei_1058	Cbei_1058	Purine and Pyrimidine Biosynthesis	0	0	1000	0	NO	NO	MetaCyc	R06974
ADK2	EC-2.7.4.3	adenylate kinase (Inorganic triphosphate)	amp + pppi <=> adp + ppi	Cbei_0172	Cbei_0172	Purine metabolism	1	-1000	1000	0	NO	NO	BiGG
AICL	EC-4.1.1.-		5amimcarb + h <=> 5amimid + co2	Cbei_4408	Cbei_4408	Purine metabolism	0	0	1000	0	NO	YES	KEGG	R04732
GUACYC	EC-4.6.1.1	GTP pyrophosphate-lyase (cyclizing)	gtp <=> 35cgmp + ppi	Cbei_4540	Cbei_4540	Purine metabolism	0	0	1000	0	NO	YES	KEGG	R00434
NDPK10	EC-2.7.4.6	ATP:nucleoside-diphosphate phosphatransferase	atp + didp <=> adp + ditp	Cbei_4232	Cbei_4232	Purine metabolism	1	-1000	1000	0	NO	YES	KEGG	R03530
POPT	EC-2.7.1.40	GTP:pyruvate O2-phosphotransferase	gdp + h + pep <=> gtp + pyr	( Cbei_1412 or Cbei_4851 )	Cbei_1412 Cbei_4851	Purine metabolism	0	0	1000	0	NO	NO	KEGG	R00430
PRAICPPRT	EC-2.4.2.7	1-(5'-Phosphoribosyl)-5-amino-4-imidazolecarboxamide:pyrophosphate	aicar + ppi <=> amimdecarbam + prpp	Cbei_1539	Cbei_1539	Purine metabolism	1	-1000	1000	0	NO	YES	KEGG	R04378
PYK2	EC-2.7.1.40	dATP:pyruvate O2-phosphotransferase	dadp + h + pep <=> datp + pyr	( Cbei_1412 or Cbei_4851 )	Cbei_1412 Cbei_4851	Purine metabolism	0	0	1000	0	NO	NO	KEGG	R01138
PYK3	EC-2.7.1.40	dATP:pyruvate O2-phosphotransferase	dgdp + h + pep <=> dgtp + pyr	( Cbei_1412 or Cbei_4851 )	Cbei_1412 Cbei_4851	Purine metabolism	0	0	1000	0	NO	NO	KEGG	R01858
ADNCYC	EC-4.6.1.1	ATP pyrophosphate-lyase (cyclizing)	atp <=> camp + ppi	Cbei_4540	Cbei_4540	Purine metabolism	0	0	1000	0	NO	YES	SEED, MetaCyc	R00089
GMPS	EC-6.3.5.2	Xanthosine-5'-phosphate:ammonia ligase (AMP-forming)	atp + nh4 + xmp <=> amp + gmp + 2 h + ppi	Cbei_0332	Cbei_0332	Purine metabolism	0	0	1000	0	NO	NO	SEED, MetaCyc	R01230
NDPK1	EC-2.7.4.6	ATP:nucleoside-diphosphate phosphatransferase	atp + gdp <=> adp + gtp	Cbei_4232	Cbei_4232	Purine metabolism	1	-1000	1000	0	NO	NO	SEED, MetaCyc	R00330
NDPK5	EC-2.7.4.6	ATP:nucleoside-diphosphate phosphatransferase	atp + dgdp <=> adp + dgtp	Cbei_4232	Cbei_4232	Purine metabolism	1	-1000	1000	0	NO	NO	SEED, MetaCyc	R01857
NDPK8	EC-2.7.4.6	ATP:nucleoside-diphosphate phosphatransferase	atp + dadp <=> adp + datp	Cbei_4232	Cbei_4232	Purine metabolism	1	-1000	1000	0	NO	NO	SEED, MetaCyc	R01137
ADD	EC-3.5.4.2	Adenine aminohydrolase	ade + h + h2o <=> hxan + nh4	( Cbei_1277 or Cbei_1975 )	Cbei_1277 Cbei_1975	Purine metabolism	0	0	1000	0	NO	NO	KEGG, SEED, MetaCyc	R01244
ADK1	EC-2.7.4.3	ATP:AMP phosphotransferase	amp + atp <=> 2 adp	Cbei_0172	Cbei_0172	Purine metabolism	0	0	1000	0	NO	NO	KEGG, SEED, MetaCyc	R00127
ADPT	EC-2.4.2.8	AMP:pyrophosphate phosphoribosyltransferase	amp + ppi <=> ade + prpp	( Cbei_1539 or Cbei_4228 )	Cbei_1539 Cbei_4228	Purine metabolism	1	-1000	1000	0	NO	NO	KEGG, SEED, MetaCyc	R00190
ADSL2	EC-4.3.2.2	1-(5'-Phosphoribosyl)-5-amino-4-(N-succinocarboxamide)-imidazole	25aics <=> aicar + fum	Cbei_1221	Cbei_1221	Purine metabolism	0	0	1000	0	YES	NO	KEGG, SEED, MetaCyc	R04559
AIRC	EC-4.1.1.21	1-(5-Phospho-D-ribosyl)-5-amino-4-imidazolecarboxylate carboxy-lyase	5aizc + h <=> air + co2	Cbei_1054	Cbei_1054	Purine metabolism	1	-1000	1000	0	YES	NO	KEGG, SEED, MetaCyc	R04209
GK1	EC-2.7.4.8	ATP:(d)GMP phosphotransferase	atp + gmp <=> adp + gdp	Cbei_1141	Cbei_1141	Purine metabolism	1	-1000	1000	0	YES	NO	KEGG, SEED, MetaCyc	R00332
GMPS2	EC-6.3.5.2	Xanthosine-5'-phosphate:L-glutamine amido-ligase (AMP-forming)	atp + gln-L + h2o + xmp <=> amp + glu-L + gmp + 2 h + ppi	Cbei_0332	Cbei_0332	Purine metabolism	0	0	1000	0	NO	NO	KEGG, SEED, MetaCyc	R01231
GTPDPK	EC-2.7.6.5	ATP:GTP 3'-pyrophosphotransferase	atp + gtp <=> amp + gdptp + h	( Cbei_1540 or Cbei_4602 )	Cbei_1540 Cbei_4602	Purine metabolism	0	0	1000	0	NO	NO	KEGG, SEED, MetaCyc	R00429
GUAPRT	EC-2.4.2.8	GMP:pyrophosphate phosphoribosyltransferase	gmp + ppi <=> gua + prpp	( Cbei_0099 or Cbei_4228 )	Cbei_0099 Cbei_4228	Purine metabolism	1	-1000	1000	0	NO	NO	KEGG, SEED, MetaCyc	R01229
HXPRT	EC-2.4.2.8	IMP:pyrophosphate phosphoribosyltransferase	hxan + prpp <=> imp + ppi	( Cbei_0099 or Cbei_4228 )	Cbei_0099 Cbei_4228	Purine metabolism	0	0	1000	0	NO	NO	KEGG, SEED, MetaCyc	R01132
IMPC	EC-3.5.4.10	IMP 1,2-hydrolase (decyclizing)	h2o + imp <=> fprica	Cbei_1059	Cbei_1059	Purine metabolism	1	-1000	1000	0	YES	NO	KEGG, SEED, MetaCyc	R01127
IMPD	EC-1.1.1.205	IMP:NAD+ oxidoreductase	h2o + imp + nad <=> h + nadh + xmp	( Cbei_0480 or Cbei_2114 or Cbei_0331 )	Cbei_0480 Cbei_2114 Cbei_0331	Purine metabolism	0	0	1000	0	NO	NO	KEGG, SEED, MetaCyc	R01130
NTD10	EC-3.1.3.5	Xanthosine 5'-phosphate phosphohydrolase	h2o + xmp <=> pi + xtsn	( Cbei_1007 or Cbei_0635 )	Cbei_1007 Cbei_0635	Purine metabolism	0	0	1000	0	NO	NO	KEGG, SEED, MetaCyc	R02719
NTD11	EC-3.1.3.5	Inosine 5'-monophosphate phosphohydrolase	h2o + imp <=> ins + pi	( Cbei_1007 or Cbei_0636 )	Cbei_1007 Cbei_0636	Purine metabolism	0	0	1000	0	NO	NO	KEGG, SEED, MetaCyc	R01126
NTD7	EC-3.1.3.5	Adenosine 5'-monophosphate phosphohydrolase	amp + h2o <=> adn + pi	( Cbei_1007 or Cbei_0637 )	Cbei_1007 Cbei_0637	Purine metabolism	0	0	1000	0	NO	NO	KEGG, SEED, MetaCyc	R00183
NTD9	EC-3.1.3.5	Guanosine 5'-monophosphate phosphohydrolase	gmp + h2o <=> gsn + pi	( Cbei_1007 or Cbei_0638 )	Cbei_1007 Cbei_0638	Purine metabolism	0	0	1000	0	NO	NO	KEGG, SEED, MetaCyc	R01227
NTPTP1	EC-3.1.5.1	dGTP triphosphohydrolase	dgtp + h2o <=> dgsn + pppi	Cbei_0851	Cbei_0851	Purine metabolism	0	0	1000	0	NO	NO	KEGG, SEED, MetaCyc	R01856
PRAGS	EC-6.3.4.13	5-Phospho-D-ribosylamine:glycine ligase (ADP-forming)	atp + gly + pram <=> adp + gar + h + pi	Cbei_1060	Cbei_1060	Purine metabolism	0	0	1000	0	YES	NO	KEGG, SEED, MetaCyc	R04144
PRAIS	EC-6.3.3.1	2-(Formamido)-N1-(5-phosphoribosyl)acetamidine cyclo-ligase	atp + fpram <=> adp + air + 2 h + pi	Cbei_1057	Cbei_1057	Purine metabolism	0	0	1000	0	YES	NO	KEGG, SEED, MetaCyc	R04208
PRASCS	EC-6.3.2.6	1-(5-Phosphoribosyl)-5-amino-4-carboxyimidazole:L-aspartate ligase	5aizc + asp-L + atp <=> 25aics + adp + h + pi	Cbei_1055	Cbei_1055	Purine metabolism	1	-1000	1000	0	YES	NO	KEGG, SEED, MetaCyc	R04591
PRFGS	EC-6.3.5.3	5'-Phosphoribosylformylglycinamide:L-glutamine amido-ligase	atp + fgam + gln-L + h2o <=> adp + fpram + glu-L + h + pi	Cbei_1053	Cbei_1053	Purine metabolism	0	0	1000	0	YES	NO	KEGG, SEED, MetaCyc	R04463
PUNP1	EC-2.4.2.1	Adenosine:orthophosphate ribosyltransferase	adn + pi <=> ade + r1p	( Cbei_3125 or Cbei_4142 )	Cbei_3125 Cbei_4142	Purine metabolism	1	-1000	1000	0	NO	NO	KEGG, SEED, MetaCyc	R01561
PUNP2	EC-2.4.2.1	Deoxyadenosine:orthophosphate ribosyltransferase	dad-2 + pi <=> 2dr1p + ade	( Cbei_3125 or Cbei_4142 )	Cbei_3125 Cbei_4142	Purine metabolism	1	-1000	1000	0	NO	NO	KEGG, SEED, MetaCyc	R02557
PUNP4	EC-2.4.2.1	Deoxyguanosine:orthophosphate ribosyltransferase	dgsn + pi <=> 2dr1p + gua	( Cbei_3125 or Cbei_4143 )	Cbei_3125 Cbei_4143	Purine metabolism	1	-1000	1000	0	NO	NO	KEGG, SEED, MetaCyc	R01969
PUNP6	EC-2.4.2.1	Deoxyinosine:orthophosphate ribosyltransferase	din + pi <=> 2dr1p + hxan	( Cbei_3125 or Cbei_4144 )	Cbei_3125 Cbei_4144	Purine metabolism	1	-1000	1000	0	NO	YES	KEGG, SEED, MetaCyc	R02748
PUNP7	EC-2.4.2.1	Xanthosine:orthophosphate ribosyltransferase	pi + xtsn <=> r1p + xan	( Cbei_3125 or Cbei_4142 )	Cbei_3125 Cbei_4142	Purine metabolism	1	-1000	1000	0	NO	NO	KEGG, SEED, MetaCyc	R02297
XPPT	EC-2.4.2.8	XMP:pyrophosphate phosphoribosyltransferase	ppi + xmp <=> prpp + xan	( Cbei_0099 or Cbei_4228 )	Cbei_0099 Cbei_4228	Purine metabolism	1	-1000	1000	0	NO	NO	KEGG, SEED, MetaCyc	R02142
DADK	EC-2.7.4.3	ATP:AMP phosphotransferase	atp + damp <=> adp + dadp	Cbei_0172	Cbei_0172	Purine metabolism	1	-1000	1000	0	NO	NO	KEGG, SEED	R01547
DGK1	EC-2.7.4.8	ATP:(d)GMP phosphotransferase	atp + dgmp <=> adp + dgdp	Cbei_1141	Cbei_1141	Purine metabolism	1	-1000	1000	0	NO	NO	KEGG, SEED	R02090
NDPK9	EC-2.7.4.6	ATP:nucleoside-diphosphate phosphatransferase	atp + idp <=> adp + itp	Cbei_4232	Cbei_4232	Purine metabolism	1	-1000	1000	0	NO	NO	KEGG, SEED	R00722
NTD6	EC-3.1.3.5	2'-Deoxyadenosine 5'-monophosphate phosphohydrolase	damp + h2o <=> dad-2 + pi	( Cbei_1007 or Cbei_0639 )	Cbei_1007 Cbei_0639	Purine metabolism	1	-1000	1000	0	NO	NO	KEGG, SEED	R02088
NTD8	EC-3.1.3.5	2'-Deoxyguanosine 5'-monophosphate phosphohydrolase	dgmp + h2o <=> dgsn + pi	( Cbei_1007 or Cbei_0640 )	Cbei_1007 Cbei_0640	Purine metabolism	1	-1000	1000	0	NO	NO	KEGG, SEED	R01968
PUNP3	EC-2.4.2.1	guanosine:orthophosphate ribosyltransferase	gsn + pi <=> gua + r1p	( Cbei_3125 or Cbei_4142 )	Cbei_3125 Cbei_4142	Purine metabolism	1	-1000	1000	0	NO	NO	KEGG, SEED	R02147
PUNP5	EC-2.4.2.1	inosine:orthophosphate ribosyltransferase	ins + pi <=> hxan + r1p	( Cbei_3125 or Cbei_4142 )	Cbei_3125 Cbei_4142	Purine metabolism	1	-1000	1000	0	NO	NO	KEGG, SEED	R01863
RNDR1	EC-1.17.4.1	2'-Deoxyadenosine 5'-diphosphate:oxidized-thioredoxin	adp + trdrd <=> dadp + h2o + trdox	( Cbei_0194 or Cbei_0195 )	Cbei_0194 Cbei_0195	Purine metabolism	0	0	1000	0	NO	NO	KEGG, SEED	R02017
RNDR2	EC-1.17.4.1	2'-Deoxyguanosine 5'-diphosphate:oxidized-thioredoxin	gdp + trdrd <=> dgdp + h2o + trdox	( Cbei_0194 or Cbei_0196 )	Cbei_0194 Cbei_0196	Purine metabolism	0	0	1000	0	NO	NO	KEGG, SEED	R02019
ADA	EC-3.5.4.4	adenosine deaminase	h + adn + h2o <=> nh4 + ins	Cbei_0513	Cbei_0513	Purine metabolism	0	0	1000	0	NO	NO	MetaCyc	R01560
HXAND	EC-1.17.1.4	xanthine dehydrogenase	hxan + nad + h2o <=> nadh + h + xan	Cbei_1984	Cbei_1984	Purine metabolism	0	0	1000	0	NO	NO	MetaCyc	R01768
NTP3	EC-3.6.5.1	GTP phosphohydrolase	gtp + h2o <=> gdp + h + pi	Cbei_1152	Cbei_1152	Purine metabolism	0	0	1000	0	NO	NO	MetaCyc	R00335
RNTR1c		anaerobic ribonucleoside-triphosphate reductase	atp + fldrd <=> datp + fldox + h2o	Cbei_0068	Cbei_0068	Purine metabolism	0	0	1000	0	NO	YES	MetaCyc
RNTR2c		anaerobic ribonucleoside-triphosphate reductase	gtp + fldrd <=> dgtp + fldox + h2o	Cbei_0068	Cbei_0068	Purine metabolism	0	0	1000	0	NO	YES	MetaCyc
XAND	EC-1.17.1.4	xanthine dehydrogenase	nad + h2o + xan <=> nadh + h + urate	Cbei_1984	Cbei_1984	Purine metabolism	0	0	1000	0	NO	YES	MetaCyc	R02103
GTPDPDP	EC-3.6.1.40	guanosine-5'-triphosphate,3'-diphosphate diphosphatase	gdptp + h2o <=> ppgpp + h + pi	Cbei_2418	Cbei_2418	Purine metabolism	0	0	1000	0	NO	NO	MetaCyc	R03409
GUAD	EC-3.5.4.3	Guanine aminohydrolase	gua + h + h2o <=> nh4 + xan	Cbei_1972	Cbei_1972	Purine metabolism	0	0	1000	0	NO	NO	SEED, MetaCyc	R01676
PPGPPDP	EC-3.1.7.2	guanosine-3',5'-bis(diphosphate) 3'-diphosphohydrolase	h2o + ppgpp <=> gdp + ppi	Cbei_1540	Cbei_1540	Purine metabolism	0	0	1000	0	NO	NO	SEED, MetaCyc	R00336
ADPRDP	EC-3.6.1.13	ADP-ribose ribophosphohydrolase	adprib + h2o <=> amp + 2 h + r5p	Cbei_2546	Cbei_2546	Purine metabolism	0	0	1000	0	NO	YES	SEED	R01054
ALLTN	EC-3.5.2.5	allantoinase	alltn + h2o <=> alltt + h	Cbei_1970	Cbei_1970	Purine metabolism	1	-1000	1000	0	NO	YES	SEED	R02425
RNTR1	EC-1.17.4.2	ribonucleoside-triphosphate reductase	atp + trdrd <=> datp + h2o + trdox	Cbei_0068	Cbei_0068	Purine metabolism	0	0	1000	0	NO	NO	SEED	R02014
RNTR2	EC-1.17.4.2	ribonucleoside-triphosphate reductase	gtp + trdrd <=> dgtp + h2o + trdox	Cbei_0068	Cbei_0068	Purine metabolism	0	0	1000	0	NO	NO	SEED	R02020
SADT	EC-2.7.7.4	ATP:sulfate adenylyltransferase	atp + h + so4 <=> aps + ppi	( Cbei_4186 or Cbei_4187 )	Cbei_4186 Cbei_4187	Purine metabolism /// Sulfur metabolism	0	0	1000	0	NO	NO	KEGG, SEED, MetaCyc	R00529
ADSK	EC-2.7.1.25	adenylyl-sulfate kinase	aps + atp <=> adp + paps + h	Cbei_4186	Cbei_4186	Purine metabolism /// Sulfur metabolism	0	0	1000	0	NO	YES	MetaCyc	R00509
DHORD2	EC-1.3.3.1	dihydoorotic acid dehydrogenase (quinone8)	dhor-S + q8 <=> orot + q8h2	Cbei_1005	Cbei_1005	Pyrimidine metabolism	0	0	1000	0	NO	NO	BiGG
DHORD5	EC-1.3.3.1	dihydroorotic acid (menaquinone-8)	dhor-S + mqn8 <=> mql8 + orot	Cbei_1005	Cbei_1005	Pyrimidine metabolism	0	0	1000	0	NO	NO	BiGG
NTPP3	EC-3.6.1.12	Nucleoside triphosphate pyrophosphorylase (dctp)	dctp + h2o <=> dcmp + h + ppi	( Cbei_0090 or Cbei_2775 )	Cbei_0090 Cbei_2775	Pyrimidine metabolism	0	0	1000	0	NO	NO	BiGG	R01668
CYTDK3	EC-2.7.1.48	ITP:cytidine 5'-phosphotransferase	cytd + itp <=> cmp + h + idp	( Cbei_2856 or Cbei_4512 )	Cbei_2856 Cbei_4512	Pyrimidine metabolism	0	0	1000	0	NO	NO	KEGG	R00962
CYTDK4	EC-2.7.1.48	dATP:cytidine 5'-phosphotransferase	cytd + datp <=> cmp + dadp + h	( Cbei_2856 or Cbei_4512 )	Cbei_2856 Cbei_4512	Pyrimidine metabolism	0	0	1000	0	NO	NO	KEGG	R01548
CYTDK5	EC-2.7.1.48	dGTP:cytidine 5'-phosphotransferase	cytd + dgtp <=> cmp + dgdp + h	( Cbei_2856 or Cbei_4512 )	Cbei_2856 Cbei_4512	Pyrimidine metabolism	0	0	1000	0	NO	NO	KEGG	R02091
CYTDK6	EC-2.7.1.48	dTTP:cytidine 5'-phosphotransferase	cytd + dttp <=> cmp + dtdp + h	( Cbei_2856 or Cbei_4512 )	Cbei_2856 Cbei_4512	Pyrimidine metabolism	0	0	1000	0	NO	NO	KEGG	R02096
CYTDK7	EC-2.7.1.48	dCTP:cytidine 5'-phosphotransferase	cytd + dctp <=> cmp + dcdp + h	( Cbei_2856 or Cbei_4512 )	Cbei_2856 Cbei_4512	Pyrimidine metabolism	0	0	1000	0	NO	NO	KEGG	R02371
CYTDK8	EC-2.7.1.48	dUTP:cytidine 5'-phosphotransferase	cytd + dutp <=> cmp + dudp + h	( Cbei_2856 or Cbei_4512 )	Cbei_2856 Cbei_4512	Pyrimidine metabolism	0	0	1000	0	NO	NO	KEGG	R02372
DCMPDA	EC-3.5.4.12	dCMP aminohydrolase	dcmp + h + h2o <=> dump + nh4	Cbei_0409	Cbei_0409	Pyrimidine metabolism	0	0	1000	0	NO	NO	KEGG	R01663
URIK4	EC-2.7.1.48	UTP:uridine 5'-phosphotransferase	uri + utp <=> h + udp + ump	( Cbei_2856 or Cbei_4512 )	Cbei_2856 Cbei_4512	Pyrimidine metabolism	0	0	1000	0	NO	NO	KEGG	R00967
URIK5	EC-2.7.1.48	dATP:uridine 5'-phosphotransferase	datp + uri <=> dadp + h + ump	( Cbei_2856 or Cbei_4512 )	Cbei_2856 Cbei_4512	Pyrimidine metabolism	0	0	1000	0	NO	NO	KEGG	R01549
URIK6	EC-2.7.1.48	dGTP:uridine 5'-phosphotransferase	dttp + uri <=> dtdp + h + ump	( Cbei_2856 or Cbei_4512 )	Cbei_2856 Cbei_4512	Pyrimidine metabolism	0	0	1000	0	NO	NO	KEGG	R02097
URIK7	EC-2.7.1.48	dCTP:uridine 5'-phosphotransferase	dctp + uri <=> dcdp + h + ump	( Cbei_2856 or Cbei_4512 )	Cbei_2856 Cbei_4512	Pyrimidine metabolism	0	0	1000	0	NO	NO	KEGG	R02327
URIK8	EC-2.7.1.48	dUTP:uridine 5'-phosphotransferase	dutp + uri <=> dudp + h + ump	( Cbei_2856 or Cbei_4512 )	Cbei_2856 Cbei_4512	Pyrimidine metabolism	0	0	1000	0	NO	NO	KEGG	R02332
URIK3	EC-2.7.1.48	ITP:uridine 5'-phosphotransferase	itp + uri <=> h + idp + ump	( Cbei_2856 or Cbei_4512 )	Cbei_2856 Cbei_4512	Pyrimidine metabolism	0	0	1000	0	NO	NO	KEGG, SEED	R00970
CYTD	EC-3.5.4.5	Cytidine aminohydrolase	cytd + h + h2o <=> nh4 + uri	( Cbei_3128 or Cbei_3434 )	Cbei_3128 Cbei_3434	Pyrimidine metabolism	0	0	1000	0	NO	NO	KEGG, SEED, MetaCyc	R01878
CYTK1	EC-2.7.4.14	ATP:CMP phosphotransferase	atp + cmp <=> adp + cdp	( Cbei_2544 or Cbei_2764 or Cbei_4066 )	Cbei_2544 Cbei_2764 Cbei_4066	Pyrimidine metabolism	0	0	1000	0	NO	NO	KEGG, SEED, MetaCyc	R00512
CYTK2	EC-2.7.4.14	ATP:CMP phosphotransferase	atp + dcmp <=> adp + dcdp	( Cbei_2544 or Cbei_2764 or Cbei_4067 )	Cbei_2544 Cbei_2764 Cbei_4067	Pyrimidine metabolism	0	0	1000	0	NO	NO	KEGG, SEED, MetaCyc	R01665
DCTPD	EC-3.5.4.13	dCTP aminohydrolase	dctp + h + h2o <=> dutp + nh4	Cbei_4595	Cbei_4595	Pyrimidine metabolism	0	0	1000	0	NO	NO	KEGG, SEED, MetaCyc	R02325
DCYTD	EC-3.5.4.5	Deoxycytidine aminohydrolase	dcyt + h + h2o <=> duri + nh4	( Cbei_3128 or Cbei_3434 )	Cbei_3128 Cbei_3434	Pyrimidine metabolism	0	0	1000	0	NO	NO	KEGG, SEED, MetaCyc	R02485
DHORTS	EC-3.5.2.3	(S)-dihydroorotate amidohydrolase	dhor-S + h2o <=> cbasp + h	Cbei_1002	Cbei_1002	Pyrimidine metabolism	1	-1000	1000	0	NO	NO	KEGG, SEED, MetaCyc	R01993
DTMPK	EC-2.7.4.9	ATP:dTMP phosphotransferase	atp + dtmp <=> adp + dtdp	( Cbei_0113 or Cbei_1515 )	Cbei_0113 Cbei_1515	Pyrimidine metabolism	1	-1000	1000	0	YES	NO	KEGG, SEED, MetaCyc	R02094
DURIK1	EC-2.7.1.21	ATP:deoxyuridine 5'-phosphotransferase	atp + duri <=> adp + dump + h	( Cbei_0402 or Cbei_2809 )	Cbei_0402 Cbei_2809	Pyrimidine metabolism	0	0	1000	0	NO	NO	KEGG, SEED, MetaCyc	R02099
DUTPDP	EC-3.6.1.23	dUTP nucleotidohydrolase	dutp + h2o <=> dump + h + ppi	Cbei_0656	Cbei_0656	Pyrimidine metabolism	0	0	1000	0	NO	NO	KEGG, SEED, MetaCyc	R02100
NDPK2	EC-2.7.4.6	ATP:nucleoside-diphosphate phosphatransferase	atp + udp <=> adp + utp	Cbei_4232	Cbei_4232	Pyrimidine metabolism	1	-1000	1000	0	YES	NO	KEGG, SEED, MetaCyc	R00156
NDPK3	EC-2.7.4.6	ATP:nucleoside-diphosphate phosphatransferase	atp + cdp <=> adp + ctp	Cbei_4232	Cbei_4232	Pyrimidine metabolism	1	-1000	1000	0	NO	NO	KEGG, SEED, MetaCyc	R00570
NDPK4	EC-2.7.4.6	ATP:nucleoside-diphosphate phosphatransferase	atp + dtdp <=> adp + dttp	Cbei_4232	Cbei_4232	Pyrimidine metabolism	1	-1000	1000	0	YES	NO	KEGG, SEED, MetaCyc	R02093
NDPK6	EC-2.7.4.6	ATP:nucleoside-diphosphate phosphatransferase	atp + dudp <=> adp + dutp	Cbei_4232	Cbei_4232	Pyrimidine metabolism	1	-1000	1000	0	NO	NO	KEGG, SEED, MetaCyc	R02331
NDPK7	EC-2.7.4.6	ATP:nucleoside-diphosphate phosphatransferase	atp + dcdp <=> adp + dctp	Cbei_4232	Cbei_4232	Pyrimidine metabolism	1	-1000	1000	0	NO	NO	KEGG, SEED, MetaCyc	R02326
OMPDC	EC-4.1.1.23	Orotidine-5'-phosphate carboxy-lyase	h + orot5p <=> co2 + ump	( Cbei_1003 or Cbei_4647 )	Cbei_1003 Cbei_4647	Pyrimidine metabolism	0	0	1000	0	NO	NO	KEGG, SEED, MetaCyc	R00965
ORPT	EC-2.4.2.10	Orotidine-5'-phosphate:pyrophosphate phosphoribosyltransferase	orot5p + ppi <=> orot + prpp	Cbei_1006	Cbei_1006	Pyrimidine metabolism	1	-1000	1000	0	NO	NO	KEGG, SEED, MetaCyc	R01870
PYNP2	EC-2.4.2.3	Uridine:orthophosphate ribosyltransferase	pi + uri <=> r1p + ura	Cbei_3129	Cbei_3129	Pyrimidine metabolism	1	-1000	1000	0	NO	NO	KEGG, SEED, MetaCyc	R01876
RNDR4	EC-1.17.4.1	2'-Deoxyuridine 5'-diphosphate:oxidized-thioredoxin	trdrd + udp <=> dudp + h2o + trdox	( Cbei_0194 or Cbei_0195 )	Cbei_0194 Cbei_0195	Pyrimidine metabolism	0	0	1000	0	NO	NO	KEGG, SEED, MetaCyc	R02018
TMDK1	EC-2.7.1.21	ATP:thymidine 5'-phosphotransferase	atp + thymd <=> adp + dtmp + h	( Cbei_0402 or Cbei_2809 )	Cbei_0402 Cbei_2809	Pyrimidine metabolism	0	0	1000	0	NO	NO	KEGG, SEED, MetaCyc	R01567
TRDR	EC-1.8.1.9	NADPH:oxidized-thioredoxin oxidoreductase	h + nadph + trdox <=> nadp + trdrd	( Cbei_2681 or Cbei_3328 or Cbei_0778 or Cbei_0124 )	Cbei_2681 Cbei_3328 Cbei_0778 Cbei_0124	Pyrimidine metabolism	0	0	1000	0	YES	NO	KEGG, SEED, MetaCyc	R02016
UMPK	EC-2.7.4.22	ATP:nucleoside-phosphate phosphotransferase	atp + ump <=> adp + udp	( Cbei_2764 or Cbei_4066 or Cbei_2544 )	Cbei_2764 Cbei_4066 Cbei_2544	Pyrimidine metabolism	1	-1000	1000	0	YES	NO	KEGG, SEED, MetaCyc	R00158
UPPRT	EC-2.4.2.9	UMP:pyrophosphate phosphoribosyltransferase	prpp + ura <=> ppi + ump	( Cbei_0408 or Cbei_1596 )	Cbei_0408 Cbei_1596	Pyrimidine metabolism	0	0	1000	0	NO	NO	KEGG, SEED, MetaCyc	R00966
URIK1	EC-2.7.1.48	ATP:uridine 5'-phosphotransferase	atp + uri <=> adp + h + ump	( Cbei_2856 or Cbei_4512 or Cbei_1559 )	Cbei_2856 Cbei_4512 Cbei_1559	Pyrimidine metabolism	0	0	1000	0	NO	NO	KEGG, SEED, MetaCyc	R00964
URIK2	EC-2.7.1.48	GTP:uridine 5'-phosphotransferase	gtp + uri <=> gdp + h + ump	( Cbei_2856 or Cbei_4512 or Cbei_1560 )	Cbei_2856 Cbei_4512 Cbei_1560	Pyrimidine metabolism	0	0	1000	0	NO	NO	KEGG, SEED, MetaCyc	R00968
CTPS1	EC-6.3.4.2	UTP:ammonia ligase(ADP-forming)	atp + nh4 + utp <=> adp + ctp + 2 h + pi	Cbei_0398	Cbei_0398	Pyrimidine metabolism	0	0	1000	0	NO	NO	KEGG, SEED	R00571
CTPS2	EC-6.3.4.2	UTP:ammonia ligase(ADP-forming)	atp + gln-L + h2o + utp <=> adp + ctp + glu-L + 2 h + pi	Cbei_0398	Cbei_0398	Pyrimidine metabolism	0	0	1000	0	NO	NO	KEGG, SEED	R00573
CYTDK1	EC-2.7.1.48	ATP:cytidine 5'-phosphotransferase	atp + cytd <=> adp + cmp + h	( Cbei_2856 or Cbei_4512 )	Cbei_2856 Cbei_4512	Pyrimidine metabolism	0	0	1000	0	NO	NO	KEGG, SEED	R00513
CYTDK2	EC-2.7.1.48	UTP:cytidine 5'-phosphotransferase	cytd + gtp <=> cmp + gdp + h	( Cbei_2856 or Cbei_4512 )	Cbei_2856 Cbei_4512	Pyrimidine metabolism	0	0	1000	0	NO	NO	KEGG, SEED	R00517
DCTPD2	EC-3.5.4.13	CTP aminohydrolase	ctp + h + h2o <=> nh4 + utp	Cbei_4595	Cbei_4595	Pyrimidine metabolism	0	0	1000	0	NO	NO	KEGG, SEED	R00568
DHPM2	EC-3.5.2.2	5,6-Dihydrothymine amidohydrolase	56dthm + h2o <=> 3uib + h	( Cbei_1942 or Cbei_1970 )	Cbei_1942 Cbei_1970	Pyrimidine metabolism	1	-1000	1000	0	NO	YES	KEGG, SEED	R03055
DURIPP	EC-2.4.2.1	deoxyuridine:orthophosphate 2-deoxy-D-ribosyltransferase;	duri + pi <=> 2dr1p + ura	( Cbei_3125 or Cbei_4142 )	Cbei_3125 Cbei_4142	Pyrimidine metabolism	0	0	1000	0	NO	NO	KEGG, SEED	R02484
NTD2	EC-3.1.3.5	Uridine 5'-monophosphate phosphohydrolase	h2o + ump <=> pi + uri	( Cbei_1007 or Cbei_0635 )	Cbei_1007 Cbei_0635	Pyrimidine metabolism	0	0	1000	0	NO	NO	KEGG, SEED	R00963
NTD3	EC-3.1.3.5	2'-Deoxycytidine 5'-monophosphate phosphohydrolase	dcmp + h2o <=> dcyt + pi	( Cbei_1007 or Cbei_0636 )	Cbei_1007 Cbei_0636	Pyrimidine metabolism	0	0	1000	0	NO	NO	KEGG, SEED	R01664
NTD4	EC-3.1.3.5	Cytidine-5'-monophosphate phosphohydrolase	cmp + h2o <=> cytd + pi	( Cbei_1007 or Cbei_0637 )	Cbei_1007 Cbei_0637	Pyrimidine metabolism	0	0	1000	0	NO	NO	KEGG, SEED	R00511
NTD5	EC-3.1.3.5	Thymidylate 5'-phosphohydrolase	dtmp + h2o <=> pi + thymd	( Cbei_1007 or Cbei_0638 )	Cbei_1007 Cbei_0638	Pyrimidine metabolism	0	0	1000	0	NO	NO	KEGG, SEED	R01569
RNDR3	EC-1.17.4.1	2'-Deoxycytidine diphosphate:oxidized-thioredoxin 2'-oxidoreductase	cdp + trdrd <=> dcdp + h2o + trdox	( Cbei_0194 or Cbei_0197 )	Cbei_0194 Cbei_0197	Pyrimidine metabolism	0	0	1000	0	NO	NO	KEGG, SEED	R02024
URIDK2	EC-2.7.4.9	ATP:dTMP phosphotransferase	atp + dump <=> adp + dudp	( Cbei_0113 or Cbei_1515 )	Cbei_0113 Cbei_1515	Pyrimidine metabolism	1	-1000	1000	0	NO	NO	KEGG, SEED	R02098
RNTR3c		anaerobic ribonucleoside-triphosphate reductase	ctp + fldrd <=> dctp + fldox + h2o	Cbei_0068	Cbei_0068	Pyrimidine metabolism	0	0	1000	0	NO	YES	MetaCyc
RNTR4c		anaerobic ribonucleoside-triphosphate reductase	fldrd + utp <=> dutp + fldox + h2o	Cbei_0068	Cbei_0068	Pyrimidine metabolism	0	0	1000	0	NO	YES	MetaCyc
NTD1	EC-3.1.3.5	2'-Deoxyuridine 5'-monophosphate phosphohydrolase	dump + h2o <=> duri + pi	( Cbei_0402 or Cbei_2809 )	Cbei_0402 Cbei_2809	Pyrimidine metabolism	0	0	1000	0	NO	NO	SEED	R02102
RNTR3	EC-1.17.4.2	ribonucleoside-triphosphate reductase	ctp + trdrd <=> dctp + h2o + trdox	Cbei_0068	Cbei_0068	Pyrimidine metabolism	0	0	1000	0	NO	NO	SEED	R02022
RNTR4	EC-1.17.4.2	ribonucleoside-triphosphate reductase	trdrd + utp <=> dutp + h2o + trdox	Cbei_0068	Cbei_0068	Pyrimidine metabolism	0	0	1000	0	NO	NO	SEED	R02023
UABIHL	EC-3.5.1.6	beta-ureidopropionase	3aib + co2 + nh4 <=> 3uib + 2 h + h2o	Cbei_1944	Cbei_1944	Pyrimidine metabolism	0	0	1000	0	NO	YES	SEED	R04666
URIK9	EC-2.7.1.48	uridine kinase	dgtp + uri <=> dgdp + ump + h	( Cbei_1559 or Cbei_2856 or Cbei_4512 )	Cbei_1559 Cbei_2856 Cbei_4512	Pyrimidine metabolism	0	0	1000	0	NO	NO	Senger & Papoutsakis	R00964
CYTDK9	EC-2.7.1.48	uridine kinase	cytd + utp <=> udp + cmp + h	( Cbei_1559 or Cbei_2856 or Cbei_4512 )	Cbei_1559 Cbei_2856 Cbei_4512	Pyrimidine metabolism	0	0	1000	0	NO	NO	Senger & Papoutsakis	R00516
DURAD	EC-1.3.1.2	dihydrothymine dehydrogenase	56dura + nadp <=> nadph + h + ura	Cbei_1943	Cbei_1943	Pyrimidine metabolism /// beta-Alanine metabolism /// Pantothenate and CoA biosynthesis	1	-1000	1000	0	NO	NO	MetaCyc	R00978
PYRCL	EC-4.1.1.-		hydetecarb <=> co2 + pyr	Cbei_4408	Cbei_4408	Pyruvate metabolism	0	0	1000	0	NO	YES	KEGG	R00219
ME1	EC-1.1.1.38	(S)-Malate:NADP+ oxidoreductase(oxaloacetate-decarboxylating)	mal-L + nad <=> co2 + nadh + pyr	( Cbei_4008 or Cbei_5075 )	Cbei_4008 Cbei_5075	Pyruvate metabolism	0	0	1000	0	NO	NO	SEED, MetaCyc	R00214
ACALD	EC-1.2.1.10	acetaldehyde:NAD+ oxidoreductase (CoA-acetylating)	acald + coa + nad <=> accoa + h + nadh	( Cbei_0305 or Cbei_1722 or Cbei_2181 )	Cbei_0305 Cbei_1722 Cbei_2181	Pyruvate metabolism	1	-1000	1000	0	NO	NO	KEGG, SEED, MetaCyc	R00228
ACK	EC-2.7.2.1	ATP:acetate phosphotransferase	actp + adp <=> ac + atp	Cbei_1165	Cbei_1165	Pyruvate metabolism	1	-1000	1000	0	NO	NO	KEGG, SEED, MetaCyc	R00315
LCAR	EC-1.1.1.77	Propane-1,2-diol:NAD+ oxidoreductase	12ppd + nad <=> 3 h + lald-L + nadh	Cbei_0455	Cbei_0455	Pyruvate metabolism	1	-1000	1000	0	NO	YES	KEGG, SEED, MetaCyc	R02257
LDH_D	EC-1.1.1.28	(R)-Lactate:NAD+ oxidoreductase	lac-D + nad <=> h + nadh + pyr	Cbei_1506	Cbei_1506	Pyruvate metabolism	1	-1000	1000	0	NO	NO	KEGG, SEED, MetaCyc	R00704
ME2	EC-1.1.1.38	(S)-Malate:NADP+ oxidoreductase(oxaloacetate-decarboxylating)	mal-L + nadp <=> co2 + nadph + pyr	( Cbei_4008 or Cbei_5075 )	Cbei_4008 Cbei_5075	Pyruvate metabolism	0	0	1000	0	NO	NO	KEGG, SEED, MetaCyc	R00216
MGSA	EC-4.2.3.3	Glycerone-phosphate phospho-lyase	dhap <=> mthgxl + pi	Cbei_0026	Cbei_0026	Pyruvate metabolism	0	0	1000	0	NO	NO	KEGG, SEED, MetaCyc	R01016
ACYP_2	EC-3.6.1.7	Acetyl phosphate phosphohydrolase	actp + h2o <=> ac + h + pi	Cbei_4233	Cbei_4233	Pyruvate metabolism	0	0	1000	0	NO	NO	KEGG, SEED	R00317
LCARR	EC-1.1.1.77	(R)-Propane-1,2-diol:NAD+ oxidoreductase	lald-D + nadh + h <=> 12ppd-R + nad	Cbei_0455	Cbei_0455	Pyruvate metabolism	1	-1000	1000	0	NO	YES	MetaCyc	R03080
GLYOX	EC-3.1.2.6	hydroxyacylglutathione hydrolase	h2o + lgt-S <=> gthrd + h + lac-D	( Cbei_0688 or Cbei_1542 )	Cbei_0688 Cbei_1542	Pyruvate metabolism	0	0	1000	0	NO	NO	SEED	R01736
LCAD	EC-1.2.1.22	lactaldehyde dehydrogenase	h2o + lald-L + nad <=> 2 h + lac-L + nadh	Cbei_0729	Cbei_0729	Pyruvate metabolism	0	0	1000	0	NO	YES	SEED	R01446
LGTHL	EC-4.4.1.5	lactoylglutathione lyase	lgt-S <=> gthrd + mthgxl	( Cbei_3233 or Cbei_3437 )	Cbei_3233 Cbei_3437	Pyruvate metabolism	1	-1000	1000	0	NO	NO	SEED	R02530
ACYP	EC-3.6.1.7	acylphosphatase	13dpg + h2o <=> 3pg + h + pi	Cbei_4233	Cbei_4233	Pyruvate metabolism	0	0	1000	0	NO	NO	Senger	R01515
ALCD22_L	EC-1.1.1.21	aldehyde reductase	lald-L + nad <=> h + mthgxl + nadh	Cbei_1464	Cbei_1464	Pyruvate metabolism	0	0	1000	0	NO	YES	BiGG	R02531
LCADi_Dm	EC-1.2.1.23	2-oxoaldehyde dehydrogenase (NAD+)	h2o + lald-D + nad <=> (2) h + lac-D + nadh	( Cbei_0729 or Cbei_4936 or Cbei_2282 or Cbei_0727 )	Cbei_0729 Cbei_4936 Cbei_2282 Cbei_0727	Pyruvate metabolism	0	0	1000	0	NO	NO	BiGG	R01735
LALDO		D-Lactaldehyde:NAD+ oxidoreductase	gthrd + lald-D + nad <=> h + lgt-S + nadh	Cbei_1464	Cbei_1464	Pyruvate metabolism	1	-1000	1000	0	NO	NO	BiGG	R03082
PPS	EC-2.7.9.2	ATP:pyruvate,water phosphotransferase	atp + h2o + pyr <=> amp + 2 h + pep + pi	( Cbei_2066 or Cbei_3516 or Cbei_3859 or Cbei_3862 )	Cbei_2066 Cbei_3516 Cbei_3859 Cbei_3862	Pyruvate metabolism /// Reductive carboxylate cycle (CO2 fixation)	0	0	1000	0	NO	NO	KEGG, SEED, MetaCyc	R00199
IPPS	EC-2.3.3.13	3-Carboxy-3-hydroxy-4-methylpentanoate 3-methyl-2-oxobutanoate-lyase	3mob + accoa + h2o <=> 3c3hmp + coa + h	( Cbei_0213 or Cbei_2175 or Cbei_2011 )	Cbei_0213 Cbei_2175 Cbei_2011	Pyruvate metabolism /// Valine, leucine and isoleucine biosynthesis	0	0	1000	0	YES	NO	KEGG, SEED, MetaCyc	R01213
FMNRx	EC-1.5.1.29	FMNH2:NAD+ oxidoreductase	fmn + nadh + h <=> fmnh2 + nad	( Cbei_3580 or Cbei_3484 or Cbei_3354 or Cbei_0739 or Cbei_3046 or Cbei_2735 or Cbei_0273 or Cbei_4970 or Cbei_2211 or Cbei_4585 or Cbei_4524 or Cbei_2055 or Cbei_3895 or Cbei_3736 )	Cbei_3580 Cbei_3484 Cbei_3354 Cbei_0739 Cbei_3046 Cbei_2735 Cbei_0273 Cbei_4970 Cbei_2211 Cbei_4585 Cbei_4524 Cbei_2055 Cbei_3895 Cbei_3736	Riboflavin metabolism	0	0	1000	0	NO	YES	MetaCyc	R05705
APRAUR	EC-1.1.1.193	5-amino-6-(5-phosphoribitylamino)uracil:NADP+ 1'-oxidoreductase	5apru + h + nadph <=> 5aprbu + nadp	Cbei_1224	Cbei_1224	Riboflavin metabolism	0	0	1000	0	YES	NO	KEGG, SEED, MetaCyc	R03458
DHPPDA	EC-3.5.4.26	2,5-Diamino-6-hydroxy-4-(5-phosphoribosylamino)-pyrimidine	25dhpp + h + h2o <=> 5apru + nh4	Cbei_1224	Cbei_1224	Riboflavin metabolism	0	0	1000	0	YES	NO	KEGG, SEED, MetaCyc	R03459
FMNAT	EC-2.7.7.2	ATP:FMN adenylyltransferase	atp + fmn + h <=> fad + ppi	Cbei_1206	Cbei_1206	Riboflavin metabolism	0	0	1000	0	YES	NO	KEGG, SEED, MetaCyc	R00161
GTPCII	EC-3.5.4.25	GTP 7,8-8,9-dihydrolase (pyrophosphate-forming)	gtp + 3 h2o <=> 25dhpp + for + 2 h + ppi	Cbei_1226	Cbei_1226	Riboflavin metabolism	0	0	1000	0	YES	NO	KEGG, SEED, MetaCyc	R00425
RBFK	EC-2.7.1.26	ATP:riboflavin 5'-phosphotransferase	atp + ribflv <=> adp + fmn + h	Cbei_1206	Cbei_1206	Riboflavin metabolism	0	0	1000	0	YES	NO	KEGG, SEED, MetaCyc	R00549
RBFS	EC-2.5.1.9	6,7-Dimethyl-8-(1-D-ribityl)lumazine:6,7-dimethyl-8-(1-D-ribityl)	4r5au + db4p <=> dmlz + 2 h2o + pi	( Cbei_1225 or Cbei_1227 )	Cbei_1225 Cbei_1227	Riboflavin metabolism	0	0	1000	0	YES	NO	KEGG, SEED, MetaCyc	R04457
RBFSb	EC-2.5.1.9	riboflavin synthase	2 dmlz <=> 4r5au + ribflv	( Cbei_1227 or Cbei_1225 )	Cbei_1227 Cbei_1225	Riboflavin metabolism	0	0	1000	0	YES	NO	MetaCyc	R00066
DB4PS	EC-4.1.99.12	D-ribulose 5-phosphate formate-lyase	ru5p-D <=> db4p + for + h	Cbei_1226	Cbei_1226	Riboflavin metabolism	0	0	1000	0	YES	NO	SEED, MetaCyc	R07281
PMDPHT	EC-3.1.3.-	pyrimidine phosphatase	5aprbu + h2o <=> 4r5au + pi	( Cbei_1225 or Cbei_1227 )	Cbei_1225 Cbei_1227	Riboflavin metabolism	0	0	1000	0	YES	NO	BiGG	R07280
DNMPPA	EC-3.6.1.-	Dihydroneopterin monophosphate dephosphorylase	dhpmp + h2o <=> dhnpt + pi	Cbei_1824	Cbei_1824	RNA degradation	0	0	1000	0	YES	NO	BiGG	R04621
DNTPPA	EC-3.6.1.-	Dihydroneopterin triphosphate pyrophosphatase	ahdt + h2o <=> dhpmp + h + ppi	Cbei_1824	Cbei_1824	RNA degradation	0	0	1000	0	YES	NO	BiGG	R04638
CDCTAH	EC-3.5.1.24	chenodeoxycholoyltaurine amidohydrolase	h + h2o + tdchola <=> chola + taur	Cbei_3673	Cbei_3673	Secondary bile acid biosynthesis	0	0	1000	0	NO	YES	KEGG	R03977
GCAH	EC-3.5.1.24	Glycocholate amidohydrolase	gchola + h2o <=> cholate + gly + h	Cbei_3673	Cbei_3673	Secondary bile acid biosynthesis	0	0	1000	0	NO	YES	KEGG	R05835
GDCAH	EC-3.5.1.24	Glycodeoxycholate amidohydrolase	glycdchol + h2o <=> deoxchlac + gly	Cbei_3673	Cbei_3673	Secondary bile acid biosynthesis	0	0	1000	0	NO	YES	KEGG	R04486
GHDCAH	EC-3.5.1.24	Glycochenodeoxycholate amidohydrolase	gdchola + h + h2o <=> chola + gly	Cbei_3673	Cbei_3673	Secondary bile acid biosynthesis	0	0	1000	0	NO	YES	KEGG	R03975
TCAH	EC-3.5.1.24	Taurocholate amidohydrolase	h2o + tchola <=> cholate + h + taur	Cbei_3673	Cbei_3673	Secondary bile acid biosynthesis	0	0	1000	0	NO	YES	KEGG	R02797
TDCAH	EC-3.5.1.24	Taurodeoxycholate amidohydrolase	h2o + taurdchol <=> deoxchlac + taur	Cbei_3673	Cbei_3673	Secondary bile acid biosynthesis	0	0	1000	0	NO	YES	KEGG	R04487
SELADT	EC-2.7.7.4	ATP:sulfate adenylyltransferase	atp + h + sel <=> adsel + ppi	Cbei_4186 or Cbei_4187	Cbei_4186 Cbei_4187	Selenoamino acid metabolism	1	-1000	1000	0	NO	YES	KEGG	R04929
SELMETAT	EC-2.5.1.6	ATP:L-methione S-adenosyltransferase	atp + h2o + selmeth <=> pi + ppi + seasmet	Cbei_0428 or Cbei_4050	Cbei_0428 Cbei_4050	Selenoamino acid metabolism	0	0	1000	0	NO	YES	KEGG	R04771
ASAL2	EC-2.5.1.47	O3-Acetyl-L-serine acetate-lyase (adding hydrogen sulfide)	acser + seln <=> ac + selcys	Cbei_0577 or Cbei_4356	Cbei_0577 Cbei_4356	Selenoamino acid metabolism	0	0	1000	0	NO	YES	KEGG, SEED	R04859
2ALKRED	EC-1.3.1.27	2-hexadecenal reductase	nadp + hxdcal <=> 2thexdec + nadph + h	Cbei_0379	Cbei_0379	Sphingolipid metabolism	1	-1000	1000	0	NO	YES	MetaCyc	R02463
DGGHL	EC-3.2.1.21	beta-D-Glucoside glucohydrolase	celb + h2o <=> 2 glc-D	Cbei_3814 or Cbei_4566	Cbei_3814 Cbei_4566	Starch and sucrose metabolism	0	0	1000	0	NO	YES	KEGG	R00026
GNGH	EC-3.2.1.21	1,4-beta-D-Glucan glucohydrolase	cel + h2o <=> glc-D	Cbei_3814 or Cbei_4566	Cbei_3814 Cbei_4566	Starch and sucrose metabolism	0	0	1000	0	NO	YES	KEGG	R02887
GLGC	EC-2.7.7.27	ATP:alpha-D-glucose-1-phosphate adenyltransferase	atp + g1p + h <=> adpglc + ppi	Cbei_4904 or Cbei_4905	Cbei_4904 Cbei_4905	Starch and sucrose metabolism	0	0	1000	0	NO	NO	KEGG, SEED, MetaCyc	R00948
TRE6PH	EC-3.2.1.93	alpha,alpha-Trehalose-6-phosphate phosphoglucohydrolase	h2o + tre6p <=> g6p + glc-D	Cbei_2321	Cbei_2321	Starch and sucrose metabolism	0	0	1000	0	NO	YES	KEGG, SEED, MetaCyc	R00837
GLCSYLT	EC-2.4.1.1	1,4-alpha-D-Glucan:orthophosphate alpha-D-glucosyltransferase	2 pi + 2 strch <=> 2 amyls + 2 g1p	Cbei_0865 or Cbei_4907	Cbei_0865 Cbei_4907	Starch and sucrose metabolism	0	0	1000	0	NO	NO	KEGG, SEED	R02111
GLUCT	EC-2.4.1.18	1,4-alpha-D-Glucan:1,4-alpha-D-glucan	2 amyls <=> strch	Cbei_4909	Cbei_4909	Starch and sucrose metabolism	0	0	1000	0	NO	NO	KEGG, SEED	R02110
OPGLCSYLT	EC-2.4.1.21	ADP-glucose:1,4-alpha-D-glucan 4-alpha-D-glucosyltransferase	adpglc <=> adp + amyls + h	Cbei_4908	Cbei_4908	Starch and sucrose metabolism	0	0	1000	0	NO	NO	KEGG, SEED	R02421
AMALT1	EC-2.4.1.25	4-alpha-glucanotransferase	malt + malttr <=> glc-D + maltttr	Cbei_0864 or Cbei_0233	Cbei_0864 Cbei_0233	Starch and sucrose metabolism	0	0	1000	0	NO	YES	MetaCyc
FFSD	EC-3.2.1.26	Sucrose 6-phosphate fructohydrolase	h2o + suc6p <=> fru + g6p	Cbei_3877 or Cbei_5010 or Cbei_3773	Cbei_3877 Cbei_5010 Cbei_3773	Starch and sucrose metabolism	1	-1000	1000	0	NO	YES	SEED, MetaCyc	R03921
MALT	EC-3.2.1.20	maltose glucohydrolase	h2o + malt <=> 2 glc-D	Cbei_4655 or Cbei_4653 or Cbei_1443	Cbei_4655 Cbei_4653 Cbei_1443	Starch and sucrose metabolism	0	0	1000	0	NO	YES	SEED, MetaCyc	R00028
MPPGH	EC-3.2.1.122	maltose-6'-phosphate glucosidase	h2o + malt6p <=> g6p + glc-D	Cbei_4984 or Cbei_5018	Cbei_4984 Cbei_5018	Starch and sucrose metabolism	1	-1000	1000	0	NO	YES	SEED	R00838
2INST	EC-2.6.1.50	2-keto-myo-inositol aminotransferase	2ins + gln-L <=> scyins + 2kgtmt	Cbei_4882 or Cbei_4711	Cbei_4882 Cbei_4711	Streptomycin biosynthesis	0	0	1000	0	NO	YES	MetaCyc	R02781
HEX1	EC-2.7.1.2	ATP:D-glucose 6-phosphotransferase	atp + glc-D <=> adp + g6p + h	Cbei_4567 or Cbei_4895	Cbei_4567 Cbei_4895	Streptomycin biosynthesis	0	0	1000	0	NO	NO	KEGG, SEED, MetaCyc	R00299
INS2D	EC-1.1.1.18	myo-Inositol:NAD+ 2-oxidoreductase	inost + nad <=> 2ins + h + nadh	Cbei_4547 or Cbei_4619	Cbei_4547 Cbei_4619	Streptomycin biosynthesis /// Inositol phosphate metabolism	1	-1000	1000	0	NO	YES	KEGG, SEED	R01183
AMID5	EC-3.5.1.4	amidase	h + aa + h2o <=> acryl + nh4	Cbei_2128 or Cbei_2077	Cbei_2128 Cbei_2077	Styrene degradation	0	0	1000	0	NO	YES	MetaCyc	R05551
SADT2	EC-2.7.7.4	Sulfate adenyltransferase	atp + gtp + h2o + so4 <=> aps + gdp + pi + ppi	Cbei_4186 or Cbei_4187	Cbei_4186 Cbei_4187	Sulfur metabolism	0	0	1000	0	NO	NO	BiGG
HSFOR	EC-1.8.7.1	Hydrogen-sulfide:ferredoxin oxidoreductase	3 fdxrd + 8 h + so3 <=> 3 fdxox + 3 h2o + h2s	Cbei_3024	Cbei_3024	Sulfur metabolism	1	0	1000	0	YES	NO	SEED, MetaCyc	R00859
ADSR	EC-1.8.99.2	adenylyl-sulfate reductase	amp + fad + 2 h + so3 <=> aps + fadh2	Cbei_4189	Cbei_4189	Sulfur metabolism	1	-1000	1000	0	YES	NO	KEGG	R08553
CDPMEK	EC-2.7.1.148	ATP: 4-(Cytidine 5'-diphospho)-2-C-methyl-D-erythritol	4c2me + atp <=> 2p4c2me + adp + h	Cbei_0394	Cbei_0394	Terpenoid backbone biosynthesis	0	0	1000	0	NO	YES	KEGG, SEED, MetaCyc	R05634
DXPRI	EC-1.1.1.267	1-Deoxy-D-xylulose-5-phosphate isomeroreductase	2me4p + nadp <=> dxyl5p + h + nadph	Cbei_1195	Cbei_1195	Terpenoid backbone biosynthesis	1	-1000	1000	0	NO	YES	KEGG, SEED, MetaCyc	R05688
DXPS	EC-2.2.1.7	1-Deoxy-D-xylulose-5-phosphate pyruvate-lyase (carboxylating)	g3p + h + pyr <=> co2 + dxyl5p	Cbei_1706	Cbei_1706	Terpenoid backbone biosynthesis	0	0	1000	0	NO	YES	KEGG, SEED, MetaCyc	R05636
IPDDI	EC-5.3.3.2	Isopentenyl-diphosphate delta3-delta2-isomerase	ipdp <=> dmpp	Cbei_3081	Cbei_3081	Terpenoid backbone biosynthesis	1	-1000	1000	0	NO	YES	KEGG, SEED, MetaCyc	R01123
MECDPS	EC-4.6.1.12	2-Phospho-4-(cytidine 5'-diphospho)-2-C-methyl-D-erythritol	2p4c2me <=> 2mecdp + cmp	Cbei_0297	Cbei_0297	Terpenoid backbone biosynthesis	0	0	1000	0	NO	YES	KEGG, SEED, MetaCyc	R05637
MEPCT	EC-2.7.7.60	CTP: 2-C-Methyl-D-erythritol 4-phosphate cytidylyltransferase	2me4p + ctp + h <=> 4c2me + ppi	Cbei_0129	Cbei_0129	Terpenoid backbone biosynthesis	0	0	1000	0	NO	YES	KEGG, SEED, MetaCyc	R05633
DMATT	EC-2.5.1.10	Dimethylallyl-diphosphate:isopentenyl-diphosphate	dmpp + ipdp <=> grdp + ppi	Cbei_1705 or Cbei_2969	Cbei_1705 Cbei_2969	Terpenoid backbone biosynthesis	0	0	1000	0	NO	YES	KEGG, SEED	R01658
PROTDIS	EC-1.17.4.3	(E)-4-hydroxy-3-methylbut-2-en-1-yl-diphosphate:protein-disulfide	2mecdp + protdith <=> h + h2mb4p + h2o + protdis	Cbei_1197	Cbei_1197	Terpenoid backbone biosynthesis	0	0	1000	0	NO	YES	KEGG, SEED	R05883
GRTT	EC-2.5.1.10	Geranyl-diphosphate:isopentenyl-diphosphate geranyltrans-transferase	grdp + ipdp <=> frdp + ppi	Cbei_1705 or Cbei_2969	Cbei_1705 Cbei_2969	Terpenoid backbone biosynthesis	0	0	1000	0	NO	YES	KEGG, SEED	R02003
IPDP	EC-2.5.1.31	di-trans,poly-cis-Decaprenyl-diphosphate:isopentenyl-diphosphate	7 ipdp + ttc-ggdp <=> 7 ppi + udcpdp	Cbei_1192 or Cbei_1282	Cbei_1192 Cbei_1282	Terpenoid backbone biosynthesis	0	0	1000	0	NO	YES	KEGG, SEED	R06447
DMPPS	EC-1.17.1.2	isopentenyl-diphosphate:NAD+ oxidoreductase	h2mb4p + nadh + h <=> dmpp + nad + h2o	Cbei_2545	Cbei_2545	Terpenoid backbone biosynthesis	0	0	1000	0	NO	YES	MetaCyc	R08209
GFDPS	EC-2.5.1.33	all-trans-hexaprenyl-diphosphate synthas	ipdp + ggdp <=> gfdp + ppi	Cbei_2455	Cbei_2455	Terpenoid backbone biosynthesis	0	0	1000	0	NO	YES	MetaCyc	R05613
HEXDPS	EC-2.5.1.33	all-trans-hexaprenyl-diphosphate synthase	gfdp + ipdp <=> hexdp + ppi	Cbei_2455	Cbei_2455	Terpenoid backbone biosynthesis	0	0	1000	0	NO	YES	MetaCyc	R05613
HEXTT	EC-2.5.1.30	all-trans-heptaprenyl-diphosphate synthase	hexdp + ipdp <=> hepdp + ppi	Cbei_2455	Cbei_2455	Terpenoid backbone biosynthesis	0	0	1000	0	NO	YES	MetaCyc	R05612
IPDPS	EC-1.17.1.2	isopentenyl-diphosphate:NAD+ oxidoreductase	h2mb4p + nadh + h <=> ipdp + nad + h2o	Cbei_2545	Cbei_2545	Terpenoid backbone biosynthesis	0	0	1000	0	NO	YES	MetaCyc	R08209
MECDPDH3	EC-1.17.7.1	4-hydroxy-3-methylbut-2-en-1-yl diphosphate synthase	h + 2mecdp + fdxrd <=> h2mb4p + fdxox + h2o	Cbei_1197	Cbei_1197	Terpenoid backbone biosynthesis	0	0	1000	0	NO	YES	MetaCyc	R08689
FT	EC-2.5.1.31	Isopentenyl diphosphate farnesyl transferase	frdp + ipdp <=> ppi + ttc-ggdp	Cbei_1192 or Cbei_1282	Cbei_1192 Cbei_1282	Terpenoid backbone biosynthesis	0	0	1000	0	NO	YES	SEED, MetaCyc	R05555
DMADPDH	EC-1.17.1.2	4-hydroxy-3-methylbut-2-enyl diphosphate reductase	h + h2mb4p + nadph <=> dmpp + h2o + nadp	Cbei_2545	Cbei_2545	Terpenoid backbone biosynthesis	0	0	1000	0	NO	YES	SEED	R07219
IPDPOR	EC-1.17.1.2	4-hydroxy-3-methylbut-2-enyl diphosphate reductase	h + h2mb4p + nadph <=> h2o + ipdp + nadp	Cbei_2545	Cbei_2545	Terpenoid backbone biosynthesis	0	0	1000	0	NO	YES	SEED	R05884
DCPPPT	EC-2.5.1.31	undecaprenyl diphosphate synthase	dcppp + ipdp <=> ppi + udcpdp	Cbei_1192 or Cbei_1282	Cbei_1192 Cbei_1282	Terpenoid backbone biosynthesis	0	0	1000	0	NO	YES	MetaCyc
GGDPT	EC-2.5.1.31	undecaprenyl diphosphate synthase	ttc-ggdp + ipdp <=> ptppp + ppi	Cbei_1192	Cbei_1192	Terpenoid backbone biosynthesis	0	0	1000	0	NO	YES	MetaCyc
HPTPPPT	EC-2.5.1.31	undecaprenyl diphosphate synthase	hptppp + ipdp <=> otppp + ppi	Cbei_1192	Cbei_1192	Terpenoid backbone biosynthesis	0	0	1000	0	NO	YES	MetaCyc
HXPPPT	EC-2.5.1.31	undecaprenyl diphosphate synthase	hxppp + ipdp <=> hptppp + ppi	Cbei_1192	Cbei_1192	Terpenoid backbone biosynthesis	0	0	1000	0	NO	YES	MetaCyc
NNPPPT	EC-2.5.1.31	undecaprenyl diphosphate synthase	nnppp + ipdp + <=> dcppp + ppi	Cbei_1192	Cbei_1192	Terpenoid backbone biosynthesis	0	0	1000	0	NO	YES	MetaCyc
OTPPPT	EC-2.5.1.31	undecaprenyl diphosphate synthase	otppp + ipdp <=> nnppp + ppi	Cbei_1192	Cbei_1192	Terpenoid backbone biosynthesis	0	0	1000	0	NO	YES	MetaCyc
PTPPPT	EC-2.5.1.31	undecaprenyl diphosphate synthase	ptppp + ipdp <=> hxppp + ppi	Cbei_1192	Cbei_1192	Terpenoid backbone biosynthesis	0	0	1000	0	NO	YES	MetaCyc
TDP	EC-3.6.1.15	Thiamin diphosphate phosphohydrolase	h2o + thmpp <=> h + pi + thmmp	Cbei_0356	Cbei_0356	Thiamine metabolism	0	0	1000	0	NO	NO	KEGG	R00615
HETZK	EC-2.7.1.50	ATP:4-methyl-5-(2-hydroxyethyl)-thiazole 2-phosphotransferase	4mhetz + atp <=> 4mpetz + adp + h	Cbei_4488	Cbei_4488	Thiamine metabolism	0	0	1000	0	NO	YES	KEGG, SEED, MetaCyc	R04448
HMPK1	EC-2.7.1.49	ATP:4-amino-5-hydroxymethyl-2-methylpyrimidine 5-phosphotransferase	4ahmmp + atp <=> 4ampm + adp + h	Cbei_4490	Cbei_4490	Thiamine metabolism	0	0	1000	0	NO	YES	KEGG, SEED, MetaCyc	R03471
PMPK	EC-2.7.4.7	ATP:4-amino-2-methyl-5-phosphomethylpyrimidine phosphotransferase	4ampm + atp <=> 2mahmp + adp	Cbei_4490	Cbei_4490	Thiamine metabolism	0	0	1000	0	NO	YES	KEGG, SEED, MetaCyc	R04509
TMN	EC-3.5.99.2	Thiamin hydrolase	h2o + thm <=> 4ahmmp + 4mhetz + h	Cbei_2088	Cbei_2088	Thiamine metabolism	0	0	1000	0	NO	YES	KEGG, SEED, MetaCyc	R02133
TMPPP	EC-2.5.1.3	2-Methyl-4-amino-5-hydroxymethylpyrimidine-diphosphate:4-methyl-5-	2mahmp + 4mpetz + h <=> ppi + thmmp	Cbei_0648 or Cbei_4487	Cbei_0648 Cbei_4487	Thiamine metabolism	0	0	1000	0	NO	YES	KEGG, SEED, MetaCyc	R03223
TMDPK	EC-2.7.6.2	thiamine diphosphokinase	atp + thm <=> amp + h + thmpp	Cbei_1154	Cbei_1154	Thiamine metabolism	0	0	1000	0	NO	YES	SEED, MetaCyc	R00619
TMPK	EC-2.7.4.16	thiamine-monophosphate kinase	atp + thmmp <=> adp + thmpp	Cbei_0355	Cbei_0355	Thiamine metabolism	0	0	1000	0	NO	NO	SEED	R00617
GALex	N/A	Transport of galactose	gal[e] <=> gal	Cbei_1280	Cbei_1280	Transport Reaction	0	0	1000	0	NO	YES	KEGG, MetaCyc	N/A
FRUpts	N/A	Transport of fructose	fru[e] + pep <=> f1p + pyr	( Cbei_3874 or Cbei_4557 or Cbei_4560 or Cbei_2196 or Cbei_2199 or Cbei_1844 or Cbei_4914 or Cbei_2901 or Cbei_2903 or Cbei_2905 or Cbei_2906 or Cbei_0713 or Cbei_3344 or Cbei_0955 or Cbei_0958 or Cbei_0963 or Cbei_0966 or ( Cbei_3871 and Cbei_3872 ) or ( Cbei_4911 and Cbei_4912 ) )	Cbei_3874 Cbei_4557 Cbei_4560 Cbei_2196 Cbei_2199 Cbei_1844 Cbei_4914 Cbei_2901 Cbei_2903 Cbei_2905 Cbei_2906 Cbei_0713 Cbei_3344 Cbei_0955 Cbei_0958 Cbei_0963 Cbei_0966 Cbei_3871 Cbei_3872 Cbei_4911 Cbei_4912	Transport Reaction	0	0	1000	0	NO	YES	KEGG, MetaCyc	N/A
MANpts	N/A	Transport of mannose	man[e] + pep <=> man6p + pyr	( Cbei_0712 or Cbei_0957 or Cbei_0965 or Cbei_2195 or Cbei_4558 or Cbei_4557 or Cbei_0711 or Cbei_0955 or Cbei_0963 or Cbei_1840 or Cbei_2199 or Cbei_2903 or Cbei_3873 or Cbei_4559 or Cbei_4913 or Cbei_3874 or Cbei_4558 or Cbei_2196 or Cbei_4914 or Cbei_2901 or Cbei_2906 or Cbei_0713 or Cbei_3344 or Cbei_0958 or Cbei_0966 or ( Cbei_3871 and Cbei_3872 ) or ( Cbei_4911 and Cbei_4912 ) )	Cbei_0712 Cbei_0957 Cbei_0965 Cbei_2195 Cbei_4558 Cbei_4557 Cbei_0711 Cbei_0955 Cbei_0963 Cbei_1840 Cbei_2199 Cbei_2903 Cbei_3873 Cbei_4559 Cbei_4913 Cbei_3874 Cbei_4558 Cbei_2196 Cbei_4914 Cbei_2901 Cbei_2906 Cbei_0713 Cbei_3344 Cbei_0958 Cbei_0966 Cbei_3871 Cbei_3872 Cbei_4911 Cbei_4912	Transport Reaction	0	0	1000	0	NO	YES	KEGG, MetaCyc	N/A
CELBpts	N/A	Transport of cellobiose	celb[e] + pep <=> celb6p + pyr	( Cbei_0950 or Cbei_1478 or Cbei_2665 or Cbei_2707 or Cbei_2813 or Cbei_4634 or Cbei_4638 or Cbei_4683 or Cbei_1475 or Cbei_1476 or Cbei_4635 or Cbei_4636 or Cbei_4639 or Cbei_4640 or Cbei_4684 or Cbei_4685 or Cbei_2499 or Cbei_2663 or Cbei_2666 or Cbei_0221 or Cbei_2740 or Cbei_0380 or Cbei_0758 or ( Cbei_3811 and Cbei_3812 ) or ( Cbei_4537 and Cbei_4538 ) or ( Cbei_2708 and Cbei_2709 ) or ( Cbe…	Cbei_0950 Cbei_1478 Cbei_2665 Cbei_2707 Cbei_2813 Cbei_4634 Cbei_4638 Cbei_4683 Cbei_1475 Cbei_1476 Cbei_4635 Cbei_4636 Cbei_4639 Cbei_4640 Cbei_4684 Cbei_4685 Cbei_2499 Cbei_2663 Cbei_2666 Cbei_0221 Cbei_2740 Cbei_0380 Cbei_0758 Cbei_3811 Cbei_3812 Cbei_4537 Cbei_4538 Cbei_2708 Cbei_2709 Cbei_0951 Cbei_0952	Transport Reaction	0	0	1000	0	NO	YES	KEGG, MetaCyc	N/A
LCTSpts	N/A	Transport of lactose	lcts[e] + pep <=> lac6p + pyr	( Cbei_1475 or Cbei_1476 or Cbei_4635 or Cbei_4636 or Cbei_4639 or Cbei_4640 or Cbei_4684 or Cbei_4685 or Cbei_2499 or Cbei_2663 or Cbei_2666 or Cbei_0221 or Cbei_2740 or Cbei_0380 or Cbei_0758 or ( Cbei_3811 and Cbei_3812 ) or ( Cbei_4537 and Cbei_4538 ) or ( Cbei_2708 and Cbei_2709 ) or ( Cbei_0951 and Cbei_0952 ) )	Cbei_1475 Cbei_1476 Cbei_4635 Cbei_4636 Cbei_4639 Cbei_4640 Cbei_4684 Cbei_4685 Cbei_2499 Cbei_2663 Cbei_2666 Cbei_0221 Cbei_2740 Cbei_0380 Cbei_0758 Cbei_3811 Cbei_3812 Cbei_4537 Cbei_4538 Cbei_2708 Cbei_2709 Cbei_0951 Cbei_0952	Transport Reaction	0	0	1000	0	NO	YES	KEGG, MetaCyc	N/A
IND3ACex	N/A	Transport of indole-3-acetate	ind3ac + h <=> h[e] + ind3ac[e]	( Cbei_1512 or Cbei_4179 or Cbei_2354 )	Cbei_1512 Cbei_4179 Cbei_2354	Transport Reaction	0	0	1000	0	NO	YES	KEGG, MetaCyc	N/A
Hex	N/A	Transport of H	h[e] <=> h	( Cbei_1594 or Cbei_4273 or Cbei_4831 )	Cbei_1594 Cbei_4273 Cbei_4831	Transport Reaction	0	0	1000	0	NO	NO	KEGG, MetaCyc	N/A
2DDGLCNex	N/A	Transport of 2-dehydro-3-deoxy-D-gluconate	2ddglcn[e] + h[e] <=> h + 2ddglcn	( Cbei_4007 or Cbei_2459 )	Cbei_4007 or Cbei_2459	Transport Reaction	0	0	1000	0	NO	YES	KEGG, MetaCyc	N/A
ASCBex	N/A	Transport of L-ascorbate	ascb-L[e] + h[e] <=> h + ascb-L	( Cbei_4067 or Cbei_1974 or Cbei_2547 )	Cbei_4067 Cbei_1974 Cbei_2547	Transport Reaction	0	0	1000	0	NO	YES	KEGG, MetaCyc	N/A
URAex	N/A	Transport of uracil	ura[e] + h[e] <=> ura + h	( Cbei_4067 or Cbei_1974 or Cbei_2547 )	Cbei_4067 Cbei_1974 Cbei_2547	Transport Reaction	0	0	1000	0	NO	YES	KEGG, MetaCyc	N/A
XAN1ex	N/A	Transport of xanthine	xan[e] + h[e] <=> xan + h	( Cbei_4067 or Cbei_1974 or Cbei_2547 )	Cbei_4067 Cbei_1974 Cbei_2547	Transport Reaction	0	0	1000	0	NO	YES	KEGG, MetaCyc	N/A
XAN2ex	N/A	Transport of xanthine	ura[e] + xan[e] <=> ura + xan	( Cbei_1715 or Cbei_1981 or Cbei_2426 )	Cbei_1715 Cbei_1981 Cbei_2426	Transport Reaction	0	0	1000	0	NO	YES	KEGG, MetaCyc	N/A
PIex	N/A	Transport of orthophosphate	pi[e] <=> pi	Cbei_1775	Cbei_1775	Transport Reaction	0	0	1000	0	NO	NO	KEGG, MetaCyc	N/A
CITex	N/A	Transport of citrate	cit[e] <=> cit	( Cbei_2041 or Cbei_3350 or Cbei_3522 )	Cbei_2041 Cbei_3350 Cbei_3522	Transport Reaction	0	0	1000	0	NO	YES	KEGG, MetaCyc	N/A
GLCNex	N/A	Transport of gluconate	glcn[e] <=> glcn	Cbei_4480	Cbei_4480	Transport Reaction	0	0	1000	0	NO	YES	KEGG, MetaCyc	N/A
ACGAMpts	N/A	Transport of N-acetyl-D-glucosamine	acgam[e] + pep <=> pyr + acgam6p	Cbei_4532	Cbei_4532	Transport Reaction	0	0	1000	0	NO	YES	KEGG, MetaCyc	N/A
GALpts	N/A	Transport of galactose	gal[e] + pep <=> pyr + dgal6p	( Cbei_4739 or Cbei_4757 )	Cbei_4739 Cbei_4757	Transport Reaction	0	0	1000	0	NO	YES	KEGG, MetaCyc	N/A
TREpts	N/A	Transport of trehalose	tre[e] + pep <=> pyr + tre6p	( Cbei_2320 or Cbei_3768 or Cbei_4982 or Cbei_5017 )	Cbei_2320 Cbei_3768 Cbei_4982 Cbei_5017	Transport Reaction	0	0	1000	0	NO	YES	KEGG, MetaCyc	N/A
PTRCabc	N/A	Transport of putrescine	ptrc[e] + atp + h2o <=> ptrc + adp + pi + h	( Cbei_4940 or Cbei_4941 or Cbei_4938 or Cbei_4939 )	Cbei_4940 Cbei_4941 Cbei_4938 Cbei_4939	Transport Reaction	0	0	1000	0	NO	YES	KEGG, MetaCyc	N/A
SPMDabc	N/A	Transport of spermidine	spmd[e] + atp + h2o <=> spmd + adp + pi + h	( Cbei_4940 or Cbei_4941 or Cbei_4938 or Cbei_4939 )	Cbei_4940 Cbei_4941 Cbei_4938 Cbei_4939	Transport Reaction	0	0	1000	0	NO	YES	KEGG, MetaCyc	N/A
SUCRpts	N/A	Transport of sucrose	sucr[e] + pep <=> suc6p + pyr	( Cbei_5012 or Cbei_1918 )	Cbei_5012 Cbei_1918	Transport Reaction	0	0	1000	0	NO	YES	KEGG, MetaCyc	N/A
SO4ex	N/A	Transport of sulfate	so4[e] <=> so4	Cbei_5036	Cbei_5036	Transport Reaction	0	0	1000	0	NO	NO	KEGG, MetaCyc	N/A
THMex	N/A	Transport of thiamine	thm[e] <=> thm	Cbei_0066	Cbei_0066	Transport Reaction	0	0	1000	0	NO	YES	KEGG, MetaCyc	N/A
GLYBabc	N/A	Transport of betaine	glyb[e] + atp + h2o <=> glyb + adp + pi + h	( Cbei_2870 or Cbei_2871 or Cbei_3541 or Cbei_3542 or Cbei_3540 )	Cbei_2870 Cbei_2871 Cbei_3541 Cbei_3542 Cbei_3540	Transport Reaction	0	0	1000	0	NO	YES	KEGG, MetaCyc	N/A
HCO3abc	N/A	Transport of bicarbonate	hco3[e] + atp + h2o <=> hco3 + adp + pi + h	( Cbei_0611 or Cbei_0616 )	Cbei_0611 Cbei_0616	Transport Reaction	0	0	1000	0	NO	YES	KEGG, MetaCyc	N/A
NO3abc	N/A	Transport of nitrate	no3[e] + atp + h2o <=> no3 + adp + pi + h	( Cbei_0611 or Cbei_0616 or Cbei_0604 or Cbei_0877 or Cbei_1038 or Cbei_1941 or Cbei_2091 or Cbei_3332 or Cbei_0614 or Cbei_0615 or Cbei_0935 or Cbei_1039 or Cbei_1939 or Cbei_1940 or Cbei_2090 or Cbei_3333 or Cbei_0606 or Cbei_0610 or Cbei_0934 or Cbei_1040 or Cbei_1938 or Cbei_2089 or Cbei_3331 )	Cbei_0611 Cbei_0616 Cbei_0604 Cbei_0877 Cbei_1038 Cbei_1941 Cbei_2091 Cbei_3332 Cbei_0614 Cbei_0615 Cbei_0935 Cbei_1039 Cbei_1939 Cbei_1940 Cbei_2090 Cbei_3333 Cbei_0606 Cbei_0610 Cbei_0934 Cbei_1040 Cbei_1938 Cbei_2089 Cbei_3331	Transport Reaction	0	0	1000	0	NO	YES	KEGG, MetaCyc	N/A
FORex	N/A	Transport of formate	for[e] <=> for	Cbei_0782	Cbei_0782	Transport Reaction	0	0	1000	0	NO	YES	KEGG, MetaCyc	N/A
LYSex	N/A	Transport of lysine	lys-L <=> lys-L[e]	( Cbei_2084 or Cbei_5090 or Cbei_3178 or Cbei_3414 )	Cbei_2084 Cbei_5090 Cbei_3178 Cbei_3414	Transport Reaction	0	0	1000	0	NO	YES	KEGG, MetaCyc	N/A
SBTpts	N/A	Transport of sorbitol	sbt-D[e] + pep <=> sbt6p + pyr	( Cbei_0339 or Cbei_0336 or Cbei_0337 )	Cbei_0339 Cbei_0336 Cbei_0337	Transport Reaction	0	0	1000	0	NO	YES	KEGG, MetaCyc	N/A
PROabc	N/A	Transport of proline	pro-L[e] + atp + h2o <=> adp + pi + pro-L + h	Cbei_2871	Cbei_2871	Transport Reaction	0	0	1000	0	NO	YES	KEGG, MetaCyc	N/A
TRPex	N/A	Transport of tryptophan	trp-L[e] <=> trp-L	Cbei_0652	Cbei_0652	Transport Reaction	0	0	1000	0	NO	YES	KEGG, MetaCyc	N/A
NO2ex	N/A	Transport of nitrite	no2[e] <=> no2	Cbei_0782	Cbei_0782	Transport Reaction	0	0	1000	0	NO	YES	KEGG, MetaCyc	N/A
NO3ex	N/A	Transport of nitrate	no3[e] <=> no3	Cbei_1038	Cbei_1038	Transport Reaction	0	0	1000	0	NO	YES	KEGG, MetaCyc	N/A
XYLabc	N/A	Transport of xylose	xyl-D[e] + atp + h2o <=> adp + pi + xyl-D + h	( Cbei_2380 or Cbei_2382 or Cbei_2381 )	Cbei_2380 Cbei_2382 Cbei_2381	Transport Reaction	0	0	1000	0	NO	YES	KEGG, MetaCyc	N/A
VALabc	N/A	Transport of valine	val-L[e] + atp + h2o <=> adp + pi + val-L + h	( Cbei_1762 or Cbei_1767 or Cbei_2769 or Cbei_5042 or Cbei_1763 or Cbei_2768 or Cbei_5043 or Cbei_1764 or Cbei_2767 or Cbei_5044 or Cbei_1765 or Cbei_2766 or Cbei_5045 or Cbei_1766 or Cbei_2765 or Cbei_5046 )	Cbei_1762 Cbei_1767 Cbei_2769 Cbei_5042 Cbei_1763 Cbei_2768 Cbei_5043 Cbei_1764 Cbei_2767 Cbei_5044 Cbei_1765 Cbei_2766 Cbei_5045 Cbei_1766 Cbei_2765 Cbei_5046	Transport Reaction	0	0	1000	0	NO	YES	KEGG	N/A
LEUabc	N/A	Transport of leucine	leu-L[e] + atp + h2o <=> adp + pi + leu-L + h	( Cbei_1762 or Cbei_1767 or Cbei_2769 or Cbei_5042 or Cbei_1763 or Cbei_2768 or Cbei_5043 or Cbei_1764 or Cbei_2767 or Cbei_5044 or Cbei_1765 or Cbei_2766 or Cbei_5045 or Cbei_1766 or Cbei_2765 or Cbei_5046 )	Cbei_1762 Cbei_1767 Cbei_2769 Cbei_5042 Cbei_1763 Cbei_2768 Cbei_5043 Cbei_1764 Cbei_2767 Cbei_5044 Cbei_1765 Cbei_2766 Cbei_5045 Cbei_1766 Cbei_2765 Cbei_5046	Transport Reaction	0	0	1000	0	NO	YES	KEGG	N/A
ILEabc	N/A	Transport of isoleucine	ile-L[e] + atp + h2o <=> adp + pi + ile-L + h	( Cbei_1762 or Cbei_1767 or Cbei_2769 or Cbei_5042 or Cbei_1763 or Cbei_2768 or Cbei_5043 or Cbei_1764 or Cbei_2767 or Cbei_5044 or Cbei_1765 or Cbei_2766 or Cbei_5045 or Cbei_1766 or Cbei_2765 or Cbei_5046 )	Cbei_1762 Cbei_1767 Cbei_2769 Cbei_5042 Cbei_1763 Cbei_2768 Cbei_5043 Cbei_1764 Cbei_2767 Cbei_5044 Cbei_1765 Cbei_2766 Cbei_5045 Cbei_1766 Cbei_2765 Cbei_5046	Transport Reaction	0	0	1000	0	NO	YES	KEGG	N/A
THRabc	N/A	Transport of threonine	thr-L[e] + atp + h2o <=> adp + pi + thr-L + h	( Cbei_1762 or Cbei_1767 or Cbei_2769 or Cbei_5042 or Cbei_1763 or Cbei_2768 or Cbei_5043 or Cbei_1764 or Cbei_2767 or Cbei_5044 or Cbei_1765 or Cbei_2766 or Cbei_5045 or Cbei_1766 or Cbei_2765 or Cbei_5046 )	Cbei_1762 Cbei_1767 Cbei_2769 Cbei_5042 Cbei_1763 Cbei_2768 Cbei_5043 Cbei_1764 Cbei_2767 Cbei_5044 Cbei_1765 Cbei_2766 Cbei_5045 Cbei_1766 Cbei_2765 Cbei_5046	Transport Reaction	0	0	1000	0	NO	YES	KEGG	N/A
HISabc	N/A	Transport of histidine	his-L[e] + atp + h2o <=> adp + pi + his-L + h	( Cbei_1762 or Cbei_1767 or Cbei_2769 or Cbei_5042 or Cbei_1763 or Cbei_2768 or Cbei_5043 or Cbei_1764 or Cbei_2767 or Cbei_5044 or Cbei_1765 or Cbei_2766 or Cbei_5045 or Cbei_1766 or Cbei_2765 or Cbei_5046 )	Cbei_1762 Cbei_1767 Cbei_2769 Cbei_5042 Cbei_1763 Cbei_2768 Cbei_5043 Cbei_1764 Cbei_2767 Cbei_5044 Cbei_1765 Cbei_2766 Cbei_5045 Cbei_1766 Cbei_2765 Cbei_5046	Transport Reaction	0	0	1000	0	NO	YES	KEGG	N/A
METabc	N/A	Transport of methionine	met-D[e] + atp + h2o <=> adp + pi + met-D + h	( Cbei_0626 or Cbei_0638 or Cbei_0625 or Cbei_0637 or Cbei_0624 or Cbei_0636 )	Cbei_0626 Cbei_0638 Cbei_0625 Cbei_0637 Cbei_0624 Cbei_0636	Transport Reaction	0	0	1000	0	NO	YES	KEGG	N/A
RIBabc	N/A	Transport of ribose	rib-D[e] + atp + h2o <=> adp + pi + rib-D + h	( Cbei_2377 or Cbei_4429 or Cbei_4463 or Cbei_4966 or Cbei_4967 or Cbei_4968 )	Cbei_2377 Cbei_4429 Cbei_4463 Cbei_4966 Cbei_4967 Cbei_4968	Transport Reaction	0	0	1000	0	NO	YES	KEGG	N/A
MALTpts	N/A	Transport of maltose	malt[e] + pep <=> pyr + malt6p	( Cbei_5019 or Cbei_3768 or Cbei_4982 or Cbei_5017 )	Cbei_5019 Cbei_3768 Cbei_4982 Cbei_5017	Transport Reaction	0	0	1000	0	NO	YES	KEGG	N/A
GAMpts	N/A	Transport of glucosamine	gam[e] + pep <=> pyr + gam6p	( Cbei_0751 or Cbei_4533 or Cbei_4706 )	Cbei_0751 Cbei_4533 Cbei_4706	Transport Reaction	0	0	1000	0	NO	YES	KEGG	N/A
SALCNpts	N/A	Transport of salicin	salcn[e] + pep <=> pyr + salc6p	( Cbei_0699 or Cbei_3768 or Cbei_4982 or Cbei_5017 )	Cbei_0699 Cbei_3768 Cbei_4982 Cbei_5017	Transport Reaction	0	0	1000	0	NO	YES	KEGG	N/A
MNLpts	N/A	Transport of mannitol	mnl[e] + pep <=> pyr + mnl1p	( Cbei_0242 or Cbei_0244 or Cbei_0527 )	Cbei_0242 Cbei_0244 Cbei_0527	Transport Reaction	0	0	1000	0	NO	YES	KEGG	N/A
ARABabc	N/A	Transport of arabinose	arab-L[e] + atp + h2o <=> adp + pi + arab-L + h	Cbei_1380	Cbei_1380	Transport Reaction	0	0	1000	0	NO	YES	KEGG	N/A
GLYC3Pabc	N/A	Transport of glycerol 3-phosphate	glyc3p[e] + atp + h2o <=> adp + pi + glyc3p + h	Cbei_2423	Cbei_2423	Transport Reaction	0	0	1000	0	NO	YES	KEGG	N/A
TAURabc	N/A	Transport of taurine	taur[e] + atp + h2o <=> adp + pi + taur + h	( Cbei_0604 or Cbei_0877 or Cbei_1038 or Cbei_1941 or Cbei_2091 or Cbei_3332 or Cbei_0614 or Cbei_0615 or Cbei_0935 or Cbei_1039 or Cbei_1939 or Cbei_1940 or Cbei_2090 or Cbei_3333 or Cbei_0606 or Cbei_0610 or Cbei_0934 or Cbei_1040 or Cbei_1938 or Cbei_2089 or Cbei_3331 )	Cbei_0604 Cbei_0877 Cbei_1038 Cbei_1941 Cbei_2091 Cbei_3332 Cbei_0614 Cbei_0615 Cbei_0935 Cbei_1039 Cbei_1939 Cbei_1940 Cbei_2090 Cbei_3333 Cbei_0606 Cbei_0610 Cbei_0934 Cbei_1040 Cbei_1938 Cbei_2089 Cbei_3331	Transport Reaction	0	0	1000	0	NO	YES	KEGG	N/A
GLCabc	N/A	Transport of glucose	atp + glc-D[e] + h2o <=> adp + glc-D + h + pi	N/A	N/A	Transport Reaction	0	0	1000	0	NO	NO	Senger & Papoutsakis	N/A
ACex	N/A	Transport of acetate	ac + h <=> ac[e] + h[e]	N/A	N/A	Transport Reaction	1	-1000	1000	0	YES	NO	Senger & Papoutsakis	N/A
BUTex	N/A	Transport of butyrate	but + h <=> but[e] + h[e]	N/A	N/A	Transport Reaction	1	-1000	1000	0	NO	NO	Senger & Papoutsakis	N/A
SO4abc	N/A	Transport of sulfate	atp + h2o + so4[e] <=> adp + h + pi + so4	( Cbei_4193 or Cbei_4194 or Cbei_0604 or Cbei_0877 or Cbei_1038 or Cbei_1941 or Cbei_2091 or Cbei_3332 or Cbei_0614 or Cbei_0615 or Cbei_0935 or Cbei_1039 or Cbei_1939 or Cbei_1940 or Cbei_2090 or Cbei_3333 or Cbei_0606 or Cbei_0610 or Cbei_0934 or Cbei_1040 or Cbei_1938 or Cbei_2089 or Cbei_3331 or ( Cbei_4190 and Cbei_4191 and Cbei_4192 ) )	Cbei_4193 Cbei_4194 Cbei_4190 Cbei_4191 Cbei_4192 Cbei_0604 Cbei_0877 Cbei_1038 Cbei_1941 Cbei_2091 Cbei_3332 Cbei_0614 Cbei_0615 Cbei_0935 Cbei_1039 Cbei_1939 Cbei_1940 Cbei_2090 Cbei_3333 Cbei_0606 Cbei_0610 Cbei_0934 Cbei_1040 Cbei_1938 Cbei_2089 Cbei_3331	Transport Reaction	0	0	1000	0	NO	NO	KEGG, MetaCyc, Senger & Papoutsakis	N/A
Habc	N/A	Trasport of hydrogen	adp + 3 h[e] + pi <=> atp + 2 h + h2o	N/A	N/A	Transport Reaction	0	0	1000	0	NO	NO	Senger & Papoutsakis	N/A
PIabc	N/A	Transport of orthophosphate	atp + h2o + pi[e] <=> adp + h + 2 pi	( Cbei_1127 or ( Cbei_1128 and Cbei_1129 and Cbei_1130 ) )	Cbei_1128 Cbei_1129 Cbei_1130 Cbei_1127	Transport Reaction	0	0	1000	0	NO	NO	KEGG, MetaCyc, Senger & Papoutsakis	N/A
PI2ex	N/A	Transport of orthophosphate	h[e] + pi[e] <=> h + pi	N/A	N/A	Transport Reaction	0	0	1000	0	NO	NO	Senger & Papoutsakis	N/A
H2Oex	N/A	Transport of water	h2o[e] <=> h2o	N/A	N/A	Transport Reaction	1	-1000	1000	0	NO	NO	Senger & Papoutsakis	N/A
GLCpts	N/A	Transport of glucose	glc-D[e] + pep <=> g6p + pyr	( Cbei_3768 or Cbei_3772 or Cbei_4533 or Cbei_4706 or Cbei_4804 or Cbei_4838 or Cbei_4977 or Cbei_5017 or Cbei_5019 or ( Cbei_4982 and Cbei_4983 ) )	Cbei_3768 Cbei_3772 Cbei_4533 Cbei_4706 Cbei_4804 Cbei_4838 Cbei_4977 Cbei_5017 Cbei_5019 Cbei_4982 Cbei_4983	Transport Reaction	0	0	1000	0	NO	NO	KEGG, MetaCyc, Senger & Papoutsakis	N/A
4ABZex	N/A	Transport of aminobenzoate	4abz[e] + h[e] <=> 4abz + h	N/A	N/A	Transport Reaction	0	0	1000	0	NO	NO	Senger & Papoutsakis	N/A
BTNex	N/A	Transport of biotin	btn[e] + h[e] <=> btn + h	N/A	N/A	Transport Reaction	0	0	1000	0	NO	YES	Senger & Papoutsakis	N/A
LAC2ex	N/A	Transport of lactate	lac-L + h <=> lac-L[e] + h[e]	N/A	N/A	Transport Reaction	0	0	1000	0	NO	NO	Senger & Papoutsakis	N/A
CO2ex	N/A	Transport of cabon dioxide	co2 <=> co2[e]	N/A	N/A	Transport Reaction	0	0	1000	0	NO	NO	Senger & Papoutsakis	N/A
H2ex	N/A	Transport of hydrogen gas	h2 <=> h2[e]	N/A	N/A	Transport Reaction	0	0	1000	0	NO	NO	Senger & Papoutsakis	N/A
NH4ex	N/A	Transport of ammonia	h + 2 nh4[e] <=> h[e] + 2 nh4	N/A	N/A	Transport Reaction	0	0	1000	0	NO	NO	Senger & Papoutsakis	N/A
NH42ex	N/A	Transport of ammonia	nh4[e] <=> nh4	N/A	N/A	Transport Reaction	0	0	1000	0	NO	NO	Senger & Papoutsakis	N/A
ETOHex	N/A	Transport of ethanol	etoh <=> etoh[e]	N/A	N/A	Transport Reaction	0	0	1000	0	NO	NO	Senger & Papoutsakis	N/A
BUTOHex	N/A	Transport of butanol	butoh <=> butoh[e]	N/A	N/A	Transport Reaction	0	0	1000	0	NO	NO	Senger & Papoutsakis	N/A
ACETONEex	N/A	Transport of acetone	acetone <=> acetone[e]	N/A	N/A	Transport Reaction	0	0	1000	0	NO	NO	Senger & Papoutsakis	N/A
SUCCex			h[e] + succ[e] <=> h + succ	N/A	N/A	Transport Reaction	1	-1000	1000	0	YES	NO	Oh, Y.K., et al.
3HXKYNDCL	EC-4.1.1.-		h + hLkynr <=> 3hxkynam + co2	Cbei_4408	Cbei_4408	Tryptophan metabolism	0	0	1000	0	NO	YES	KEGG	R04172
AMID3	EC-3.5.1.4	amidase	iad + h2o <=> nh4 + ind3ac	Cbei_2128	Cbei_2128	Tryptophan metabolism	0	0	1000	0	NO	YES	MetaCyc	R03096
5C2HI	EC-5.3.3.10	5-carboxymethyl-2-hydroxymuconate Delta-isomerase	cmethydmuc <=> opet + h	Cbei_4954	Cbei_4954	Tyrosine metabolism	0	0	1000	0	NO	YES	MetaCyc	R04379
CMHMSADH	EC-1.2.1.60	5-carboxymethyl-2-hydroxymuconic-semialdehyde dehydrogenase	h2o + hydcarrbmetmucsa + nad <=> cmethydmuc + nadh	Cbei_0674	Cbei_0674	Tyrosine metabolism	1	-1000	1000	0	NO	YES	SEED	R04418
HPPCL	EC-4.1.1.-	4-hydroxyphenylpyruvate carboxy-lyase	34hpp + h <=> 4hoxpacd + co2	Cbei_4408	Cbei_4408	Tyrosine metabolism /// Isoquinoline alkaloid biosynthesis	0	0	1000	0	NO	YES	KEGG	R03341
PNQMT	EC-2.1.1.-		amet + demethphyquin <=> ahcys + h + phyQ	Cbei_2963	Cbei_2963	Ubiquinone and other terpenoid-quinone biosynthesis	0	0	1000	0	NO	YES	KEGG	R06859
URFGTT	EC-2.1.1.-	UDP-L-rhamnose:flavonol-3-O-D-glucoside L-rhamnosyltransferase	2ombz + amet <=> 2ommb + ahcys + h	( Cbei_2963 or Cbei_3481 )	Cbei_2963 Cbei_3481	Ubiquinone and other terpenoid-quinone biosynthesis	0	0	1000	0	NO	YES	KEGG, SEED, MetaCyc	R04990
AMMQT8_2	EC-2.1.1.-		2 2dmmq8 + 2 amet <=> 2 ahcys + 2 h + 2 mqn8	( Cbei_2963 or Cbei_3481 )	Cbei_2963 Cbei_3481	Ubiquinone and other terpenoid-quinone biosynthesis	0	0	1000	0	NO	YES	KEGG, SEED	R04993
HBZOPT	EC-2.5.1.39	4-hydroxybenzoate polyprenyltransferase	4hbz + octdp <=> 3ophb + ppi	Cbei_2999	Cbei_2999	Ubiquinone and other terpenoid-quinone biosynthesis	0	0	1000	0	NO	YES	MetaCyc	R05000
DHNCHL	EC-3.1.2.-	1,4-dihydroxy-2-naphthoyl-CoA thioesterase	dhnacoa + h2o <=> coa + dhna + 4 h	Cbei_3932	Cbei_3932	Ubiquinone and other terpenoid-quinone biosynthesis	0	0	1000	0	NO	YES	SEED	R07262
SUCBZS	EC-4.2.1.113	O-succinylbenzoate synthase	2shchc <=> sucbz + h2o	Cbei_1074	Cbei_1074	Ubiquinone and other terpenoid-quinone biosynthesis	0	0	1000	0	NO	YES	Senger & Papoutsakis	R04031
25DHGR	EC-1.1.1.274		e2maa + nadph + h <=> emhbut + nadp	( Cbei_3512 or Cbei_3724 )	Cbei_3512 Cbei_3724	Unassigned	1	-1000	1000	0	NO	YES	MetaCyc
ACCOAT			4ohbut + accoa <=> 4hbcoa + ac	Cbei_2103	Cbei_2103	Unassigned	0	0	1000	0	NO	NO	MetaCyc
AMIDOT	EC-3.5.1.4	amidase	anNH + h2o <=> archdnt + etha	Cbei_2128	Cbei_2128	Unassigned	0	0	1000	0	NO	YES	MetaCyc
CHOACT	EC-2.3.1.28	chloramphenicol acetyltransferase	accoa + chlamph <=> chlamph3ac + coa	( Cbei_3515 or Cbei_3217 or Cbei_2295 )	Cbei_3515 Cbei_3217 Cbei_2295	Unassigned	1	-1000	1000	0	NO	YES	MetaCyc	R03065
DGCYC	EC-2.7.7.65	diguanylate cyclase	(2) gtp <=> cdiGMP + (2) ppi	( Cbei_1087 or Cbei_3314 or Cbei_3076 or Cbei_0654 or Cbei_2933 or Cbei_2900 or Cbei_4808 or Cbei_4701 or Cbei_4617 or Cbei_4238 or Cbei_4165 or Cbei_1769 or Cbei_3707 )	Cbei_1087 Cbei_3314 Cbei_3076 Cbei_0654 Cbei_2933 Cbei_2900 Cbei_4808 Cbei_4701 Cbei_4617 Cbei_4238 Cbei_4165 Cbei_1769 Cbei_3707	Unassigned	1	-1000	1000	0	NO	YES	MetaCyc	R08057
DIMBOA	EC-3.2.1.21		dimboagluc + h2o <=> dimboa + glc-D	( Cbei_4566 or Cbei_1477 or Cbei_3814 )	Cbei_4566 Cbei_1477 Cbei_3814	Unassigned	0	0	1000	0	NO	YES	MetaCyc
LNMRNGLC	EC-3.2.1.21		lnmrn + h2o <=> accyhy + glc-D	( Cbei_4566 or Cbei_1477 or Cbei_3814 )	Cbei_4566 Cbei_1477 Cbei_3814	Unassigned	1	-1000	1000	0	NO	YES	MetaCyc
LOTSTR	EC-3.2.1.21		lotstra + h2o <=> 2hdx2mbn + glc-D	( Cbei_4566 or Cbei_1477 or Cbei_3814 )	Cbei_4566 Cbei_1477 Cbei_3814	Unassigned	1	-1000	1000	0	NO	YES	MetaCyc
PSLP	EC-3.1.3.71	2-phosphosulfolactate phosphatase	slp-L + h2o <=> sl-L + pi	Cbei_0040	Cbei_0040	Unassigned	0	0	1000	0	NO	YES	MetaCyc
DKH	EC-3.7.1.-	Epi-inositol hydrolase	dkdi + h2o <=> dkh + 2 h	Cbei_4548	Cbei_4548	Unassigned	1	-1000	1000	0	NO	YES	SEED	R05660
DHAD2	EC-4.2.1.9	(R)-2,3-Dihydroxy-3-methylpentanoate hydro-lyase	23dhmp <=> 3mop + h2o	( Cbei_4127 or Cbei_4095 or Cbei_1510 )	Cbei_4127 Cbei_4095 Cbei_1510	Valine, leucine and isoleucine biosynthesis	0	0	1000	0	YES	NO	KEGG, SEED, MetaCyc	R05070
IPMD	EC-1.1.1.85	3-Isopropylmalate:NAD+ oxidoreductase	3c2hmp + nad <=> 3c4mop + h + nadh	Cbei_0216	Cbei_0216	Valine, leucine and isoleucine biosynthesis	1	-1000	1000	0	YES	NO	KEGG, SEED, MetaCyc	R04426
AHBNOOR	EC-1.1.1.86	(S)-2-Aceto-2-hydroxybutanoate:NADP+ oxidoreductase (isomerizing)	2ahbut + h <=> 3h3mop	Cbei_0218	Cbei_0218	Valine, leucine and isoleucine biosynthesis	0	0	1000	0	NO	NO	KEGG, SEED	R05069
AHBPL	EC-2.2.1.6	(S)-2-Aceto-2-hydroxybutanoate pyruvate-lyase (carboxylating)	2obut + hethmpp <=> 2ahbut + thmpp	( Cbei_2730 or Cbei_2868 or Cbei_2647 or Cbei_0212 )	Cbei_2730 Cbei_2868 Cbei_2647 Cbei_0212	Valine, leucine and isoleucine biosynthesis	1	-1000	1000	0	NO	NO	KEGG, SEED	R04673
ALMM	EC-1.1.1.86	(S)-2-Acetolactate methylmutase	alac-S + h <=> 3h3mob	Cbei_0218	Cbei_0218	Valine, leucine and isoleucine biosynthesis	0	0	1000	0	NO	NO	KEGG, SEED	R05071
DHMBDH	EC-1.1.1.86	(R)-2,3-Dihydroxy-3-methylbutanoate:NADP+ oxidoreductase	23dhmb + nadp <=> 3h3mob + nadph	Cbei_0218	Cbei_0218	Valine, leucine and isoleucine biosynthesis	1	-1000	1000	0	NO	NO	KEGG, SEED	R04440
DMPOR	EC-1.1.1.86	(R)-2,3-Dihydroxy-3-methylpentanoate:NADP+ oxidoreductase	23dhmp + nadp <=> 3h3mop + nadph	Cbei_0218	Cbei_0218	Valine, leucine and isoleucine biosynthesis	1	-1000	1000	0	NO	NO	KEGG, SEED	R05068
IPPMIa	EC-4.2.1.33	2-isopropylmalate hydratase	3c2hmp <=> 2ippm + h2o	( Cbei_0214 or Cbei_0215 )	Cbei_0214 Cbei_0215	Valine, leucine and isoleucine biosynthesis	1	-1000	1000	0	YES	NO	MetaCyc	R04001
IPPMIb	EC-4.2.1.33	2-isopropylmalate hydratase	2ippm + h2o <=> 3c3hmp	( Cbei_0214 or Cbei_0215 )	Cbei_0214 Cbei_0215	Valine, leucine and isoleucine biosynthesis	1	-1000	1000	0	YES	NO	MetaCyc	R03968
OMCDC	SPONTANEOUS	2-oxo-4-methyl-3-carboxypentanoate decarboxylation	3c4mop + h <=> 4mop + co2	N/A	N/A	Valine, leucine and isoleucine biosynthesis	0	0	1000	0	YES	NO	BiGG	R01652
ILETA	EC-2.6.1.42	L-Isoleucine:2-oxoglutarate aminotransferase	akg + ile-L <=> 3mop + glu-L	( Cbei_1043 or Cbei_4313 )	Cbei_1043 Cbei_4313	Valine, leucine and isoleucine biosynthesis /// Valine, leucine and isoleucine degradation	1	-1000	1000	0	YES	NO	KEGG, SEED, MetaCyc	R02199
LEUTA	EC-2.6.1.42	L-Leucine:2-oxoglutarate aminotransferase	akg + leu-L <=> 4mop + glu-L	( Cbei_1043 or Cbei_4313 )	Cbei_1043 Cbei_4313	Valine, leucine and isoleucine biosynthesis /// Valine, leucine and isoleucine degradation	1	-1000	1000	0	YES	NO	KEGG, SEED	R01090
HPCOAHL	EC-4.2.1.17	3-Hydroxyisopentyl-CoA hydro-lyase	3hydroxyCoA <=> 3mb2coa + 2 h + h2o	( Cbei_2230 or Cbei_2231 )	Cbei_2230 Cbei_2231	Valine, leucine and isoleucine degradation	1	-1000	1000	0	NO	YES	KEGG	R04137
ECOAH9	EC-4.2.1.17	(2S,3S)-3-Hydroxy-2-methylbutanoyl-CoA hydro-liase	3hmbcoa <=> 2mb2coa + h2o	( Cbei_2230 or Cbei_2231 )	Cbei_2230 Cbei_2231	Valine, leucine and isoleucine degradation	1	-1000	1000	0	NO	YES	SEED, MetaCyc	R04204
ECOAH12	EC-4.2.1.17	(S)-3-Hydroxyisobutyryl-CoA hydro-lyase	2mp2coa + h2o <=> 3hibutcoa	( Cbei_2230 or Cbei_2231 )	Cbei_2230 Cbei_2231	Valine, leucine and isoleucine degradation	1	-1000	1000	0	NO	YES	KEGG, SEED	R04224
3OACPRD	EC-1.1.1.178	3-oxoacyl-(acyl-carrier-protein) reductase	3hmbcoa + nad <=> 2maacoa + nadh + h	Cbei_1071	Cbei_1071	Valine, leucine and isoleucine degradation	1	-1000	1000	0	NO	YES	MetaCyc	R04203
ACOAD10	EC-1.3.99.12	2-methylacyl-CoA dehydrogenase	2mbcoa + fad <=> fadh2 + 2mb2coa	Cbei_0322	Cbei_0322	Valine, leucine and isoleucine degradation	0	0	1000	0	NO	YES	MetaCyc	R03172
HIBD	EC-1.1.1.31	3-hydroxyisobutyrate dehydrogenase	3hmp + nad <=> 2mop + h + nadh	Cbei_0325	Cbei_0325	Valine, leucine and isoleucine degradation	1	-1000	1000	0	NO	YES	SEED	R05066
KARA2	EC-1.1.1.86	ketol-acid reductoisomerase (2-Acetolactate)	2ahbut + nadph + h <=> 23dhmp + nadp	Cbei_0218	Cbei_0218	Valine, Leucine, and Isoleucine Metabolism	0	0	1000	0	NO	NO	SEED, MetaCyc	R03051
ACHBS	EC-2.2.1.6	acetolactate synthase	2obut + h + pyr <=> 2ahbut + co2	Cbei_0217	Cbei_0217	Valine, Leucine, and Isoleucine Metabolism	0	0	1000	0	NO	NO	MetaCyc	R08648
4HTHRS	EC-4.2.3.1	O-Phospho-4-hydroxy-L-threonine phospho-lyase (adding water)	h2o + phthr <=> 4hthr + pi	Cbei_1293	Cbei_1293	Vitamin B6 metabolism	0	0	1000	0	NO	YES	KEGG	R05086
OHPBAT	EC-2.6.1.52	O-Phospho-4-hydroxy-L-threonine:2-oxoglutarate aminotransferase	akg + phthr <=> glu-L + ohpb	Cbei_0075	Cbei_0075	Vitamin B6 metabolism	1	-1000	1000	0	NO	YES	KEGG, SEED, MetaCyc	R05085
PYDAMK	EC-2.7.1.35	ATP:pyridoxal 5'-phosphotransferase	atp + pydam <=> adp + h + pyam5p	Cbei_1841	Cbei_1841	Vitamin B6 metabolism	0	0	1000	0	NO	YES	KEGG, SEED	R02493
PYDXK	EC-2.7.1.35	ATP:pyridoxal 5'-phosphotransferase	atp + pydx <=> adp + h + pydx5p	Cbei_1841	Cbei_1841	Vitamin B6 metabolism	0	0	1000	0	NO	YES	KEGG, SEED	R00174
PYDXNK	EC-2.7.1.35	ATP:pyridoxal 5'-phosphotransferase	atp + pydxn <=> adp + h + pdx5p	Cbei_1841	Cbei_1841	Vitamin B6 metabolism	0	0	1000	0	NO	YES	KEGG, SEED	R01909
PERD	EC-1.1.1.290	4-phosphoerythronate dehydrogenase	4per + nad <=> ohpb + nadh + h	Cbei_4927	Cbei_4927	Vitamin B6 metabolism	1	-1000	1000	0	NO	YES	MetaCyc	R04210
E4PD	EC-1.2.1.72	D-erythrose 4-phosphate:NAD+ oxidoreductase	e4p + h2o + nad <=> 4per + 2 h + nadh	Cbei_0597	Cbei_0597	Vitamin B6 metabolism	1	-1000	1000	0	NO	YES	SEED, MetaCyc	R01825
References
Amador-Noguez, D., et al., Systems-level metabolic flux profiling elucidates a complete, bifurcated tricarboxylic acid cycle in Clostridium acetobutylicum. J Bacteriol. 192(17): p. 4452-61.
Senger, R.S. and E.T. Papoutsakis, Genome-scale model for Clostridium acetobutylicum: Part I. Metabolic network resolution and analysis. Biotechnol Bioeng, 2008. 101(5): p. 1036-52.
Oh, Y.K., et al., Genome-scale reconstruction of metabolic network in Bacillus subtilis based on high-throughput phenotyping and gene essentiality data. J Biol Chem, 2007. 282(39): p. 28791-9.
Chen, J.S., Alcohol dehydrogenase: multiplicity and relatedness in the solvent-producing clostridia. FEMS Microbiol Rev, 1995. 17(3): p. 263-73.
Jones, D.T. and D.R. Woods, Acetone-butanol fermentation revisited. Microbiol Rev, 1986. 50(4): p. 484-524.

## Sheet: metaboliteData
Metabolite	Molecular Forumla	Charge	Name	KEGG ID	MetaCyc ID
10fthf	C20H21N7O7	-2	10-Formyltetrahydrofolate	C00234	10-FORMYL-THF
12dgr_CB	C35.7H67.8O5	0	1,2-Diacyl-sn-glycerol	C00641
12ethd	C2H6O2H2	2	Ethylene glycol	C01380
12ppd	C3H8O2H2	2	Propane-1,2-diol	C00583	GLYCEROL
12ppd-R	C3H8O2	0	(R)-Propane-1,2-diol	C02912	GALACTITOL
13dpg	C3H4O10P2	-4	3-Phospho-D-glyceroyl phosphate	C00236	DPG
15dap	C5H14N2H2	2	Cadaverine	C01672
15HPET	C20H31O4	-1	15(S)-HPETE	C05966
1ag3p_CB	C19.35H36.90O7P	-2	1-Acyl-sn-glycerol 3-phosphate	C00681
1Dgali	C12H22O11	0	alpha-D-Galactosyl-(1->3)-1D-myo-inositol	C01235
1p3h5c	C5H6NO3	-1	L-1-Pyrroline-3-hydroxy-5-carboxylate	C04281
1pyr5c	C5H6NO2	-1	1-Pyrroline-5-carboxylate	C03912	L-DELTA1-PYRROLINE_5-CARBOXYLATE
23dappa	C3H9N2O2	1	2,3-Diaminopropanoate	C06393	CPD-1782
23dhdp	C7H5NO4	-2	2,3-Dihydrodipicolinate	C03340	2-3-DIHYDRODIPICOLINATE
23dhmb	C5H9O4	-1	(R)-2,3-Dihydroxy-3-methylbutanoate	C04039
23dhmp	C6H11O4	-1	(R)-2,3-Dihydroxy-3-methylpentanoate	C06007	1-KETO-2-METHYLVALERATE
24dhydxy6am135tria	C3H3N4O2	-1	2,4-Dihydroxy-6-amino-1,3,5-triazine	C08734
25aics	C13H15N4O12P	-4	(S)-2-[5-Amino-1-(5-phospho-D-ribosyl)imidazole-4-carboxamido]succinate	C04823	P-RIBOSYL-4-SUCCCARB-AMINOIMIDAZOLE
25dhpp	C9H14N5O8P	-2	2,5-Diamino-6-hydroxy-4-(5-phosphoribosylamino)-pyrimidine	C01304	DIAMINO-OH-PHOSPHORIBOSYLAMINO-PYR
25diamoxpyrm	C9H14N5O14P3	-4	2,5-Diamino-6-(5-triphosphoryl-3,4-trihydroxy-2-oxopentyl)-amino-4-oxopyrimidine	C06148
25dkglcn	C6H7O7	-1	2,5-Didehydro-D-gluconate	C02780	25-DIDEHYDRO-D-GLUCONATE
26dap-LL	C7H14N2O4	0	LL-2,6-Diaminoheptanedioate	C00666	LL-DIAMINOPIMELATE
26dap-M	C7H14N2O4	0	meso-2,6-Diaminoheptanedioate	C00680	CPD-217
2ahbut	C6H9O4	-1	(S)-2-Aceto-2-hydroxybutanoate	C06006	2-ACETO-2-HYDROXY-BUTYRATE
2ahhmd	C7H8N5O8P2	-3	2-Amino-4-hydroxy-6-hydroxymethyl-7,8-dihydropteridine diphosphate	C04807	DIHYDROPTERIN-CH2OH-PP
2ahhmp	C7H9N5O2	0	2-Amino-4-hydroxy-6-hydroxymethyl-7,8-dihydropteridine	C01300
2amac	C3H5NO2	0	2-Aminoacrylate	C02218
2ameph	C2H7NO3P	-1	2-Aminoethylphosphonate	C03557
2c25dho	C7H6O6	0	2-Carboxy-2,5-dihydro-5-oxofuran-2-acetate	C01278	CPD-7737
2chl4hydxy6am235tria	C3HClN4O	-2	2-Chloro-4-hydroxy-6-amino-1,3,5-triazine	C08735
2coum	C9H7O3	-1	cis-2-Hydroxycinnamate	C05838	CPD-7418
2cpr5p	C12H13NO9P	-3	1-(2-Carboxyphenylamino)-1-deoxy-D-ribulose 5-phosphate	C01302	CARBOXYPHENYLAMINO-DEOXYRIBULOSE-P
2dda7p	C7H10O10P	-3	2-Dehydro-3-deoxy-D-arabino-heptonate 7-phosphate	C04691	3-DEOXY-D-ARABINO-HEPTULOSONATE-7-P
2ddg6p	C6H8O9P	-3	2-Dehydro-3-deoxy-6-phospho-D-gluconate	C04442	2-KETO-3-DEOXY-6-P-GLUCONATE
2ddglcn	C6H9O6	-1	2-Dehydro-3-deoxy-D-gluconate	C00204
2ddglcn[e]	C6H9O6	-1	2-Dehydro-3-deoxy-D-gluconate	C00204	2-DEHYDRO-3-DEOXY-D-GLUCONATE
2dglcn	C6H11O6	-1	2-Deoxy-D-gluconate	C02782	DE-O-GLUCONATE
2dhguln	C6H9O7	-1	2-Keto-D-gluconic acid	C06473	CPD-377
2dhp	C6H9O4	-1	2-Dehydropantoate	C00966	2-DEHYDROPANTOATE
2dmmq8	C15H14O2(C5H8)	0	2-Demethylmenaquinone	C05818	DEMETHYLMENAQUINONE
2dr1p	C5H9O7P	-2	2-Deoxy-D-ribose 1-phosphate	C00672	DEOXY-RIBOSE-1P
2dr5p	C5H9O7P	-2	2-Deoxy-D-ribose 5-phosphate	C00673	DEOXY-RIBOSE-5P
2h3oppan	C3H3O4	-1	2-Hydroxy-3-oxopropanoate	C01146	THIAMINE-P
2hb	C4H7O3	-1	2-Hydroxybutanoic acid	C05984
2hdx2mbn	C5H9N1O1	0	(2S)-2-amino-3-oxo-4-phosphonooxybutanoate		2-AMINO-3-OXO-4-PHOSPHONOOXYBUTYRATE
2hymeph	C7H8O2	0	Salicyl alcohol	C02323	CPD-173
2ins	C6H10O6	0	2-Inosose	C00691
2ippm	C7H8O4	-2	2-Isopropylmaleate	C02631	CPD-9451
2kgtmt	C6H14N1O5	1	1-Amino-1-deoxy-scyllo-inositol	C01214	PROPANE-1-2-DIOL
2maacoa	C26H38N7O18P3S	-4	2-Methylacetoacetyl-CoA	C03344	2-METHYL-ACETO-ACETYL-COA
2mahmp	C6H8N3O7P2	-3	2-Methyl-4-amino-5-hydroxymethylpyrimidine diphosphate	C04752	AMINO-HYDROXYMETHYL-METHYLPYRIMIDINE-PP
2mb2coa	C26H38N7O17P3S	-4	2-Methylbut-2-enoyl-CoA	C03345	TIGLYL-COA
2mbcoa	C26H40N7O17P3S	-4	2-Methylbutanoyl-CoA	C15980
2me4p	C5H11O7P	-2	2-C-Methyl-D-erythritol 4-phosphate	C11434	2-C-METHYL-D-ERYTHRITOL-4-PHOSPHATE
2mecdp	C5H10O9P2	-2	2-C-Methyl-D-erythritol 2,4-cyclodiphosphate	C11453	2C-METH-D-ERYTHRITOL-CYCLODIPHOSPHATE
2mop	C4H5O3	-1	2-Methyl-3-oxopropanoate	C00349	CH3-MALONATE-S-ALD
2mp2coa	C25H36N7O17P3S	-4	2-Methylprop-2-enoyl-CoA	C03460
2obut	C4H5O3	-1	2-Oxobutanoate	C00109	2-OXOBUTANOATE
2ombz	C47H70O3	0	2-Octaprenyl-6-methoxy-1,4-benzoquinone	C05813	OCTAPRENYL-METHOXY-BENZOQUINONE
2ommb	C48H72O3	0	2-Octaprenyl-3-methyl-6-methoxy-1,4-benzoquinone	C05814	OCTAPRENYL-METHYL-METHOXY-BENZQ
2oxoadp	C6H6O5	-2	2-Oxoadipate	C00322	2K-ADIPATE
2p4c2me	C14H22N3O17P3	-4	2-Phospho-4-(cytidine 5-diphospho)-2-C-methyl-D-erythritol	C11436
2pg	C3H4O7P	-3	D-Glycerate 2-phosphate	C00631	2-PG
2pglyc	C2H2O6P	-3	2-Phosphoglycolate	C00988	CPD-67
2phenyl13pdmc	C10H12NO3	1	2-Phenyl-1,3-propanediol monocarbamate	C16586
2shchc	C11H10O6	-2	(1R,6R)-6-Hydroxy-2-succinylcyclohexa-2,4-diene-1-carboxylate	C05817
2thexdec	C16H30O1	0	Hexadecenal	C06123	CPD-292
34hpp	C9H7O4	-1	3-(4-Hydroxyphenyl)pyruvate	C01179	P-HYDROXY-PHENYLPYRUVATE
35cgmp	C10H11N5O7P	-1	3,5-Cyclic GMP	C00942
3aib	C4H9NO2	0	3-Aminoisobutyric acid	C05145
3butcoa	C25H36N7O17P3S1	-4	Vinylacetyl-CoA	C02331	CPD-226
3c2hmp	C7H10O5	-2	3-Carboxy-2-hydroxy-4-methylpentanoate	C04411	2-D-THREO-HYDROXY-3-CARBOXY-ISOCAPROATE
3c3hmp	C7H10O5	-2	3-Carboxy-3-hydroxy-4-methylpentanoate	C02504	3-CARBOXY-3-HYDROXY-ISOCAPROATE
3c4mop	C7H8O5	-2	3-Carboxy-4-methyl-2-oxopentanoate	C04236	CPD-7100 [(2<i>S</i>)-2-isopropyl-3-oxosuccinate]
3carbam2phenyl	C10H11NO3	0	3-Carbamoyl-2-phenylpropionaldehyde	C16587
3ddgc	C6H9O6	-1	3-Dehydro-2-deoxy-D-gluconate	C03926	DE-O-K-GLUCONATE
3dhq	C7H9O6	-1	3-Dehydroquinate	C00944	DEHYDROQUINATE
3dhsk	C7H7O5	-1	3-Dehydroshikimate	C02637	3-DEHYDRO-SHIKIMATE
3g12dgr_CB	C41.7H77.8O10	0	3-D-Glucosyl-1,2-diacylglycerol	C04046
3h26dm5coa	C31H48N7O18P3S	-4	3-Hydroxy-2,6-dimethyl-5-methylene-heptanoyl-CoA	C11947
3h3mob	C5H8O4	0	3-Hydroxy-3-methyl-2-oxobutanoic acid	C04181
3h3mop	C6H10O4	0	(R)-3-Hydroxy-3-methyl-2-oxopentanoate	C14463
3hacoa	C24H35N7O18P3RS	-4	(3S)-3-Hydroxyacyl-CoA	C00640
3hbcoa	C25H38N7O18P3S	-4	(S)-3-Hydroxybutanoyl-CoA	C01144	S-3-HYDROXYBUTANOYL-COA
3hbcoa-R	C25H38N7O18P3S	-4	(R)-3-Hydroxybutanoyl-CoA	C03561	CPD-650
3hdcoa	C31H50N7O18P3S	-4	(S)-Hydroxydecanoyl-CoA	C05264
3hddcoa	C33H54N7O18P3S	-4	(S)-3-Hydroxydodecanoyl-CoA	C05262
3hhcoa	C27H42N7O18P3S	-4	(S)-Hydroxyhexanoyl-CoA	C05268
3hhdcoa	C37H62N7O18P3S	-4	(S)-3-Hydroxyhexadecanoyl-CoA	C05258
3hibutcoa	C25H38N7O18P3S	-4	(S)-3-Hydroxyisobutyryl-CoA	C06000
3hmbcoa	C26H40N7O18P3S	-4	(2S,3S)-3-Hydroxy-2-methylbutanoyl-CoA	C04405	2-METHYL-3-HYDROXY-BUTYRYL-COA
3hmp	C4H7O3	-1	3-Hydroxy-2-methylpropanoate	C01188	3-HYDROXY-ISOBUTYRATE
3hmrsACP	C14H26O2SR	-1	(3R)-3-Hydroxytetradecanoyl-[acyl-carrier protein]	C04688
3hocoa	C29H46N7O18P3S	-4	(S)-Hydroxyoctanoyl-CoA	C05266
3hpcoa	C24H36N7O18P3S	-4	3-Hydroxypropionyl-CoA	C05668
3htdcoa	C35H58N7O18P3S	-4	(S)-3-Hydroxytetradecanoyl-CoA	C05260
3hxkynam	C9H13N2O2	1	3-Hydroxykynurenamine	C05636
3hydroxyCoA	C26H42N7O18P3S	-2	3-Hydroxyisovaleryl-CoA	C05998
3ig3p	C11H12NO6P	-2	C-(3-Indolyl)-glycerol 3-phosphate	C03506	INDOLE-3-GLYCEROL-P
3mb2coa	C26H38N7O17P3S	-4	3-Methylcrotonyl-CoA	C03069
3mob	C5H7O3	-1	3-Methyl-2-oxobutanoate	C00141	2-KETO-ISOVALERATE
3mop	C6H9O3	-1	(S)-3-Methyl-2-oxopentanoate	C00671	2-KETO-3-METHYL-VALERATE
3oacoa	C24H33N7O18P3RS	-4	3-Oxoacyl-CoA	C00264
3ohcoa	C27H40N7O18P3S	-4	3-Oxohexanoyl-CoA	C05269
3ophb	C47H69O3	-1	3-Octaprenyl-4-hydroxybenzoate	C05809	3-OCTAPRENYL-4-HYDROXYBENZOATE
3oxoadp	C6H6O5	-2	3-Oxoadipate	C00846	3-KETO-ADIPATE
3pg	C3H4O7P	-3	3-Phospho-D-glycerate	C00197	G3P
3php	C3H2O7P	-3	3-Phosphohydroxypyruvate	C03232	3-P-HYDROXYPYRUVATE
3pop	C3H2O6P	-3	3-Phosphonopyruvate	C02798
3psme	C10H9O10P	-4	5-O-(1-Carboxyvinyl)-3-phosphoshikimate	C01269	3-ENOLPYRUVYL-SHIKIMATE-5P
3sala	C3H5NO4S	-2	3-Sulfino-L-alanine	C00606
3snpyr	C3H2O5S	-2	3-Sulfinopyruvate	C05527
3spyr	C3H2O6S	-2	3-Sulfopyruvate	C05528	CPD-380
3uib	C5H9N2O3	-1	3-Ureidoisobutyrate	C05100
4abut	C4H9NO2	0	4-Aminobutanoate	C00334	4-GUANIDO-BUTYRAMIDE
4abutn	C4H10NO	1	4-Aminobutanal	C00555	5-PHOSPHO-RIBOSYL-GLYCINEAMIDE
4abz	C7H6NO2	-1	4-Aminobenzoate	C00568	P-AMINO-BENZOATE
4abz[e]	C7H6NO2	-1	4-Aminobenzoate	C00568	P-AMINO-BENZOATE
4adcho	C10H10NO5	-1	4-Amino-4-deoxychorismate	C11355	4-AMINO-4-DEOXYCHORISMATE
4ahmmp	C6H9N3O	0	4-Amino-5-hydroxymethyl-2-methylpyrimidine	C01279	HMP
4ampm	C6H8N3O4P	-2	4-Amino-2-methyl-5-phosphomethylpyrimidine	C04556	AMINO-HYDROXYMETHYL-METHYL-PYR-P
4c2me	C14H23N3O14P2	-2	4-(Cytidine 5-diphospho)-2-C-methyl-D-erythritol	C11435	4-CYTIDINE-5-DIPHOSPHO-2-C
4gudbd	C5H13N4O	1	4-Guanidinobutanamide	C03078	4-HYDROXY-BUTYRATE
4gudbutn	C5H11N3O2	0	4-Guanidinobutanoate	C01035	CPD-592
4h2oglt	C5H4O6	-2	D-4-Hydroxy-2-oxoglutarate	C05946
4hbcoa	C25H38N7O18P3S1	-4	4-Hydroxybutyryl-CoA	C11062	4-HYDROXY-BUTYRYL-COA
4hbz	C7H5O3	-1	4-Hydroxybenzoate	C00156	URATE
4hoxpacd	C8H8O2	0	4-Hydroxyphenylacetaldehyde	C03765
4hpro-LT	C5H9NO3	0	trans-4-Hydroxy-L-proline	C01157
4hthr	C4H9NO4	0	4-Hydroxy-L-threonine	C06056
4hydxy5phenyltetra13ox2one	C10H12NO3	1	4-Hydroxy-5-phenyltetrahydro-1,3-oxazin-2-one	C16595
4mhetz	C6H9NOS	0	4-Methyl-5-(2-hydroxyethyl)-thiazole	C04294	THZ
4mop	C6H9O3	-1	4-Methyl-2-oxopentanoate	C00233	2K-4CH3-PENTANOATE
4mpetz	C6H8NO4PS	-2	4-Methyl-5-(2-phosphoethyl)-thiazole	C04327	THZ-P
4ohbut	C4H7O3	-1	4-Hydroxybutanoic acid	C00989	4-P-PANTOTHENATE
4pasp	C4H6NO7P	-2	4-Phospho-L-aspartate	C03082	L-METHIONINE_SULFOXIDE
4pcys	C12H24N2O6S	2	N-((R)-Pantothenoyl)-L-cysteine	C04079
4per	C4H6O8P	-3	4-Phospho-D-erythronate	C03393	ERYTHRONATE-4P
4ppan	C9H15NO8P	-3	D-4-Phosphopantothenate	C03492	4-PHOSPHONOOXY-THREONINE
4ppcys	C12H20N2O9PS	-3	N-((R)-4-Phosphopantothenoyl)-L-cysteine	C04352	R-4-PHOSPHOPANTOTHENOYL-L-CYSTEINE
4r5au	C9H16N4O6	0	4-(1-D-Ribitylamino)-5-aminouracil	C04732	AMINO-RIBOSYLAMINO-1H-3H-PYR-DIONE
56dihydro5fluor	C4H6FN2O2	1	5,6-Dihydro-5-fluorouracil	C16630
56dthm	C5H8N2O2	0	5,6-Dihydrothymine	C00906
56dura	C4H6N2O2	0	5,6-dihydrouracil	C00429
5aizc	C9H11N3O9P	-3	5-amino-1-(5-phospho-D-ribosyl)imidazole-4-carboxylate	C04751	PHOSPHORIBOSYL-CARBOXY-AMINOIMIDAZOLE
5amimcarb	C4H5N3O2	0	5-Amino-4-imidazole carboxylate	C05516
5amimid	C3H6N3	1	5-Aminoimidazole	C05239
5aop	C5H9NO3	0	5-Amino-4-oxopentanoate	C00430	5-AMINOPENTANOATE
5aprbu	C9H15N4O9P	-2	5-Amino-6-(5-phosphoribitylamino)uracil	C04454	CPD-1086
5apru	C9H13N4O9P	-2	5-Amino-6-(5-phosphoribosylamino)uracil	C01268	CPD-602
5dxy5fluor	C9H14FN2O5	3	5-Deoxy-5-fluorouridine	C12739
5dxy5fluroctdn	C9H13FN3O4	1	5-Deoxy-5-fluorocytidine	C16635
5fluoro	C9H15FN2O6	4	5-Fluorouridine	C16633
5fluoromp	C9H13FN2O9P	1	5-Fluorouridine monophosphate	C16634
5fthf	C20H21N7O7	-2	5-Formyltetrahydrofolate	C03479	5-FORMYL-THF
5FU	C4H3FN2O2	0	5-FU	C07649
5hete	C20H32O3	0	5(S)-HETE	C04805
5HPET	C20H31O4	-1	5(S)-HPETE	C05356
5mta	C11H15N5O3S	0	5-Methylthioadenosine	C00170	5-P-BETA-D-RIBOSYL-AMINE
5mthf	C20H24N7O6	-1	5-Methyltetrahydrofolate	C00440	5-METHYL-THF
5mtr	C6H12O4S	0	5-Methylthio-D-ribose	C03089
5odhf2a	C6H5O4	-1	5-Oxo-4,5-dihydrofuran-2-acetate	C03586	3-OXOADIPATE-ENOL-LACTONE
5phenyl13ox24dione	C10H9NO3	0	5-Phenyl-1,3-oxazinane-2,4-dione	C16596
5prdmbz	C14H17N2O7P	-2	N1-(5-Phospho-alpha-D-ribosyl)-5,6-dimethylbenzimidazole	C04778	ALPHA-RIBAZOLE-5-P
6meth5mpribnucl	C11H14N4O7PS	-1	6-Methylthiopurine 5-monophosphate ribonucleotide	C16615
6methylmercpt	C6H6N4S	0	6-Methylmercaptopurine	C16614
6pgc	C6H10O10P	-3	6-Phospho-D-gluconate	C00345	CPD-2961
6pgl	C6H9O9P	-2	6-phospho-D-glucono-1,5-lactone	C01236	D-6-P-GLUCONO-DELTA-LACTONE
6pthp	C9H11N5O3	0	6-Pyruvoyl-5,6,7,8-tetrahydropterin	C03684	6-PYRUVOYL-5678-TETRAHYDROPTERIN
6t5mp	C10H13N4O7PS	0	6-Thioinosine-5-monophosphate	C04646
6thiogump	C10H12N5O7PS	-2	6-Thioguanosine monophosphate	C16619
6thioxan5mp	C10H11N4O8PS	-2	6-Thioxanthine 5-monophosphate	C16618
8aonn	C9H17NO3	0	8-Amino-7-oxononanoate	C01092	8-AMINO-7-OXONONANOATE
aa	C3H5NO	0	Acrylamide	C01659	ACRYLAMIDE
aacoa	C25H36N7O18P3S	-4	Acetoacetyl-CoA	C00332	ACETOACETYL-COA
ac	C2H3O2	-1	Acetate	C00033	ACET
ac[e]	C2H3O2	-1	Acetate	C00033	ACET
acac	C4H5O3	-1	Acetoacetate	C00164	3-KETOBUTYRATE
acACP	C2H2OSR	-1	Acetyl-[acyl-carrier protein]	C03939
acald	C2H4O	0	Acetaldehyde	C00084	ACETALD
accoa	C23H34N7O17P3S	-4	Acetyl-CoA	C00024	ACETYL-COA
accyhy	C4H7N1O1	0	Acetone cyanohydrin	C02659	2-HYDROXY-2-METHYLPROPANENITRILE
acetol	C3H6O2	0	Acetol	C05235
acetone	C3H6O	0	Acetone	C00207
acetone[e]	C3H6O	0	Acetone	C00207	PUTRESCINE
acg5p	C7H9NO8P	-3	N-Acetyl-L-glutamyl 5-phosphate	C04133	N-ACETYL-GLUTAMYL-P
acg5sa	C7H10NO4	-1	N-Acetyl-L-glutamate 5-semialdehyde	C01250	CPD-469
acgam	C8H15NO6	0	N-Acetyl-D-glucosamine	C00140
acgam[e]	C8H15NO6	0	N-Acetyl-D-glucosamine	C00140	N-ACETYL-D-GLUCOSAMINE
acgam1p	C8H14NO9P	-2	N-Acetyl-D-glucosamine 1-phosphate	C04256	N-ACETYL-D-GLUCOSAMINE-1-P
acgam6p	C8H14NO9P	-2	N-Acetyl-D-glucosamine 6-phosphate	C00357	N-ACETYL-D-GLUCOSAMINE-6-P
acglu	C7H9NO5	-2	N-Acetyl-L-glutamate	C00624	L-THREONINE-O-3-PHOSPHATE
achms	C6H11NO4	0	O-Acetyl-L-homoserine	C01077	CPD-667
acmalt	C14H24O12	0	Acetyl-maltose	C02130	ACETYLMALTOSE
acmam	C11H18NO8	-1	N-Acetylmuramate	C02713
acmama	C14H23N2O9	-1	N-Acetylmuramoyl-Ala	C02999
acmana	C8H15NO6	0	N-Acetyl-D-mannosamine	C00645	N-ACETYL-D-MANNOSAMINE
acmanap	C8H14NO9P	-2	N-Acetyl-D-mannosamine 6-phosphate	C04257	N-ACETYL-D-MANNOSAMINE-6P
acnam	C11H18NO9	-1	N-Acetylneuraminate	C00270	N-ACETYLNEURAMINATE
acnamp	C11H17NO12P	-3	N-Acetylneuraminate 9-phosphate	C06241	N-ACETYL-NEURAMINATE-9P
acnmt	C10H16N1O9R1	0	N-Acylneuraminate	C00591	CPD-1119
acorn	C7H14N2O3	0	N2-Acetyl-L-ornithine	C00437	N-ALPHA-ACETYLORNITHINE
ACP	SR	-1	Acyl-carrier protein	C00229
acphosphmd	C7H16Cl2N2O3P	-1	Alcophosphamide	C16551
acryl	C3H4O2	0	Propenoate	C00511	ACRYLATE
acser	C5H9NO4	0	O-Acetyl-L-serine	C00979	ACETYLSERINE
actn-R	C4H8O2	0	(R)-Acetoin	C00810
actp	C2H3O5P	-2	Acetyl phosphate	C00227	ACETYL-P
adcobdam	C55H68CoN11O15	-4	Adenosyl cobyrinate diamide	C06506
adcobhex	C55H76CoN15O11	0	adenosyl-cobyric acid	C06507
ade	C5H5N5	0	Adenine	C00147	ADENINE
adn	C10H13N5O4	0	Adenosine	C00212	ADENOSINE
adocbi	C58H84CoN16O11	1	Adenosyl cobinamide	C06508
adocbip	C58H83CoN16O14P	-1	Adenosyl cobinamide phosphate	C06509	ADENOSYLCOBINAMIDE-P
adocbl	C72H100CoN18O17P	0	Cobamide coenzyme	C00194
adp	C10H12N5O10P2	-3	ADP	C00008	ADP
adpglc	C16H23N5O15P2	-2	ADP-glucose	C00498	ADP-D-GLUCOSE
adprib	C15H21N5O14P2	-2	ADP-ribose	C00301	ADENOSINE_DIPHOSPHATE_RIBOSE
adsel	C10H12N5O10PSe	-2	Adenylylselenate	C05686
agdpcbi	C68H95CoN21O21P2	-1	Adenosine-GDP-cobinamide	C06510	ADENOSYLCOBINAMIDE-GDP
agm	C5H16N4	2	Agmatine	C00179	SPERMIDINE
ahcys	C14H20N6O5S	0	S-Adenosyl-L-homocysteine	C00021	HOMO-SER
ahdt	C9H12N5O13P3	-4	2-Amino-4-hydroxy-6-(erythro-1,2,3-trihydroxypropyl)dihydropteridine triphosphate	C04895	DIHYDRONEOPTERIN-P3
aicar	C9H13N4O8P	-2	5-Amino-1-(5-Phospho-D-ribosyl)imidazole-4-carboxamide	C04677	PHOSPHORIBOSYL-FORMAMIDO-CARBOXAMIDE
air	C8H12N3O7P	-2	5-amino-1-(5-phospho-D-ribosyl)imidazole	C03373	6-PYRUVOYL-5678-TETRAHYDROPTERIN
akg	C5H4O5	-2	2-Oxoglutarate	C00026	2-METHYLTHIO-N-6-ISOPENTYL-ADENOSINE-37-
alaala	C6H12N2O3	0	D-Alanyl-D-alanine	C00993	D-ALA-D-ALA
ala-B	C3H7NO2	0	beta-Alanine	C00099	PROTEIN-C-TERMINAL-S-ETC-CYSTEINE
alac-S	C5H7O4	-1	(S)-2-Acetolactate	C00900
ala-D	C3H7NO2	0	D-Alanine	C00133	D-PROLINE
ala-L	C3H7NO2	0	L-Alanine	C00041	LYS
aldpmnd	C7H13Cl2N2O3P	-2	Aldophosphamide	C07645
allphn	C2H3N2O3	-1	Urea-1-carboxylate	C01010	CPD-578
alltn	C4H6N4O3	0	(S)(+)-Allantoin	C02350
alltt	C4H7N4O4	-1	Allantoate	C00499
altrn	C6H11O7	-1	D-Altronate	C00817	D-ALTRONATE
aman6p	C7H13N1O9R1P1	0	N-Acyl-D-mannosamine 6-phosphate	C00686	CPD-841
amet	C15H23N6O5S	1	S-Adenosyl-L-methionine	C00019	L-ALLO-THREONINE
ametam	C14H24N6O3S	2	S-Adenosylmethioninamine	C01137
amimdecarbam	C4H6N4O	0	5-Amino-4-imidazolecarboxyamide	C04051
aminopropylcdvn	C8H24N3	3	Aminopropylcadaverine	C16565
amnpent	C5H11NO2	0	5-Aminopentanoate	C00431	5-METHYLTHIOADENOSINE
amnpentam	C5H13N2O	1	5-Aminopentanamide	C00990
amob	C15H19N5O6S	0	S-Adenosyl-4-methylthio-2-oxobutanoate	C04425	S-ADENOSYL-4-METHYLTHIO-2-OXOBUTANOATE
amp	C10H12N5O7P	-2	AMP	C00020	AMP
amprop	C3H11NO	2	(R)-1-Aminopropan-2-ol	C03194
amyls	C6H10O5	0	Amylose	C00718
anm9p	C10H17N1O12R1P1	0	N-Acylneuraminate 9-phosphate	C01200	CPD-624
anNH	C22H37N1O2	0	Anandamide	C11695	CPD-8891
anth	C7H6NO2	-1	Anthranilate	C00108	ANTHRANILATE
applp	C3H9NO4P	-1	D-1-Aminopropan-2-ol O-phosphate	C04122	R-1-AMINOPROPAN-2-YL-PHOSPHATE
aps	C10H12N5O10PS	-2	Adenosine 5-phosphosulfate	C00224	APS
arab	C15H24O12	0	alpha-L-Arabinan	C02474
arab-D	C5H10O5	0	D-Arabinose	C00216	D-XYLULOSE
arabhp	C6H15O9P	2	D-arabino-Hex-3-ulose 6-phosphate	C06019
arab-L	C5H10O5	0	L-Arabinose	C00259
arab-L[e]	C5H10O5	0	L-Arabinose	C00259
arbt6p	C12H15O10P	-2	Arbutin 6-phosphate	C06187	CPD-1162
archdnt	C20H31O2	-1	(5Z,8Z,11Z,14Z)-Icosatetraenoic acid	C00219	THREO-DS-ISO-CITRATE
arg-L	C6H15N4O2	1	L-Arginine	C00062	CYS
argsuc	C10H17N4O6	-1	N(omega)-(L-Arginino)succinate	C03406	L-ARGININO-SUCCINATE
arog-L	C10H13NO5	0	L-Arogenate	C00826
ascb-L	C6H8O6	0	Ascorbate	C00072
ascb-L[e]	C6H8O6	0	Ascorbate	C00072	ASCORBATE
asn-L	C4H8N2O3	0	L-Asparagine	C00152	GLN
asp-D	C4H6NO4	-1	D-Aspartate	C00402	D-GLT
asp-L	C4H6NO4	-1	L-Aspartate	C00049	GLUCONATE
aspsa	C4H7NO3	0	L-Aspartate 4-semialdehyde	C00441	L-GLUTAMATE_GAMMA-SEMIALDEHYDE
athr-L	C4H9NO3	0	L-Allo-threonine	C05519	3-P-SERINE
atp	C10H12N5O13P3	-4	ATP	C00002	ATP
b124tc	C7H5O6	-3	(Z)-But-1-ene-1,2,4-tricarboxylate	C04002	HOMO-CIS-ACONITATE
b2coa	C25H36N7O17P3S	-4	Crotonoyl-CoA	C00877	CROTONYL-COA
bdg2hc	C15H18O8	0	cis-beta-D-Glucosyl-2-hydroxycinnamate	C05839	C05839
benzp	C7H5O5P	-2	Benzoyl phosphate	C06206
betald	C5H12NO	1	Betaine aldehyde	C00576
bgly	C9H8NO3	-1	Hippurate	C01586	CPD-425
biocprot	C17H27N5O4SR2	0	Holo-[carboxylase]	C06250
btal	C4H8O	0	Butanal	C01412
btamp	C20H27N7O9PS	-1	Biotinyl-5-AMP	C05921
btcoa	C25H38N7O17P3S	-4	Butanoyl-CoA	C00136	BUTYRYL-COA
btn	C10H15N2O3S	-1	Biotin	C00120	BIOTIN
btn[e]	C10H15N2O3S	-1	Biotin	C00120	BIOTIN
but	C4H7O2	-1	Butanoic acid	C00246
but[e]	C4H7O2	-1	Butanoic acid	C00246	BUTYRIC_ACID
butoh	C4H10O	0	1-Butanol	C06142
butoh[e]	C4H10O	0	1-Butanol	C06142
butylphos	C4H7O5P	-2	Butanoylphosphate	C02527	BUTYRYL-P
bz	C7H5O2	-1	Benzoate	C00180	BENZOATE
c17cycACP	C17H30OSR	-1
c19cycACP	C19H34OSR	-1
c2m26dcoa	C31H46N7O17P3S	-4	cis-2-Methyl-5-isopropylhexa-2,5-dienoyl-CoA	C11946
cala	C4H7N2O3	-1	N-Carbamoyl-beta-alanine	C02642	3-UREIDO-PROPIONATE
camp	C10H11N5O6P	-1	cAMP	C00575	CAMP
can-L	C4H10N2O3	0	L-Canaline	C08270	L-CANALINE
cansuc	C9H15N4O7	-1			CANAVANINOSUCCINATE
canv-L	C5H13N4O3	1			CANAVANINE
carbbiocarbcprot	C18H26N5O6R2S	-1	Carboxybiotin-carboxyl-carrier protein	C04419
carbm	CH2NO2	-1	Carbamate	C01563
carbo_met
carbputr	C5H14N3O	1	N-Carbamoylputrescine	C00436	CPD-597
cbasp	C5H6N2O5	-2	N-Carbamoyl-L-aspartate	C00438	PROTEIN-C-TERMINAL-S-FARNESYL-L-CYSTEINE
cbi	C48H72CoN11O8	0	Cobinamide	C05774
cbp	CH2NO5P	-2	Carbamoyl phosphate	C00169	CARBAMOYL-P
cbxnspmdn	C7H18N3O2	1			CPD-9995
cdiGMP	C20H22N10O14P2	-2	3,5-Cyclic diGMP	C16463	C-DI-GMP
cdp	C9H12N3O11P2	-3	CDP	C00112	CDP
cdpdag_CB	C44.7H78.8N3O15P2	-2	CDP-diacylglycerol	C00269
cdpglyc	C12H19N3O13P2	-2	CDPglycerol	C00513	CPD-606
cel	C6H10O5	0	Cellulose	C00760	CELLULOSE
celb	C12H22O11	0	Cellobiose	C00185
celb[e]	C12H22O11	0	Cellobiose	C00185
celb6p	C12H21O14P	-2	cellobiose-6-phosphate	C04534
cgly	C5H10N2O3S	0	Cys-Gly	C01419
ch4s	CH4S	0	Methanethiol	C00409	CPD-7671
chitin	C8H13NO5	0	Chitin	C00461
chlamph	C11H12N2O5L2	0	Chloramphenicol	C00918	CHLORAMPHENICOL-3-ACETATE
chlamph3ac	C13H14N2O6L2	0	Chloramphenicol 3-acetate	C03601	CHORISMATE
chol	C5H15NO	1	Choline	C00114
chola	C24H50O4	1	Chenodeoxycholate	C02528
cholate	C24H30O5	-1	3alpha,7alpha,12alpha-Trihydroxy-5beta-cholanate	C00695
chor	C10H8O6	-2	chorismate	C00251	CIS-ACONITATE
cit	C6H5O7	-3	Citrate	C00158	CIT
cit[e]	C6H5O7	-3	Citrate	C00158	COPROPORPHYRINOGEN_III
citr-L	C6H13N3O3	0	L-Citrulline	C00327	L-CITRULLINE
clpn_CB	C74.4H139.6O17P2	-2	Cardiolipin	C05980	CHLORAMPHENICOL
cmethydmuc	C8H6O7	-2	5-Carboxymethyl-2-hydroxymuconate	C04186	CPD-784
cmp	C9H12N3O8P	-2	CMP	C00055	CMP
cmpacna	C20H29N4O16P	-2	CMP-N-acetylneuraminate	C00128
cmpacnmt	C19H28N4O16R1P1	0	CMP-N-acylneuraminate	C01064	CPD-189
co1dam	C45H56CoN6O12	-5	Cob(I)yrinate a,c diamide	C06505	CPD-694
co2	CO2	0	CO2	C00011	CARBON-DIOXIDE
co2[e]	CO2	0	CO2	C00011	CARBON-MONOXIDE
co2dam	C45H56CoN6O12	-4	Cob(II)yrinate a,c diamide	C06504	CPD-689
coa	C21H32N7O16P3S	-4	Coenzyme A	C00010	CO-A
cobalt2	Co	2	Co2+	C00175	CO+2
cobya	C45H52CoN4O14	-6	Cobyrinate	C05773	CPD-9049
codhpre6	C44H47CoN4O16	-7	cobalt-dihydro-precorrin 6	C11543
copre2	C42H38N4O16Co	-8	cobalt-precorrin 2	C11538
copre3	C43H40CoN4O16	-8	cobalt-precorrin 3	C11539
copre4	C44H43CoN4O16	-7	cobalt-precorrin 4	C11540
copre5	C45H45N4O16Co	-7	cobalt-precorrin 5	C11541
copre6	C44H45N4O16Co	-7	cobalt-precorrin 6	C11542
copre7	C45H50N4O16Co	-6	Cobalt-precorrin 7	C16244	CPD-9048
copre8	C45H52N4O14Co	-6	cobalt-precorrin 8	C11545
coscl	C42H36N4O16Co	-8	Cobalt-sirohydrochlorin	C11538
cpppg1	C36H40N4O8	-4	Coproporphyrinogen I	C05768
cpppg3	C36H40N4O8	-4	Coproporphyrinogen III	C03263	CPD-1067
ctp	C9H12N3O14P3	-4	CTP	C00063	UTP
cys-L	C3H7NO2S	0	L-Cysteine	C00097	GLT
cyst-L	C7H14N2O4S	0	L-Cystathionine	C02291
cytd	C9H13N3O5	0	Cytidine	C00475	CYTIDINE
dad-2	C10H13N5O3	0	Deoxyadenosine	C00559	DEOXYADENOSINE
dad-5	C10H13N5O3	0	5-Deoxyadenosine	C05198	CH33ADO
dadp	C10H12N5O9P2	-3	dADP	C00206	DADP
damp	C10H12N5O6P	-2	dAMP	C00360
dann	C9H21N2O2	1	7,8-Diaminononanoate	C01037	DIAMINONONANOATE
datp	C10H12N5O12P3	-4	dATP	C00131	DATP
db4p	C4H7O6P	-2	3,4-dihydroxy-2-butanone 4-phosphate	C15556	DIHYDROXY-BUTANONE-P
dc2coa	C31H48N7O17P3S	-4	trans-Dec-2-enoyl-CoA	C05275
dcamp	C14H14N5O11P	-4	N6-(1,2-Dicarboxyethyl)-AMP	C03794	ADENYLOSUCC
dcdp	C9H12N3O10P2	-3	dCDP	C00705	DCDP
dcmp	C9H12N3O7P	-2	dCMP	C00239	DCMP
dcppp	C50H81O7P2	-3			2-AMINO-3-OXO-4-PHOSPHONOOXYBUTYRATE19
dctp	C9H12N3O13P3	-4	dCTP	C00458	DCTP
dcyt	C9H13N3O4	0	Deoxycytidine	C00881	DEOXYCYTIDINE
dd2coa	C33H52N7O17P3S	-4	2-trans-Dodecenoyl-CoA	C03221
dehyddglucn	C6H9O6	1	5-Dehydro-4-deoxy-D-glucuronate	C04053
demethphyquin	C30H44O2	0	2-Phytyl-1,4-naphthoquinone	C13309
deoxchlac	C24H41O4	1	3alpha,12alpha-Dihydroxy-5beta-cholanate	C04483
dgal6p	C6H11O9P	-2	D-Galactose 6-phosphate	C01113	CPD-1241
dgdcg_CB	C47.7H87.8O15	0
dgdp	C10H12N5O10P2	-3	dGDP	C00361	DGDP
dgmp	C10H12N5O7P	-2	dGMP	C00362
dgsn	C10H13N5O4	0	Deoxyguanosine	C00330	DEOXYGUANOSINE
dgtp	C10H12N5O13P3	-4	dGTP	C00286	DGTP
dha	C3H6O3	0	Dihydroxyacetone	C00184	DIHYDROXYACETONE
dhap	C3H5O6P	-2	Dihydroxyacetone phosphate	C00111	DIHYDROXY-ACETONE-PHOSPHATE
dhbpt	C9H13N5O3	0	Dihydrobiopterin	C00268
dhf	C19H19N7O6	-2	7,8-Dihydrofolate	C00415	DIHYDROFOLATE
dhna	C11H7O4	-1	1,4-Dihydroxy-2-naphthoate	C03657	DIHYDROXYNAPHTHOATE
dhnacoa	C32H41N7O19P3S	-1	1,4-Dihydroxy-2-naphthoyl-CoA	C15547
dhnpt	C9H13N5O4	0	Dihydroneopterin	C04874	DIHYDRO-NEO-PTERIN
dhor-S	C5H5N2O4	-1	(S)-Dihydroorotate	C00337	DI-H-OROTATE
dhpmp	C9H12N5O7P	-2	Dihydroneopterin monophosphate	C05925	DIHYDRONEOPTERIN-P
dhpt	C14H13N6O3	-1	Dihydropteroate	C00921	7-8-DIHYDROPTEROATE
dhptd	C5H8O4	0	4,5-dihydroxy-2,3-pentanedione	C11838	DIHYDROXYPENTANEDIONE
diacet	C4H6O2	0	Diacetyl	C00741	DIACETYL
didp	C10H11N4O10P2	-3	dIDP	C01344
diketdglucn	C6H9O6	1	(4S)-4,6-Dihydroxy-2,5-dioxohexanoate	C04349	CPD-343
dimboa	C9H8N1O5	-1			CPD-6366
dimboagluc	C15H18N1O10	-1			CPD-6562
din	C10H12N4O4	0	Deoxyinosine	C05512	DEOXYINOSINE
ditp	C10H11N4O13P3	-4	dITP	C01345
dkdi	C6H12O5	4	D-2,3-Diketo 4-deoxy-epi-inositol	C06891
dketdeoinos	C6H11O5	3	3D-(3,5/4)-Trihydroxycyclohexane-1,2-dione	C04287
dkh	C6H12O6	2	2-Deoxy-5-keto-D-gluconic acid	C06892
dkh6p	C6H10O9P	-1	2-Deoxy-5-keto-D-gluconic acid 6-phosphate	C06893
dmbzid	C9H10N2	0	Dimethylbenzimidazole	C03114	DIMETHYLBENZIMIDAZOLE
dmlz	C13H18N4O6	0	6,7-Dimethyl-8-(1-D-ribityl)lumazine	C04332	DIMETHYL-D-RIBITYL-LUMAZINE
dmpp	C5H9O7P2	-3	Dimethylallyl diphosphate	C00235	CPD-4211
dna_met
dnad	C21H24N6O15P2	-2	Deamino-NAD+	C00857	DEAMIDO-NAD
dpcoa	C21H33N7O13P2S	-2	Dephospho-CoA	C00882	DEPHOSPHO-COA
drib	C5H10O4	0	Deoxyribose	C01801
dscl	C42H41N4O16	-7	dihydrosirohydrochlorin	C02463	DIHYDROSIROHYDROCHLORIN
dtbt	C10H17N2O3	-1	Dethiobiotin	C01909	DETHIOBIOTIN
dtdp	C10H13N2O11P2	-3	dTDP	C00363	TDP
dtdp4d6dg	C16H22N2O15P2	-2	dTDP-4-dehydro-6-deoxy-D-glucose	C11907	DTDP-DEOH-DEOXY-GLUCOSE
dtdp4d6dm	C16H22N2O15P2	-2	dTDP-4-dehydro-6-deoxy-L-mannose	C00688	DTDP-DEOH-DEOXY-MANNOSE
dtdpglu	C16H24N2O16P2	-2	dTDPglucose	C00842	DTDP-D-GLUCOSE
dtdprmn	C16H24N2O15P2	-2	dTDP-L-rhamnose	C03319	DTDP-RHAMNOSE
dtmp	C10H13N2O8P	-2	dTMP	C00364	TMP
dttp	C10H13N2O14P3	-4	dTTP	C00459	TTP
dudp	C9H11N2O11P2	-3	dUDP	C01346	DUDP
dump	C9H11N2O8P	-2	dUMP	C00365	DUMP
duri	C9H12N2O5	0	Deoxyuridine	C00526	DEOXYURIDINE
dutp	C9H11N2O14P3	-4	dUTP	C00460	DUTP
dxyl5p	C5H9O7P	-2	1-deoxy-D-xylulose 5-phosphate	C11437	DEOXYXYLULOSE-5P
e2maa	C7H12O3	0			ETHYL-2-METHYLACETOACETATE
e4hglu	C5H8NO5	-1	L-erythro-4-Hydroxyglutamate	C05947
e4p	C4H7O7P	-2	D-Erythrose 4-phosphate	C00279	ERYTHROSE-4P
eig3p	C6H9N2O6P	-2	D-erythro-1-(Imidazol-4-yl)glycerol 3-phosphate	C04666	D-ERYTHRO-IMIDAZOLE-GLYCEROL-P
emhbut	C7H14O3	0			ETHYL-2R-METHYL-3S-HYDROXYBUTANOATE
epm	C12H22O11	0	Epimelibiose	C05400
etha	C2H8NO	1	Ethanolamine	C00189	ETHANOL-AMINE
etoh	C2H6O	0	Ethanol	C00469
etoh[e]	C2H6O	0	Ethanol	C00469	ETOH
f1p	C6H11O9P	-2	D-Fructose 1-phosphate	C01094
f6p	C6H11O9P	-2	D-Fructose 6-phosphate	C00085	FRUCTOSE-6P
fad	C27H31N9O15P2	-2	FAD	C00016	FAD
fadh2	C27H33N9O15P2	-2	FADH2	C01352	FADH2
fald	CH2O	0	Formaldehyde	C00067	FORMALDEHYDE
faptp	C10H15N5O15P3	-3	Formamidopyrimidine nucleoside triphosphate	C05922
fc1p	C6H11O8P	-2	L-Fuculose 1-phosphate	C01099	FUCULOSE-1P
fcl-L	C6H12O5	0	L-Fuculose	C01721	RHAMNULOSE
fdp	C6H10O12P2	-4	D-Fructose 1,6-bisphosphate	C00354	FRUCTOSE-16-DIPHOSPHATE
fdxox	X	0	Oxidized ferredoxin	C00139
fdxrd	X	-2	Reduced ferredoxin	C00138
fe2	Fe	2	Fe2+	C00023	FE+2
fgam	C8H13N2O9P	-2	N2-Formyl-N1-(5-phospho-D-ribosyl)glycinamide	C04376	5-PHOSPHORIBOSYL-N-FORMYLGLYCINEAMIDINE
fldox	XX	0	Oxidized flavodoxin	C02869	Oxidized-flavodoxins
fldrd	XXH2	0	Reduced flavodoxin	C02745	Reduced-flavodoxins
fluroureid	C4H6FN2O3	-1	alpha-Fluoro-beta-ureidopropionic acid	C16631
fmet	C6H10N1O3S1	-1	N-Formyl-L-methionine	C03145	N-FORMYLMETHIONINE
fmn	C17H19N4O9P	-2	FMN	C00061	FMN
fmnh2	C17H21N4O9P	-2	Reduced FMN	C01847	FMNH2
fol	C19H18N7O6	-1	Folate	C00504
for	CHO2	-1	Formate	C00058	FORMATE
for[e]	CHO2	-1	Formate	C00058	FORMATE
fpram	C8H15N3O8P	-1	2-(Formamido)-N1-(5-phospho-D-ribosyl)acetamidine	C04640	DIMETHYL-GLYCINE
fprica	C10H13N4O9P	-2	5-Formamido-1-(5-phospho-D-ribosyl)imidazole-4-carboxamide	C04734	PHOSPHORIBOSYL-FORMIMINO-AICAR-P
frdp	C15H25O7P2	-3	Farnesyl diphosphate	C00448	FARNESYL-PP
fru	C6H12O6	0	D-Fructose	C00095
fru[e]	C6H12O6	0	D-Fructose	C00095
fruur	C6H9O7	-1	D-Fructuronate	C00905	FRUCTURONATE
fuc-L	C6H12O5	0	6-Deoxy-L-galactose	C01019	L-FUCOSE
fum	C4H2O4	-2	Fumarate	C00122	SUC
g1p	C6H11O9P	-2	D-Glucose 1-phosphate	C00103	GLC-1-P
g3p	C3H5O6P	-2	Glyceraldehyde 3-phosphate	C00118	GAP
g3pc	C8H21NO6P	0	sn-glycero-3-Phosphocholine	C00670	L-1-GLYCERO-PHOSPHORYLCHOLINE
g3pe	C5H14NO6P	0	sn-glycero-3-Phosphoethanolamine	C01233
g6p	C6H11O9P	-2	D-Glucose 6-phosphate	C00092
gal	C6H12O6	0	D-Galactose	C00124
gal[e]	C6H12O6	0	D-Galactose	C00124	ALPHA-GLUCOSE
gal1p	C6H11O9P	-2	alpha-D-Galactose 1-phosphate	C00446	GALACTOSE-1P
galt1p	C6H13O9P	-2	Galactitol 1-phosphate	C06311
galur	C6H9O7	-1	D-Galacturonate	C00333	D-GALACTURONATE
gam[e]	C6H14NO5	1	D-Glucosamine	C00329
gam1p	C6H13NO8P	-1	D-Glucosamine 1-phosphate	C06156	GLUCOSAMINE-1P
gam6p	C6H13NO8P	-1	D-Glucosamine 6-phosphate	C00352	D-GLUCOSAMINE-6-P
gar	C7H14N2O8P	-1	N1-(5-Phospho-D-ribosyl)glycinamide	C03838	ACETYL-GLU
gcald	C2H4O2	0	Glycolaldehyde	C00266	GLYCOLALDEHYDE
gchola	C26H43NO6	0	Glycocholate	C01921
gdchola	C26H43NO5	0	Glycochenodeoxycholate	C05466
gdp	C10H12N5O11P2	-3	GDP	C00035	GDP
gdpmann	C16H23N5O16P2	-2	GDP-D-mannose	C00096	GDP-MANNOSE
gdporham	C16H23N5O15P2	0	GDP-4-dehydro-6-deoxy-L-mannose	C05344
gdprham	C16H26N5O15P2	1	GDP-6-deoxy-L-mannose	C05386
gdptp	C10H11N5O20P5	-7	Guanosine 3-diphosphate 5-triphosphate	C04494	GDP-TP
gfdp	C25H41O7P2	-3	all-trans-Pentaprenyl diphosphate	C04217	ALL-TRANS-PENTAPRENYL-DIPHOSPHATE
ggdp	C20H33O7P2	-3	Geranylgeranyl diphosphate	C00353	GERANYLGERANYL-PP
ggl	C9H18O8	0	3-beta-D-Galactosyl-sn-glycerol	C05401
glc-D	C6H12O6	0	D-Glucose	C00031
glc-D[e]	C6H12O6	0	D-Glucose	C00031	L-FUCULOSE
glcn	C6H11O7	-1	D-Gluconate	C00257	GLUCONATE
glcn[e]	C6H11O7	-1	D-Gluconate	C00257	CPD-365
glcur	C6H9O7	-1	D-Glucuronate	C00191	GLUCURONATE
gln-L	C5H10N2O3	0	L-Glutamine	C00064	GLY
glu1sa	C5H9NO3	0	L-Glutamate 1-semialdehyde	C03741	GLUTAMATE-1-SEMIALDEHYDE
glu5p	C5H8NO7P	-2	L-Glutamate 5-phosphate	C03287	L-GLUTAMATE-5-P
glu5sa	C5H9NO3	0	L-Glutamate 5-semialdehyde	C01165	L-ORNITHINE
glucys	C8H13N2O5S	-1	gamma-L-Glutamyl-L-cysteine	C00669
glu-D	C5H8NO4	-1	D-Glutamate	C00217	B-ALANINE
glu-L	C5H8NO4	-1	L-Glutamate	C00025	HIS
glutrna	C20H28N6O13PR(C5H8O6PR)	0	L-Glutamyl-tRNA(Glu)	C02987
glx	C2HO3	-1	Glyoxylate	C00048	GLYOX
gly	C2H5NO2	0	Glycine	C00037	ILE
glyald	C3H6O3	0	D-Glyceraldehyde	C00577	GLYCERALD
glyb	C5H11NO2	0	Glycine betaine	C00719	BETAINE
glyb[e]	C5H11NO2	0	Glycine betaine	C00719	BETAINE
glyc	C3H8O3	0	Glycerol	C00116	METHYL-GLYOXAL
glyc3p	C3H7O6P	-2	Glycerol 3-phosphate	C00093	GLYCEROL-3P
glyc3p[e]	C3H7O6P	-2	Glycerol 3-phosphate	C00093	GLYCEROL-3P
glycdchol	C26H44NO5	1	Glycodeoxycholate	C05464
glyclt	C2H3O3	-1	Glycolate	C00160	GLYCOLLATE
glyc-R	C3H5O4	-1	(R)-Glycerate	C00258	GLYCERATE
gmp	C10H12N5O8P	-2	GMP	C00144	GMP
grdp	C10H17O7P2	-3	Geranyl diphosphate	C00341
gsn	C10H13N5O5	0	Guanosine	C00387	GUANOSINE
gthox	C20H30N6O12S2	-2	Oxidized glutathione	C00127	OXIDIZED-GLUTATHIONE
gthrd	C10H16N3O6S	-1	Reduced glutathione	C00051	GLUTATHIONE
gtp	C10H12N5O14P3	-4	GTP	C00044	CTP
gua	C5H5N5O	0	Guanine	C00242	GUANINE
h	H	1	H+	C00080	PROTON
h[e]	H	1	H+	C00080	TRIMETHYLSULFONIUM
h2	H2	0	H2	C00282	HYDROGEN-MOLECULE
h2[e]	H2	0	H2	C00282	HYDROGEN-MOLECULE
h2co3	H2CO3	0	Carbonic acid	C01353	H2CO3
h2mb4p	C5H9O8P2	-3	1-Hydroxy-2-methyl-2-butenyl 4-diphosphate	C11811	HYDROXY-METHYL-BUTENYL-DIP
h2o	H2O	0	H2O	C00001	WATER
h2o[e]	H2O	0	H2O	C00001	XANTHOSINE
h2o2	H2O2	0	Hydrogen peroxide	C00027	HYDROGEN-PEROXIDE
h2s	H2S	0	Hydrogen sulfide	C00283	HS
hcit	C7H7O7	-3	2-Hydroxybutane-1,2,4-tricarboxylate	C01251	HOMO-CIT
hcl	Cl	-1	Hydrochloric acid	C01327	HCL
hco3	CHO3	-1	Bicarbonate	C00288	HCO3
hco3[e]	CHO3	-1	Bicarbonate	C00288	HCO3
hcys-L	C4H9NO2S	0	L-Homocysteine	C00155	L-ASPARTATE-SEMIALDEHYDE
hdACP	C16H28OSR	-1
hdd2coa	C37H60N7O17P3S	-4	trans-Hexadec-2-enoyl-CoA	C05272
hepdp	C35H57O7P2	-3	all-trans-Heptaprenyl diphosphate	C04216	ALL-TRANS-HEPTAPRENYL-DIPHOSPHATE
hete	C20H32O3	0	(15S)-15-Hydroxy-5,8,11-cis-13-trans-eicosatetraenoate	C04742
hethmpp	C14H20N4O8P2S	-2	2-(alpha-Hydroxyethyl)thiamine diphosphate	C05125
hexdp	C30H49O7P2	-3	all-trans-Hexaprenyl diphosphate	C01230	ALL-TRANS-HEXAPRENYL-DIPHOSPHATE
hgbam	C45H58N6O12	-4	Hydrogenobyrinate a,c diamide	C06503	CPD-688 [hydrogenobyrinate <i>a,c</i>-diamide]
hgbrn	C45H54N4O14	-6	Hydrogenobyrinate	C06399
hicit	C7H7O7	-3	Homoisocitrate	C05662	HOMO-I-CIT
his-L	C6H9N3O2	0	L-Histidine	C00135	HIS
his-L[e]	C6H9N3O2	0	L-Histidine	C00135	L-ALPHA-ALANINE
hisp	C6H11N3O4P	-1	L-Histidinol phosphate	C01100	L-HISTIDINOL-P
histd	C6H12N3O	1	L-Histidinol	C00860	HISTIDINOL
histdal	C6H8N3O	-1	L-Histidinal	C01929
hLkynr	C10H12N2O4	0	3-Hydroxy-L-kynurenine	C03227
hmbil	C40H38N4O17	-8	Hydroxymethylbilane	C01024	HYDROXYMETHYLBILANE
hom-L	C4H9NO3	0	L-Homoserine	C00263	L-BETA-ASPARTYL-P
hpglu	C24H34N8O12	0	Tetrahydropteroyltri-L-glutamate	C04144	CPD-1301
hptppp	C35H57O7P2	-3			2-AMINO-3-OXO-4-PHOSPHONOOXYBUTYRATE22
hpyr	C3H3O4	-1	Hydroxypyruvate	C00168	OH-PYR
hqn	C6H6O2	0	p-Benzenediol	C00530	HYDROQUINONE
hx2coa	C27H40N7O17P3S	-4	trans-Hex-2-enoyl-CoA	C05271
hxan	C5H4N4O	0	Hypoxanthine	C00262	HYPOXANTHINE
hxdcal	C16H32O	0	Hexadecanal	C00517	PALMITALDEHYDE
hxppp	C30H49O7P2	-3			2-AMINO-3-OXO-4-PHOSPHONOOXYBUTYRATE23
hydcarrbmetmucsa	C8H5O6	-3	2-Hydroxy-5-carboxymethylmuconate semialdehyde	C04642
hydetecarb	C4H3O5	-1	2-Hydroxyethylenedicarboxylate	C03981
hydisphtac	C8H5O5	-1	2-Hydroxyisophthalic acid	C14097
iad	C10H10N2O	0	(Indol-3-yl)acetamide	C02693	CPD-237
iasp	C4H3NO4	-2	Iminoaspartate	C05840	IMINOASPARTATE
icit	C6H5O7	-3	Isocitrate	C00311	MAL
idp	C10H11N4O11P2	-3	IDP	C00104
ile-L	C6H13NO2	0	L-Isoleucine	C00407	ILE
ile-L[e]	C6H13NO2	0	L-Isoleucine	C00407	LEU
imacp	C6H7N2O5P	-2	3-(Imidazol-4-yl)-2-oxopropyl phosphate	C01267	IMIDAZOLE-ACETOL-P
imp	C10H11N4O8P	-2	IMP	C00130	IMP
ind3ac	C10H8NO2	-1	Indole-3-acetate	C00954
ind3ac[e]	C10H8NO2	-1	Indole-3-acetate	C00954	INDOLE_ACETATE_AUXIN
indole	C8H7N	0	Indole	C00463	INDOLE
inost	C6H12O6	0	myo-Inositol	C00137	MYO-INOSITOL
ins	C10H12N4O5	0	Inosine	C00294	INOSINE
ipdp	C5H9O7P2	-3	Isopentenyl diphosphate	C00129	DELTA3-ISOPENTENYL-PP
itp	C10H11N4O14P3	-4	ITP	C00081
ketoglact	C6H10O6	0	3-Keto-beta-D-galactose	C05394	CPD-1242
ketolac	C12H20O11	0	3-Ketolactose	C05403	3-KETOLACTOSE
L2aadp	C6H10NO4	-1	L-2-Aminoadipate	C00956	CPD-468
L2aadp6sa	C6H11NO3	0	L-2-Aminoadipate 6-semialdehyde	C04076	ALLYSINE
lac6p	C12H21O14P	-2	Lactose 6-phosphate	C05396	LACTOSE-6P
lac-D	C3H5O3	-1	D-Lactate	C00256	D-LACTATE
lac-D[e]	C3H5O3	-1	D-Lactate	C00256	FUM
lac-L	C3H5O3	-1	L-Lactate	C00186	L-LACTATE
lac-L[e]	C3H5O3	-1	L-Lactate	C00186	L-ASPARTATE
lald-D	C3H6O2	0	(R)-Lactaldehyde	C00937	ACETONE
lald-L	C3H6O2	0	L-Lactaldehyde	C00424	AGMATHINE
lcts	C12H22O11	0	Lactose	C00243
lcts[e]	C12H22O11	0	Lactose	C00243	LACTOSE
Lcyst	C3H6NO5S	-1	L-Cysteate	C00506
leu-L	C6H13NO2	0	L-Leucine	C00123	LEU
leu-L[e]	C6H13NO2	0	L-Leucine	C00123	MET
Lfmkynr	C11H12N2O4	0	L-Formylkynurenine	C02700
lgt-S	C13H20N3O8S	-1	(R)-S-Lactoylglutathione	C03451
Lkynr	C10H12N2O3	0	L-Kynurenine	C00328
lnmrn	C10H17N1O6	0	Linamarin	C01594	LINAMARIN
lotstra	C11H19N1O6	0			CPD-10277
lys-L	C6H15N2O2	1	L-Lysine	C00047	LYS
lys-L[e]	C6H15N2O2	1	L-Lysine	C00047	PHE
malACP	C3HO3SR	-2	Malonyl-[acyl-carrier protein]	C01209
malcoa	C24H33N7O19P3S	-5	Malonyl-CoA	C00083	MALONYL-COA
mal-L	C4H4O5	-2	L-Malate	C00149	CPD-7598
malt	C12H22O11	0	Maltose	C00208	ALPHA-MALTOSE
malt[e]	C12H22O11	0	Maltose	C00208	MALTOSE
malt6p	C12H21O14P	-2	Maltose 6-phosphate	C02995
malttr	C18H32O16	0	Maltotriose	C01835	MALTOTRIOSE
maltttr	C24H42O21	0	Maltotetraose	C02052	MALTOTETRAOSE
man	C6H12O6	0	D-Mannose	C00159
man[e]	C6H12O6	0	D-Mannose	C00159	MANNOSE
man1p	C6H11O9P	-2	D-Mannose 1-phosphate	C00636	MANNOSE-1P
man6p	C6H11O9P	-2	D-Mannose 6-phosphate	C00275	MANNOSE-6P
mana	C6H11O7	-1	D-Mannonate	C00514	PALMITATE
manntri	C18H43O16	11	D-Gal alpha 1->6D-Gal alpha 1->6D-Glucose	C05404
melib	C12H22O11	0	Melibiose	C05402
melt	C12H24O11	0	Melibiitol	C05399
mercplac	C3H5O3S	-1	3-Mercaptolactate	C05823
mercppyr	C3H3O3S	-1	Mercaptopyruvate	C00957
met-D	C5H10NO2S	0	D-methionine	C00855
met-D[e]	C5H10NO2S	0	D-methionine	C00855
methf	C20H20N7O6	-1	5,10-Methenyltetrahydrofolate	C00445	D-MANNONATE
met-L	C5H11NO2S	0	L-Methionine	C00073	PRO
metsox-S-L	C5H11NO3S	0	L-Methionine S-oxide	C02989	O-PHOSPHO-L-HOMOSERINE
mhpglu	C25H36N8O12	0	5-Methyltetrahydropteroyltri-L-glutamate	C04489	CPD-1302
mlthf	C20H21N7O6	-2	5,10-Methylenetetrahydrofolate	C00143	METHYLENE-THF
mmet	C6H14NO2S	1	S-Methyl-L-methionine	C03172	CPD-397
mnl[e]	C6H14O6	0	Mannitol	C00392
mnl1p	C6H13O9P	-2	D-Mannitol 1-phosphate	C00644
mql8	C16H18O2(C5H8)	0	Menaquinol	C05819	Menaquinols
mqn8	C16H16O2(C5H8)	0	Menaquinone	C00828	Menaquinones
mrcptprn	C5H4N4S	0	6-Mercaptopurine	C02380
msa	C3H3O3	-1	Malonate semialdehyde	C00222	MALONATE-S-ALD
mthgxl	C3H4O2	0	Methylglyoxal	C00546	LACTALD
muracglaadpund	C86H142N7O21P2	-1	MurAc(oyl-L-Ala-D-gamma-Glu-L-Lys-D-Ala-D-Ala)-diphospho-undecaprenol	C04851
myrsACP	C14H26OSR	-1	Tetradecanoyl-[acp]	C05761
n2	N2	0	nitrogen	C00697	NITROGEN-MOLECULE
n2aap	C8H11N1O8P1	-3	N2-Acetyl-L-aminoadipyl-delta-phosphate	C12987	N2ACETYL-ALPHA-NP
n2aasa	C8H12N1O4	-1	N2-Acetyl-L-aminoadipate semialdehyde	C12988	N-ACETYL-AAA-SEMIALDEHYDE
n2al	C8H16N2O3	0	N2-Acetyl-L-lysine	C12989	N-ACETYL-L-LYSINE
n6all26d	C9H15N2O5	-1	N6-Acetyl-LL-2,6-diaminoheptanedioate	C04390
nac	C6H4NO2	-1	Nicotinate	C00253	NIACINE
Nactetyl6p	C11H19NO11P	-1	N-Acetylmuramic acid 6-phosphate	C16698
nad	C21H26N7O14P2	-1	Nicotinamide adenine dinucleotide	C00003	NAD
nadh	C21H27N7O14P2	-2	Nicotinamide adenine dinucleotide - reduced	C00004	NADPH
nadp	C21H25N7O17P3	-3	Nicotinamide adenine dinucleotide phosphate	C00006	NADH
nadph	C21H26N7O17P3	-4	Nicotinamide adenine dinucleotide phosphate - reduced	C00005	CPD-504
nal2a6o	C9H11NO6	-2	N-Acetyl-L-2-amino-6-oxopimelate	C05539
ncam	C6H6N2O	0	Nicotinamide	C00153	NIACINAMIDE
nh4	H4N	1	Ammonium	C00014	AMMONIA
nh4[e]	H4N	1	Ammonium	C00014	AMMONIA
nh4oh	NH4OH	0	Ammonium hydroxide	C01358
nicrns	C11H13NO6	0	Nicotinate D-ribonucleoside	C05841
nicrnt	C11H12NO9P	-2	Nicotinate D-ribonucleotide	C01185	NICOTINATE_NUCLEOTIDE
nmn	C11H14N2O8P	-1	NMN	C00455	NICOTINAMIDE_NUCLEOTIDE
nnppp	C45H73O7P2	-3			2-AMINO-3-OXO-4-PHOSPHONOOXYBUTYRATE20
no2	NO2	-1	Nitrite	C00088
no2[e]	NO2	-1	Nitrite	C00088	NITRITE
no3	NO3	-1	Nitrate	C00244
no3[e]	NO3	-1	Nitrate	C00244
nspmdn	C6H20N3	3			NORSPERMIDINE
oaa	C4H2O5	-2	Oxaloacetate	C00036	OXALACETIC_ACID
oc2coa	C29H44N7O17P3S	-4	trans-Oct-2-enoyl-CoA	C05276
octdp	C40H65O7P2	-3	all-trans-Octaprenyl diphosphate	C04146	OCTAPRENYL-DIPHOSPHATE
ohpb	C4H4O8P	-3	2-Oxo-3-hydroxy-4-phosphobutanoate	C06054	3OH-4P-OH-ALPHA-KETOBUTYRATE
olACP	C18H32OSR	-1
opet	C8H5O7	-3	5-Carboxy-2-oxohept-3-enedioate	C04052	CPD-785
orn	C5H13N2O2	1	Ornithine	C00077	L-ORNITHINE
orot	C5H3N2O4	-1	Orotate	C00295	OROTATE
orot5p	C10H10N2O11P	-3	Orotidine 5-phosphate	C01103	OROTIDINE-5-PHOSPHATE
otppp	C40H65O7P2	-3			2-AMINO-3-OXO-4-PHOSPHONOOXYBUTYRATE21
oxsucc	C6H3O7	-3	Oxalosuccinate	C05379	OXALO-SUCCINATE
pa_CB	C35.7H66.8O8P	-2	Phosphatidate	C00416
pac	C8H7O2	-1	Phenylacetic acid	C07086	PHENYLACETATE
palmACP	C16H30OSR	-1	Hexadecanoyl-[acp]	C05764
pan4p	C11H21N2O7PS	-2	Pantetheine 4-phosphate	C01134	PANTETHEINE-P
pant-R	C6H11O4	-1	(R)-Pantoate	C00522	L-PANTOATE
paps	C10H11N5O13P2S	-4	3-Phosphoadenylyl sulfate	C00053	PAPS
pdx5p	C8H10NO6P	-2	Pyridoxine phosphate	C00627	PYRIDOXINE-5P
pe_CB	C37.7H73.8NO8P	0	Phosphatidylethanolamine	C00350
pep	C3H2O6P	-3	Phosphoenolpyruvate	C00074	PHOSPHO-ENOL-PYRUVATE
peptido_met
pg_CB	C38.7H73.8O10P	-1	Phosphatidylglycerol	C00344
pgp_CB	C38.7H72.8O13P2	-3	Phosphatidylglycerophosphate	C03892
phaccoa	C29H38N7O17P3S	-4	Phenylacetyl-CoA	C00582	CPD-207
phe-D	C9H11NO2	0	D-Phenylalanine	C02265
phe-L	C9H11NO2	0	L-Phenylalanine	C00079	SER
phom	C4H8NO6P	-2	O-Phospho-L-homoserine	C01102	S-ADENOSYLMETHIONINE
phosnacet	C2H5O4P	0	Phosphonoacetaldehyde	C03167
phpyr	C9H7O3	-1	Phylloquinone	C00166	PHENYL-PYRUVATE
phthr	C4H8NO7P	-2	O-Phospho-4-hydroxy-L-threonine	C06055	5-AMINO-LEVULINATE
phyQ	C31H46O2	0	Phylloquinone	C02059
pi	HPO4	-2	Phosphate	C00009	Pi
pi[e]	HPO4	-2	Phosphate	C00009	Pi
plipid_met
pme_CB	C38.7H75.8NO8P	0
pntolac-R	C6H10O3	0	(R)-Pantolactone	C01012	PANTOYL-LACTONE
pnto-R	C9H16NO5	-1	(R)-Pantothenate	C00864	PANTOTHENATE
polygp	C36H86O61P12	0	(Glycerophosphate)n	C02768
ppa	C3H5O2	-1	Propionate (n-C3:0)	C00163	PROPIONATE
ppap	C3H5O5P	-2	Propanoyl phosphate	C02876	PROPIONYL-P
ppbng	C10H13N2O4	-1	Porphobilinogen	C00931	PORPHOBILINOGEN
ppcoa	C24H36N7O17P3S	-4	Propanoyl-CoA	C00100	PROPIONYL-COA
ppgpp	C10H11N5O17P4	-6	Guanosine 3,5-bis(diphosphate)	C01228	GUANOSINE-5DP-3DP
pphn	C10H8O6	-2	Prephenate	C00254	PREPHENATE
ppi	P2HO7	-3	Diphosphate	C00013	PPI
pppg9	C34H38N4O4	-2	Protoporphyrinogen IX	C01079	PROTOPORPHYRINOGEN
pppi	P3HO10	-4	Inorganic triphosphate	C00536	P3I
pram	C5H11NO7P	-1	5-Phospho-beta-D-ribosylamine	C03090	5-PHOSPHORIBOSYL-5-AMINOIMIDAZOLE
pran	C12H13NO9P	-3	N-(5-Phospho-D-ribosyl)anthranilate	C04302	N-5-PHOSPHORIBOSYL-ANTHRANILATE
prbamp	C15H19N5O14P2	-4	1-(5-Phosphoribosyl)-AMP	C02741	PHOSPHORIBOSYL-AMP
prbatp	C15H19N5O20P4	-6	1-(5-Phosphoribosyl)-ATP	C02739	PHOSPHORIBOSYL-ATP
prcr3a	C43H42N4O16	-8	Precorrin 3A	C05772
prcr3b	C43H44N4O17	-6	Precorrin 3B	C06406
prcr4	C44H45N4O17	-7	Precorrin 4	C06407
prcr5	C45H46N4O17	-8	Precorrin 5	C06416	CPD-662
prcr6a	C44H47N4O16	-7	Precorrin 6X	C06320
prcr6y	C44H49N4O16	-7	Precorrin 6Y	C06319
prcr8x	C45H53N4O14	-7	Precorrin 8X	C06408
pre1	C41H38N4O16	-8	Precorrin 1	C15527	CPD-9038
prfp	C15H21N5O15P2	-4	1-(5-Phosphoribosyl)-5-[(5-phosphoribosylamino)methylideneamino]imidazole-4-carboxamide	C04896	PHOSPHORIBULOSYL-FORMIMINO-AICAR-P
prlp	C15H21N5O15P2	-4	5-[(5-phospho-1-deoxyribulos-1-ylamino)methylideneamino]-1-(5-phosphoribosyl)imidazole-4-carboxamide	C04916	4-hydroxybenzoate
pro-L	C5H9NO2	0	L-Proline	C00148	PRO
pro-L[e]	C5H9NO2	0	L-Proline	C00148	THR
protdis	C7H9N3O3S2R2	0	Protein disulfide	C02582
protdith	C7H11N3O3S2R2	0	Protein dithiol	C02315
protein_met
prpncoa	C24H34N7O17P3S	-4	Propenoyl-CoA	C00894
prpp	C5H8O14P3	-5	5-Phospho-alpha-D-ribose 1-diphosphate	C00119	PRPP
ps_CB	C38.7H72.8NO10P	-1	Phosphatidylserine	C02737
pser-L	C3H6NO6P	-2	O-Phospho-L-serine	C01005	CPD-302
ptp	C9H14N5O14P3	-4	triaminopyrimidine triphosphate	C05923
ptppp	C25H41O7P2	-3			2-AMINO-3-OXO-4-PHOSPHONOOXYBUTYRATE24
ptrc	C4H14N2	2	Putrescine	C00134	PUTRESCINE
ptrc[e]	C4H14N2	2	Putrescine	C00134	4-AMINO-BUTYRALDEHYDE
pyam5p	C8H12N2O5P	-1	Pyridoxamine phosphate	C00647
pydam	C8H13N2O2	1	Pyridoxamine	C00534
pydx	C8H9NO3	0	Pyridoxal	C00250
pydx5p	C8H8NO6P	-2	Pyridoxal phosphate	C00018	PYRIDOXAL_PHOSPHATE
pydxn	C8H11NO3	0	Pyridoxine	C00314
pyr	C3H3O3	-1	Pyruvate	C00022	OLEATE-CPD
q8	C49H74O4	0	Ubiquinone	C00399	UBIQUINONE-8
q8h2	C49H76O4	0	Ubiquinol	C00390	UBIQUINOL-8
quln	C7H3NO4	-2	Quinolinate	C03722	QUINOLINATE
r1p	C5H9O8P	-2	alpha-D-Ribose 1-phosphate	C00620
r5p	C5H9O8P	-2	alpha-D-Ribose 5-phosphate	C00117	RIBOSE-5P
raffin	C18H32O16	0	Raffinose	C00492
rbl-D	C5H10O5	0	D-Ribulose	C00309	RIBULOSE
rbl-L	C5H10O5	0	L-Ribulose	C00508	L-RIBULOSE
rdmbzi	C14H18N2O4	0	alpha-Ribazole	C05775	ALPHA-RIBAZOLE
rhcys	C9H17NO6S	0	S-Ribosyl-L-homocysteine	C03539	CPD-564
rib-D	C5H10O5	0	D-Ribose	C00121
rib-D[e]	C5H10O5	0	D-Ribose	C00121
ribflv	C17H20N4O6	0	Riboflavin	C00255	RIBOFLAVIN
rml	C6H12O5	0	L-Rhamnulose	C00861	RHAMNOSE
rml1p	C6H11O8P	-2	L-Rhamnulose 1-phosphate	C01131	RHAMNULOSE-1P
rmn	C6H12O5	0	L-Rhamnose	C00507	D-ARABINOSE
rna_met
rnam	C11H15N2O5	1	N-Ribosylnicotinamide	C03150	NICOTINAMIDE_RIBOSE
ru5p-D	C5H9O8P	-2	D-Ribulose 5-phosphate	C00199	RIBULOSE-5P
ru5p-L	C5H9O8P	-2	L-Ribulose 5-phosphate	C01101	L-RIBULOSE-5-P
s	S	0	Sulfur	C00087
s17bp	C7H12O13P2	-4	Sedoheptulose 1,7-bisphosphate	C00447
s7p	C7H13O10P	-2	Sedoheptulose 7-phosphate	C00281	D-SEDOHEPTULOSE-7-P
saccrp-L	C11H19N2O6	-1	N6-(L-1,3-Dicarboxypropyl)-L-lysine	C00449	SACCHAROPINE
salc6p	C13H17O10P	-2	Salicin 6-phosphate	C06188	CPD-1181
salcn[e]	C13H18O7	0	Salicin	C01451
saliac	C7H6O3	0	Salicylate	C00805
sbt6p	C6H13O9P	-2	Sorbitol 6-phosphate	C01096	D-SORBITOL-6-P
sbt-D	C6H14O6	0	D-Sorbitol	C00794
sbt-D[e]	C6H14O6	0	D-Sorbitol	C00794	CPD-358
scl	C42H39N4O16	-7	sirohydrochlorin	C05778	SIROHYDROCHLORIN
scyins	C5H6N1O4	-1	2-Oxoglutaramate	C00940	2-KETO-GLUTARAMATE
seasmet	C15H23N6O5Se	1	Se-Adenosylselenomethionine	C05691
sel	SeO4	-2	Selenate	C05697
selcys	C3H7NO2Se	0	Selenocysteine	C05688
selmeth	C5H11NO2Se	0	Selenomethionine	C05335
seln	HSe	-1	Selenide	C01528
ser-L	C3H7NO3	0	L-Serine	C00065	TRP
sheme	C42H36FeN4O16	-8	Siroheme	C00748	SIROHEME
skm	C7H9O5	-1	Shikimate	C00493	SHIKIMATE
skm5p	C7H8O8P	-3	Shikimate 5-phosphate	C03175	SHIKIMATE-5P
sl26da	C11H16N2O7	-2	N-Succinyl-LL-2,6-diaminoheptanedioate	C04421
sl2a6o	C11H12NO8	-3	N-Succinyl-2-L-amino-6-oxoheptanedioate	C04462
sl-L	C3H4O6S	-2	(S)-3-Sulfolactate	C11499	C11499
slp-L	C3H3O9PS	-4
so2	SO2	0	Sulfur dioxide	C09306
so3	SO3	-2	Sulfite	C00094	SO3
so4	SO4	-2	Sulfate	C00059	SULFATE
so4[e]	SO4	-2	Sulfate	C00059	SULFATE
spmd	C7H22N3	3	Spermidine	C00315
spmd[e]	C7H22N3	3	Spermidine	C00315	5-P-RIBOSYL-N-FORMYLGLYCINEAMIDE
sprm	C10H30N4	4	Spermine	C00750
stracp	C18H34OSR	-1	Octadecanoyl-[acyl-carrier protein]	C04088
strch	C12H20O10	0	Starch	C00369
styse	C24H56O21	14	Stachyose	C01613
suc6p	C12H21O14P	-2	Sucrose 6-phosphate	C02591	SUCROSE-6P
sucbz	C11H8O5	-2	2-Succinylbenzoate	C02730
succ	C4H4O4	-2	Succinate	C00042	CPD-1105
succ[e]	C4H4O4	-2	Succinate	C00042	CPD-1105
succoa	C25H35N7O19P3S	-5	Succinyl-CoA	C00091	SUC-COA
suchms	C8H12NO6	-1	O-Succinyl-L-homoserine	C01118	SULFO-CYSTEINE
sucr	C12H22O11	0	Sucrose	C00089
sucr[e]	C12H22O11	0	Sucrose	C00089	SUCROSE
sucsal	C4H5O3	-1	Succinic semialdehyde	C00232	TARTRONATE-S-ALD
sulcys	C3H6NO5S2	-1	S-Sulfo-L-cysteine	C05824	MESO-DIAMINOPIMELATE
t2m26dcoa	C31H46N7O17P3S	-4	trans-2-Methyl-5-isopropylhexa-2,5-dienoyl-CoA	C11945
tag6p-D	C6H11O9P	-2	D-Tagatose 6-phosphate	C01097	TAGATOSE-6-PHOSPHATE
tagdp-D	C6H10O12P2	-4	D-Tagatose 1,6-bisphosphate	C03785	TAGATOSE-1-6-DIPHOSPHATE
tagur	C6H9O7	-1	D-Tagaturonate	C00558	D-TAGATURONATE
tartr-L	C4H4O6	-2	(R,R)-Tartaric acid	C00898
taur	C2H7NO3S	0	Taurine	C00245
taur[e]	C2H7NO3S	0	Taurine	C00245
taurdchol	C26H46NO6S	1	Taurodeoxycholate	C05463
tchola	C26H45NO7S	0	Taurocholate	C05122
td2coa	C35H56N7O17P3S	-4	trans-Tetradec-2-enoyl-CoA	C05273
tdchola	C26H45NO6S	0	Taurochenodeoxycholate	C05465
teich_met
thbpt	C9H15N5O3	0	Tetrahydrobiopterin	C00272
thdp	C7H7NO4	-2	2,3,4,5-Tetrahydrodipicolinate	C03972	DELTA1-PIPERIDEINE-2-6-DICARBOXYLATE
thf	C19H21N7O6	-2	5,6,7,8-Tetrahydrofolate	C00101	THF
thfglu	C19H20N7O6(C5H7NO3)	-3	Tetrahydrofolyl-[Glu](n)	C03541
thiogn	C5H6N5S	1	Thioguanine	C07648
thm	C12H17N4OS	1	Thiamin	C00378	THIAMINE
thm[e]	C12H17N4OS	1	Thiamin	C00378	THIAMINE
thmmp	C12H16N4O4PS	-1	Thiamin monophosphate	C01081	THIAMINE-PYROPHOSPHATE
thmpp	C12H16N4O7P2S	-2	Thiamine diphosphate	C00068	WATER
thr-L	C4H9NO3	0	L-Threonine	C00188	THR
thr-L[e]	C4H9NO3	0	L-Threonine	C00188	TYR
thrp	C4H8NO6P	-2	L-Threonine O-3-phosphate	C12147	ARG
thymd	C10H14N2O5	0	Thymidine	C00214	THYMIDINE
trace_met
trdox	C6H7NO2S2R2	0	Oxidized thioredoxin	C00343
trdrd	C6H9NO2S2R2	0	Reduced thioredoxin	C00342
tre[e]	C12H22O11	0	alpha,alpha-Trehalose	C01083	TREHALOSE
tre6p	C12H21O14P	-2	alpha,alpha-Trehalose 6-phosphate	C00689	TREHALOSE-6P
trnaglu	C15H21N5O10PR(C5H8O6PR)	0	tRNA (Glu)	C01641
trp-L	C11H12N2O2	0	L-Tryptophan	C00078	TRP
trp-L[e]	C11H12N2O2	0	L-Tryptophan	C00078	VAL
tsul	O3S2	-2	Thiosulfate	C00320	S2O3
ttc-ggdp	C20H33O7P2	-3	trans,trans,cis-Geranylgeranyl diphosphate	C11356	CPD0-1028
tyr-L	C9H11NO3	0	L-Tyrosine	C00082	ADENOSYL-HOMO-CYS
u23ga	C43H75N3O20P2	-2	UDP-2,3-bis(3-hydroxytetradecanoyl)glucosamine	C04652	OH-MYRISTOYL
u3hga	C29H50N3O18P2	-1	UDP-3-O-(3-hydroxytetradecanoyl)-D-glucosamine	C06022	UDP-OHMYR-GLUCOSAMINE
uaagmda	C95H152N8O28P2	-4	Undecaprenyl-diphospho-N-acetylmuramoyl-(N-acetylglucosamine)-L-alanyl-D-glutamyl-meso-2,6-diaminopimeloyl-D-alanyl-D-alanine	C05898	C6
uaccg	C20H26N3O19P2	-3	UDP-N-acetyl-3-O-(1-carboxyvinyl)-D-glucosamine	C04631	UDP-ACETYL-CARBOXYVINYL-GLUCOSAMINE
uacgam	C17H25N3O17P2	-2	UDP-N-acetyl-D-glucosamine	C00043	UDP-N-ACETYL-D-GLUCOSAMINE
uacmam	C17H25N3O17P2	-2	UDP-N-acetyl-D-mannosamine	C01170	UDP-MANNAC
uagglaa	C40H61N9O26P2	-4	UDPMurAc(oyl-L-Ala-D-gamma-Glu-L-Lys-D-Ala-D-Ala)	C04702
uAgl	C34H52N7O24P2	-3	UDP-N-acetylmuramoyl-L-alanyl-gamma-D-glutamyl-L-lysine	C05892
uagmda	C87H139N7O23P2	-4	Undecaprenyl-diphospho-N-acetylmuramoyl-L-alanyl-D-glutamyl-meso-2,6-diaminopimeloyl-D-alanyl-D-alanine	C05897
uama	C23H33N4O20P2	-3	UDP-N-acetylmuramoyl-L-alanine	C01212	UDP-ACETYLMURAMOYL-ALA
uamag	C28H39N5O23P2	-4	UDP-N-acetylmuramoyl-L-alanyl-D-glutamate	C00692	UDP-AA-GLUTAMATE
uamr	C20H28N3O19P2	-3	UDP-N-acetylmuramate	C01050	UDP-N-ACETYLMURAMATE
udcpdp	C55H89O7P2	-3	Undecaprenyl diphosphate	C04574	UNDECAPRENYL-DIPHOSPHATE
udcpp	C55H89O4P	-2	all-trans-Undecaprenyl phosphate	C00348
udp	C9H11N2O12P2	-3	UDP	C00015	UDP
udpacgal	C17H25N3O17P2	-2	UDP-N-acetyl-D-galactosamine	C00203	UDP-N-ACETYL-GALACTOSAMINE
udpg	C15H22N2O17P2	-2	UDPglucose	C00029	UDP-GLUCOSE
udpgal	C15H22N2O17P2	-2	UDPgalactose	C00052	UDP-GALACTOSE
udpglcur	C15H19N2O18P2	-3	UDP-D-glucuronate	C00167	UDP-GLUCURONATE
ugmd	C35H51N7O26P2	-4	UDP-N-acetylmuramoyl-L-alanyl-D-gamma-glutamyl-meso-2,6-diaminopimelate	C04877	UDP-AAGM-DIAMINOHEPTANEDIOATE
ugmda	C41H61N9O28P2	-4	UDP-N-acetylmuramoyl-L-alanyl-D-glutamyl-6-carboxy-L-lysyl-D-alanyl-D-alanine	C04882	C1
ump	C9H11N2O9P	-2	UMP	C00105	UMP
unddpamagaglaa	C94H157N8O26P2	1	Undecaprenyl-diphospho-N-acetylmuramoyl-(N-acetylglucosamine)-L-alanyl-gamma-D-glutamyl-L-lysyl-D-alanyl-D-alanine	C05893
undpamagaiglaa	C94H159N9O25P2	2	Undecaprenyl-diphospho-N-acetylmuramoyl-(N-acetylglucosamine)-L-alanyl-D-isoglutaminyl-L-lysyl-D-alanyl-D-alanine	C05894
uppg1	C40H36N4O16	-8	Uroporphyrinogen I	C05766
uppg3	C40H36N4O16	-8	Uroporphyrinogen III	C01051	UROPORPHYRINOGEN-III
ura	C4H4N2O2	0	Uracil	C00106	URACIL
ura[e]	C4H4N2O2	0	Uracil	C00106	URACIL
urate	C5H4N4O3	0	Urate	C00366	3-4-DIHYDROXYBENZOATE
urdhs	C5H11N3O4	0			O-UREIDOHOMOSERINE
uri	C9H12N2O6	0	Uridine	C00299	URIDINE
utp	C9H11N2O15P3	-4	UTP	C00075	AICAR
val-L	C5H11NO2	0	L-Valine	C00183	VAL
val-L[e]	C5H11NO2	0	L-Valine	C00183	HOMO-CYS
xan	C5H4N4O2	0	Xanthine	C00385	XANTHINE
xan[e]	C5H4N4O2	0	Xanthine	C00385	XANTHOSINE-5-PHOSPHATE
xmp	C10H11N4O9P	-2	Xanthosine 5-phosphate	C00655	PYRUVATE
xol7ah2al	C27H46O3	0	3alpha,7alpha-Dihydroxy-5beta-cholestan-26-al	C05445
xol7ah3	C27H48O3	0	3alpha,7alpha,26-Trihydroxy-5beta-cholestane	C05444
xtsn	C10H12N4O6	0	Xanthosine	C01762	5-10-METHENYL-THF
xu1p	C5H12O8P	1	L-Xylulose 1-phosphate	C06441
xu5p-D	C5H9O8P	-2	D-Xylulose 5-phosphate	C00231	XYLULOSE-5-PHOSPHATE
xyl-D	C5H10O5	0	D-Xylose	C00181
xyl-D[e]	C5H10O5	0	D-Xylose	C00181	XYLOSE
xylu-D	C5H10O5	0	D-Xylulose	C00310	RIBULOSE
xylu-L	C5H10O5	0	L-Xylulose	C00312

## Sheet: GapFill additions from BiGG
Rxn Name	EC #	Enzyme Name	Reaction	Pathway	Rqrd Grwth?	C. beijerinckii Gene	BiGG Gene	BiGG Organism	BLASTp Score
2AMACHYD	SPONTANEOUS	2-Aminoacrylate hydrolysis	2amac + h2o <=> nh4 + pyr	Glycine, serine and threonine metabolism	NO	N/A	N/A	N/A	N/A
ABUTD	EC-1.2.1.19	aminobutyraldehyde dehydrogenase	4abutn + h2o + nad <=> 4abut + (2) h + nadh	Arginine and proline metabolism /// beta-Alanine metabolism	NO	Cbei_0729	YER073W, YOR374W	S. cerevisiae	3E-118, 1E-119
ADK2	EC-2.7.4.3	adenylate kinase (Inorganic triphosphate)	amp + pppi <=> adp + ppi	Purine metabolism	NO	Cbei_0172	Mbar_A0086	M. barkeri	1e-66
ALCD22_L	EC-1.1.1.21	aldehyde reductase	lald-L + nad <=> h + mthgxl + nadh	Pyruvate metabolism	NO	Cbei_1464	126*	H. sapiens	4e-24
ASPO4	EC-1.4.3.16	L-aspartate oxidase	asp-L + mqn8 <=> h + iasp + mql8	Nicotinate and nicotinamide metabolism	NO	Cbei_0793	b2574	E. coli	7e-66
DHORD2	EC-1.3.3.1	dihydoorotic acid dehydrogenase (quinone8)	dhor-S + q8 <=> orot + q8h2	Pyrimidine metabolism	NO	Cbei_1005	b0945	E. coli	3e-11
DHORD5	EC-1.3.3.1	dihydroorotic acid (menaquinone-8)	dhor-S + mqn8 <=> mql8 + orot	Pyrimidine metabolism	NO	Cbei_1005	b0945	E. coli	3e-11
DNMPPA	EC-3.6.1.-	Dihydroneopterin monophosphate dephosphorylase	dhpmp + h2o <=> dhnpt + pi	RNA degradation	YES	Cbei_1824	SA1313	S. aureus	4e-55
DNTPPA	EC-3.6.1.-	Dihydroneopterin triphosphate pyrophosphatase	ahdt + h2o <=> dhpmp + h + ppi	RNA degradation	YES	Cbei_1824	SA1313	S. aureus	4e-55
G5SADs	SPONTANEOUS	L-glutamate 5-semialdehyde dehydratase (spontaneous)	glu5sa <=> 1pyr5c + h + h2o	Arginine and proline metabolism	YES	N/A	N/A	N/A	N/A
GCALDD	EC-1.2.1.21	Glycolaldehyde dehydrogenase	gcald + h2o + nad <=> glyclt + (2) h + nadh	Glyoxylate and dicarboxylate metabolism	YES	Cbei_4936	b1415	E. coli	3e-78
GLYCK2	EC-2.7.1.31	glycerate kinase	atp + glyc-R <=> 2pg + adp + h	Pentose phosphate pathway	NO	Cbei_4479	b3124	E. coli	1e-100
GLYCTO2		Glycolate oxidase	glyclt + q8 <=> glx + q8h2	Glyoxylate and dicarboxylate metabolism	YES	Cbei_0312	Rv1257c	M. tuberculosis	2e-52
LALDO		D-Lactaldehyde:NAD+ oxidoreductase	gthrd + lald-D + nad <=> h + lgt-S + nadh	Pyruvate metabolism	NO	Cbei_1464	128	H. sapiens	6e-15
LCADi_Dm	EC-1.2.1.23	2-oxoaldehyde dehydrogenase (NAD+)	h2o + lald-D + nad <=> (2) h + lac-D + nadh	Pyruvate metabolism	NO	Cbei_0729 or Cbei_4936 or Cbei_2282 or Cbei_0727	217, 219, 4329, 7915	H. sapiens	2E-125, 1E-126, 1E-59, 9E-78
NACODA		N-acetylornithine deacetylase	acg5sa + h2o <=> ac + glu5sa	Arginine and proline metabolism	NO	Cbei_1967	b3957	E. coli	4e-15
NTPP3	EC-3.6.1.12	Nucleoside triphosphate pyrophosphorylase (dctp)	dctp + h2o <=> dcmp + h + ppi	Pyrimidine metabolism	NO	Cbei_0090 or Cbei_2775	b2781, b1759	E. coli	4E-56, 1E-17
OMCDC	SPONTANEOUS	2-oxo-4-methyl-3-carboxypentanoate decarboxylation	3c4mop + h <=> 4mop + co2	Valine, leucine and isoleucine biosynthesis	YES	N/A	N/A	N/A	N/A
PMDPHT	EC-3.1.3.-	pyrimidine phosphatase	5aprbu + h2o <=> 4r5au + pi	Riboflavin metabolism	YES	Cbei_1225 or Cbei_1227	SA1588, SA1586	S. aureus	6E-38, 1E-56
SADT2	EC-2.7.7.4	Sulfate adenyltransferase	atp + gtp + h2o + so4 <=> aps + gdp + pi + ppi	Sulfur metabolism	NO	Cbei_4186 or Cbei_4187	b2751, b2752	E. coli	1E-104, 1e-122
SDPTA	EC-2.6.1.17	succinyldiaminopimelate transaminase	akg + sl26da <=> glu-L + sl2a6o	Lysine biosynthesis	NO	Cbei_4520 or	b3359	E. coli	1e-75
UAG4E	EC-5.1.3.7	UDP-N-acetylglucosamine 4-epimerase	uacgam <=> udpacgal	Amino sugar and nucleotide sugar metabolism	NO	Cbei_4420	2582	H. sapiens	3e-66

## Sheet: Biomass Composition
Biomass Composition of C. beijerinckii NCIMB 8052
The Equation:	DNA	(1.120) datp + (0.516) dctp + (1.120) dttp + (0.516) dgtp + (4.394) atp + (4.394) h2o <=> (4.394) adp + (4.394) pi + (3.242) ppi + dna_met
	RNA	(2.419) atp + (0.387) ctp + (0.991) utp + (0.562) gtp + (1.25) h2o <=> (1.25) adp + (1.25) pi + (3.109) ppi + rna_met
	PROTEIN	(0.808) ala-L + (0.209) arg-L + (0.572) asn-L + (0.494) asp-L + (0.115) cys-L + (0.188) gln-L + (0.578) glu-L + (1.127) gly + (0.098) his-L + (0.877) ile-L + (0.790) leu-L + (0.685) lys-L + (0.197) met-L + (0.295) phe-L + (0.282) pro-L + (0.763) ser-L + (0.492) thr-L + (0.040) trp-L + (0.250) tyr-L + (0.633) val-L + (39.95) atp + (39.95) h2o <=> (39.95) adp + (39.95) pi + protein_met
	PLIPID	(0.271) pe_CB + (0.784) pme_CB + (0.342) pg_CB <=> plipid_met
	TEICHOIC	(0.518) polygp + (0.129) lys-L + (0.129) uacgam + (0.129) atp + (0.129) h2o <=> teich_met + (0.129) udp + (0.129) adp + (0.129) pi
	TRACE	(0.251) nad + (0.224) nadp + (0.217) coa + (0.374) thf + (0.365) fmn + (0.212) fad <=> trace_met
	PEPTIDO	(1.108) uamr + (1.108) uacgam + (1.108) ala-L + (1.108) glu-L + (1.108) alaala + (1.108) 26dap-M + (4.432) atp + (4.432) h2o <=> peptido_met + (1.108) ala-D + (1.108) udp + (1.108) ump + (4.432) adp + (4.432) pi
	CARBO	(2.057) udpg + (4.114) udpgal <=> (6.171) udp + carbo_met
	biomass	(0.5284) protein_met + (0.0655) rna_met + (0.026) dna_met + (0.076) plipid_met + (0.1008) peptido_met + (0.1106) teich_met** + (0.0432) carbo_met + (0.0495) trace_met + (40) atp + (40) h2o <=> biomass_met + (40) adp + (40) pi
1. Macromolecular composition
The complete macromolecular composition for C. beijerinckii cannot be found in literature. As was done with done with for the C. acetobutylicum model published by Lee et al. we assumed the same macromolecular composition as B. subtilis (Dauner and Sauer, 2001).
Component	Proportion (% g/g)
Protein	52.84
RNA	6.55
DNA	2.6
Lipids	7.6
Lipoteichoic Acid**	3.04
Cell Wall Components	22.42
Teichoic Acid**	8.02
Peptidoglycan	10.08
Carbohydrate	4.32
Trace Components	4.95
** Note that in the final equation teichoic and lipoteichoic proportions are combined.
To produce 1 g of biomass the equation is therefore: (0.5284) protein_met + (0.0655) rna_met + (0.026) dna_met + (0.076) plipid_met + (0.1008) peptido_met + (0.1106) teich_met** + (0.0432) carbo_met + (0.0495) trace_met + (40) atp + (40) h2o <=> biomass_met + (40) adp + (40) pi.
2. Nucleotide composition
The genome sequence for C. beijerinckii, available for download from NCBI, was used to calculate its nucleotide composition. The composition of RNA was found using the nucleotide sequences for all enzymes (mRNA), ribosomes (rRNA) and tRNA with attached amino acid. For both DNA and RNA the number of each base in a single strand was found by summing A, C, G and T in turn. The double strand values f…
DNA
Component	Single strand	Double strand	Composition (mol/mol DNA)	MW (g/mol)**	mmol/g DNA
dAMP	2121554	4209108	0.350722	313.058	1.12031
dCMP	886683	1791524	0.149278	289.046	0.51645
dGMP	904841	1791524	0.149278	329.053	0.453659
dTMP	2087554	4209108	0.350722	304.046	1.15352
Total	6000632	12001264			3.24394
**the molecular weight is that of the nucleotide monophosphate minus the molecular weight of water, which is lost during esterification
Energy requirement for polymerization (ATP):		4.394
Example:
To produce 1 g of DNA the equation is therefore: (1.120) datp + (0.516) dctp + (1.120) dttp + (0.516) dgtp + (4.394) atp + (4.394) h2o <=> (4.394) adp + (4.394) pi + (3.242) ppi + dna_met.
RNA
Base	# Bases	Composition (mol/mol DNA)	MW (g/mol)**	mmol/g RNA
AMP	1860877	0.384655	329.053	1.16897
CMP	571078	0.118045	305.041	0.386982
GMP	938860	0.194068	345.047	0.56244
UMP	1466972	0.303232	306.025	0.990873
Total	4837787			3.10927
**the molecular weight is that of the nucleotide monophosphate minus the molecular weight of water, which is lost during esterification
Energy Requirement for polymerization (ATP):		1.25
Example:
To produce 1 g of RNA the equation is therefore: (2.419) atp + (0.387) ctp + (0.991) utp + (0.562) gtp + (1.25) h2o <=> (1.25) adp + (1.25) pi + (3.109) ppi + rna_met.
3. Phospholipid composition
C. beijerinckii NCIMB 8052 in particular was not characterized, so the compositions of acyl chain fatty acids and alk-1-enyl chains for a non-specific C. beijerinckii strain were taken from the Handbook on Clostridia. The ratio of plasmalogens to total polar lipids and the major phospoholipid components (PE, PME and PG) were also taken from the Handbook on Clostridia.
Acyl Chain Composition
Fatty Acid	g/g total acyl chain	MW g/mol	mmol/g total acyl chain	mol/mol total acyl chain
C14	0.045	227.364	0.197921	0.0525534
C16	0.515	255.416	2.01632	0.535389
C16:1	0.206	253.401	0.812941	0.215858
C18	0.02	283.469	0.0705545	0.0187342
C18:1	0.04	281.453	0.14212	0.0377367
C17:cyc	0.1	267.427	0.373934	0.0992899
C19:cyc	0.045	295.48	0.152295	0.0404385
Total			3.76608	1
Example:
Alk-1-enyl Chain Composition
Fatty Acid	g/g total acyl chain	MW g/mol	mmol/g total acyl chain	mol/mol total acyl chain
C14	0	211.364	0	0
C16	0.52	239.417	2.17194	0.539466
C16:1	0.16	237.401	0.673965	0.167399
C18	0.042	267.47	0.157027	0.0390022
C18:1	0.042	265.454	0.15822	0.0392984
C17:cyc	0.15	251.428	0.596592	0.148181
C19:cyc	0.075	279.481	0.268355	0.0666537
Total			4.0261	1
Example:
Ratio of Plasmalogen to Total Polar Lipid:			0.4262
This ratio was calculated using table 15.4 in the Handbook on Clostridia; 0.4262 = .12*.55+.34*.78+.25*.38. This gives you the overal percentage of plasmalogen.
Average Composition in Phospholipids
Fatty Acid	Ratio	Average MW
C14	0.0301552	220.545
C16	0.537126	248.597
C16:1	0.195205	246.582
C18	0.0273724	276.65
C18:1	0.0384023	274.634
C17:cyc	0.120127	260.608
C19:cyc	0.0516114	288.661
Example:
Polar Lipid Composition
Polar Group	g/g total polar group**	MW (g/mol)	mmol/g
Phosphatidylethanolamine	0.19	700.165	0.271365
phosphatidyl-N-methylethanolamine	0.56	714.192	0.784103
phosphatidylglycerol	0.25	731.176	0.341915
**Values from Handbook on Closridia. Note that GA's were redistributed to PE and PME based on plasmalogen ratios.
Example:
To produce 1 g of lipid the equation is therefore: (0.271) pe_CB + (0.784) pme_CB + (0.342) pg_CB <=> plipid_met.
4. Amino acid composition
The amino acid composition for C. beijerinckii is not experimentally known. Therefore, ratios of each amino acid were determined using the amino acid sequence for each enzyme coded for by the genome, analogously to the calculations for nucelotide composition. The energy requirement for polymerization was adopted from Ingraham et al., 1983.
Amino acid	# Bases	Molar Ratio	MW (g/mol)**	mmol/g Protein
Alanine	90924	0.0574137	71.037	0.808223
Arginine	51757	0.0326818	156.101	0.209363
Asparagine	103336	0.0652513	114.043	0.572164
Aspartatic acid	90046	0.0568593	115.027	0.494313
Cysteine	18682	0.0117967	103.009	0.114521
Glutamic acid	117394	0.0741281	128.146	0.578466
Glutamine	38477	0.0242962	129.043	0.18828
Glycine	101804	0.0642839	57.021	1.12737
Histidine	21347	0.0134795	137.059	0.0983482
Isoleucine	157112	0.099208	113.084	0.877295
Leucine	141519	0.0893618	113.084	0.790225
Lysine	138858	0.0876815	128.095	0.684504
Methionine	40958	0.0258628	131.04	0.197366
Phenylalanine	68601	0.0433179	147.068	0.294544
Proline	43344	0.0273695	97.053	0.282005
Serine	105168	0.0664081	87.032	0.76303
Threonine	78690	0.0496886	101.048	0.491733
Tryptophan	11648	0.0073551	186.079	0.0395268
Tyrosine	64655	0.0408262	163.063	0.250371
Valine	99343	0.0627299	99.068	0.6332
Total	1583663	1
** water is subtracted from the molecular weight to account for water released during peptide bond formation
Energy requirement for polymerization (ATP):		39.95
Example:
To produce 1 g of protein the equation is therefore: (0.808) ala-L + (0.209) arg-L + (0.572) asn-L + (0.494) asp-L + (0.115) cys-L + (0.188) gln-L + (0.578) glu-L + (1.127) gly + (0.098) his-L + (0.877) ile-L + (0.790) leu-L + (0.685) lys-L + (0.197) met-L + (0.295) phe-L + (0.282) pro-L + (0.763) ser-L + (0.492) thr-L + (0.040) trp-L + (0.250) tyr-L + (0.633) val-L + (39.95) atp + (39.95) h2o <=…
5. Peptidoglycan composition
There is no published data for peptidoglycan composition of C. beijerinckii. Assumptions and values were taken from the C. acetobutylicum biomass equation published by Lee et al., 2008. Half of the alanine was assumed to be D-alanine, which joins the growing amino acids chain as D-alanyl-D-alanine. Energy requirement was taken from Ingraham et al., 1983 and is equal to the sum of alanine, diamino…
Component	Molar Ratio	MW (g/mol)**	mmol/g peptidoglycan*
N-acetylmuramate	1	275.101	1.06554
N-acetylglucosamine	1	203.079	1.06554
alanine	2	71.037	2.21613
diaminopimelic acid	1	154.074	1.10807
glutamate	1	128.146	1.10807
** The molecular weight of water is subtracted to account for bond formation, in the case of diaminopimetic acid two moles of water is subtracted for cross-linking
* For N-acetylmuramate and N-acetylglucosamine, the molecular weight of water was not subtracted from these two components when calculating the mmol/g peptido
Energy requirement for polymerization (ATP):		4.43226
Example:
To produce 1 g of peptidoglycan the equation is therefore: (1.108) uamr + (1.108) uacgam + (1.108) ala-L + (1.108) glu-L + (1.108) alaala + (1.108) 26dap-M + (4.432) atp + (4.432) h2o <=> peptido_met + (1.108) ala-D + (1.108) udp + (1.108) ump + (4.432) adp + (4.432) pi.
6. Carbohydrate composition
As was done in the C. acetobutylicum model by Lee et al., 2008, the molar ratio of carbohydrates was assumed to be the same as for S. antibioticus (Zaretskaia and Polin, 1987) with glucose replacing N-acetylglucosamine. No ATP is needed for polymerization.
Component	Molar Ratio	MW (g/mol)**	mmol/g carbohydrate
Glucose	1	162.053	2.05694
Galactose	2	162.053	4.11388
** The molecular weight of water is subtracted to account for bond formation
To produce 1 g of carbohydrate the equation is therefore: (2.057) udpg + (4.114) udpgal <=> (6.171) udp + carbo_met.
Example:
7. Teichoic acid composition
As was done in the C. acetobutylicum model by Lee et al., 2008, the teichoic acid composition was adopted from the S. coelicolor biomass equation (Borodina et al., 2003).
Component	Molar Ratio	MW (g/mol)**	mmol/g teichoic acid
Polyglycerophosphate chain	1	1848.7	0.517734
Lysine	0.25	128.095	0.129433
N-acetylglucosamine	0.25	203.079	0.129433
**The molecular weight of polyglycerophosphate chain is calculated as (C3H7O5P)12 and that of lysine & N-acetylglucosamine have water subtracted for bond formation.
Energy requirement for polymerization (ATP):		0.129
Example:
To produce 1 g of teichoic acid the equation is therefore: (0.518) polygp + (0.129) lys-L + (0.129) uacgam + (0.129) atp + (0.129) h2o <=> teich_met + (0.129) udp + (0.129) adp + (0.129) pi.
8. Trace components
As was done in the C. acetobutylicum model by Lee et al., 2008, the trace components composition was adopted from the S. coelicolor biomass equation (Borodina et al., 2003).
Component	MW (g/mol)	g/g pool of trace molecules	mmol/g pool of trace molecules
NAD	664.117	0.166667	0.25096
NADP	744.083	0.166667	0.223989
COA	767.115	0.166667	0.217264
THF	445.171	0.166667	0.374388
FMN	456.105	0.166667	0.365413
FAD	785.157	0.166667	0.212272
Example:
To produce 1 g of trace molecules the equation is therefore: (0.251) nad + (0.224) nadp + (0.217) coa + (0.374) thf + (0.365) fmn + (0.212) fad <=> trace_met.
References
Borodina, I., P. Krabben, and J. Nielsen, Genome-scale analysis of Streptomyces coelicolor A3(2) metabolism. Genome Res, 2005. 15(6): p. 820-9.
Lee, J., et al., Genome-scale reconstruction and in silico analysis of the Clostridium acetobutylicum ATCC 824 metabolic network. Appl Microbiol Biotechnol, 2008. 80(5): p. 849-62.
Dauner, M. and U. Sauer, Stoichiometric growth model for riboflavin-producing Bacillus subtilis. Biotechnol Bioeng, 2001. 76(2): p. 132-43.
Durre, P., ed. Handbook of Clostridia. 2005, Taylor & Francis Group, LLC.
Ingraham,J.L., O.Maaløe, and F.C.Neidhardt. 1983. Growth of the bacterial cell. Sinauer Associates, Inc., Massachusetts.
Zaretskaia, M. and A.N. Polin, [Polysaccharide composition of the cell wall of Streptomyces antibioticus RIA-594(39), a producer of the antibiotic oleandomycin]. Antibiot Med Biotekhnol, 1987. 32(7): p. 529-33.

## Sheet: Phospholipid Formulas
C. beijerinckii fatty acyl-CoA's	Abbreviation	Neutral formulas							Fatty acid chains without -COOH group						% composition†
		C	H	N	O	P	S	Charge	C	H	N	O	P	S
Tetradecanoyl - [ACP] (c140ACP)	myrsACP	14	26	0	1	0	1	-1	13	26	0	0	0	0	3
Hexadecanoyl - [ACP] (c160ACP)	palmACP	16	30	0	1	0	1	-1	15	30	0	0	0	0	54
Hexadecenoyl - [ACP] (c161ACP)	hdACP	16	28	0	1	0	1	-1	15	28	0	0	0	0	19
Octadecanoyl - [ACP] (c180ACP)	stracp	18	34	0	1	0	1	-1	17	34	0	0	0	0	3
Octadecenoyl - [ACP] (c181ACP)	olACP	18	32	0	1	0	1	-1	17	32	0	0	0	0	4
Hexadecacyclopropane - [ACP]	c17cycACP	17	30	0	1	0	1	-1	16	30	0	0	0	0	12
Octadecacyclopropane - [ACP]	c19cycACP	19	34	0	1	0	1	-1	18	34	0	0	0	0	5
Fatty acid average formula		C	H	N	O	P	S	The "fatty acid average formula" is calculated by multiplying formulas of "fatty acid chains without -COOH groups" by their respective percent compositions, and then summing across atoms. For example, the average carbon total is (.03)(13) + (.54)(15) + (.19)(15) + (.03)(17) + (.04)(17) + (.12)(16) + (.05)(18) = 15.35. For multiple R groups, the final result was doubled, tripled, or quadrupled.
1 R Group		15.35	29.9	0	0	0	0
2 R Groups		30.7	59.8	0	0	0	0
3 R Groups		46.05	89.7	0	0	0	0
4 R Groups		61.4	119.6	0	0	0	0
Compounds with 1 R Group	Abbreviation	Base formulas							Base formula + FA average formula**
		C	H	N	O	P	S	Charge	C	H	N	O	P	S	Charge
1-Acyl-sn-glycerol 3-phosphate	1ag3p_CB	4	6	0	7	1	0	-2	19.35	35.9	0	7	1	0	-2
Compounds with 2 R Groups	Abbreviation	Base formulas							Base formula + FA average formula (neutral)**
		C	H	N	O	P	S	Charge	C	H	N	O	P	S	Charge
1,2-Diacyl-sn-glycerol	12dgr_CB	5	6	0	5	0	0	0	35.7	65.8	0	5	0	0	0
CDP diacylglycerol	cdpdag_CB	14	17	3	15	2	0	-2	44.7	76.8	3	15	2	0	-2
Phosphatidate	pa_CB	5	5	0	8	1	0	-2	35.7	64.8	0	8	1	0	-2
Phosphatidylethanolamine	pe_CB	7	12	1	8	1	0	0	37.7	71.8	1	8	1	0	0
Phosphatidylglycerol	pg_CB	8	12	0	10	1	0	-1	38.7	71.8	0	10	1	0	-1
Phosphatidylglycerophosphate	pgp_CB	8	11	0	13	2	0	-3	38.7	70.8	0	13	2	0	-3
Diglucosyl-diacylglycerol	dgdcg_CB	17	26	0	15	0	0	0	47.7	85.8	0	15	0	0	0
3-D-Glucosyl-1,2-diacylglycerol	3g12dgr_CB	11	16	0	10	0	0	0	41.7	75.8	0	10	0	0	0
Phosphatidylserine	ps_CB	8	11	1	10	1	0	-1	38.7	70.8	1	10	1	0	-1
Phosphatidyl-N-methylethanolamine	pme_CB	8	14	1	8	1	0	0	38.7	73.8	1	8	1	0	0
Compounds with 3 R Groups	Abbreviation	Base formulas							Base formula + FA average formula (neutral)**
		C	H	N	O	P	S	Charge	C	H	N	O	P	S	Charge
Compounds with 4 R Groups	Abbreviation	Base formulas							Base formula + FA average formula (neutral)**
		C	H	N	O	P	S	Charge	C	H	N	O	P	S	Charge
Cardiolipin	clpn_CB	13	16	0	17	2	0	-2	74.4	135.6	0	17	2	0	-2
