# Supplementary material for: Metabolic network reconstruction and genome-scale model of butanol-producing strain Clostridium beijerinckii NCIMB 8052
Source: BMC Syst Biol. 2011 Aug 16;5:130. doi: 10.1186/1752-0509-5-130 (PMC3212993; doi:10.1186/1752-0509-5-130)
Supplement: Additional file 3 — Model SBML File. This file contains the model in the Systems Biology Markup Language format. This file can be read into MATLAB using the COBRA Toolbox. [file 1752-0509-5-130-S3.XML]

<?xml version="1.0" encoding="UTF-8"?>
<sbml xmlns="http://www.sbml.org/sbml/level2" level="2" version="1">
  <model id="C__beijerinckii__iCM926" name="C__beijerinckii__iCM926">
    <notes>
      <html xmlns="http://www.w3.org/1999/xhtml"><p>COBRA_Toolbox</p></html>
    </notes>
    <listOfUnitDefinitions>
      <unitDefinition id="mmol_per_gDW_per_hr">
        <listOfUnits>
          <unit kind="mole" scale="-3" multiplier="1" offset="0"/>
          <unit kind="gram" exponent="-1" multiplier="1" offset="0"/>
          <unit kind="second" exponent="-1" multiplier="0.00027777" offset="0"/>
        </listOfUnits>
      </unitDefinition>
    </listOfUnitDefinitions>
    <listOfCompartments>
      <compartment id="C_c" name="Cytoplasm"/>
      <compartment id="C_e" name="Extracellular"/>
    </listOfCompartments>
    <listOfSpecies>
      <species id="M_10fthf_c" name="10fthf[c]" compartment="C_c">
        <notes>
          <html xmlns="http://www.w3.org/1999/xhtml"><p>FORMULA: C20H21N7O7</p></html>
        </notes>
      </species>
      <species id="M_12dgr_CB_c" name="12dgr_CB[c]" compartment="C_c">
        <notes>
          <html xmlns="http://www.w3.org/1999/xhtml"><p>FORMULA: C35.7H67.8O5</p></html>
        </notes>
      </species>
      <species id="M_12ethd_c" name="12ethd[c]" compartment="C_c">
        <notes>
          <html xmlns="http://www.w3.org/1999/xhtml"><p>FORMULA: C2H6O2H2</p></html>
        </notes>
      </species>
      <species id="M_12ppd_c" name="12ppd[c]" compartment="C_c">
        <notes>
          <html xmlns="http://www.w3.org/1999/xhtml"><p>FORMULA: C3H8O2H2</p></html>
        </notes>
      </species>
      <species id="M_12ppd_R_c" name="12ppd-R[c]" compartment="C_c">
        <notes>
          <html xmlns="http://www.w3.org/1999/xhtml"><p>FORMULA: C3H8O2</p></html>
        </notes>
      </species>
      <species id="M_13dpg_c" name="13dpg[c]" compartment="C_c">
        <notes>
          <html xmlns="http://www.w3.org/1999/xhtml"><p>FORMULA: C3H4O10P2</p></html>
        </notes>
      </species>
      <species id="M_15HPET_c" name="15HPET[c]" compartment="C_c">
        <notes>
          <html xmlns="http://www.w3.org/1999/xhtml"><p>FORMULA: C20H31O4</p></html>
        </notes>
      </species>
      <species id="M_15dap_c" name="15dap[c]" compartment="C_c">
        <notes>
          <html xmlns="http://www.w3.org/1999/xhtml"><p>FORMULA: C5H14N2H2</p></html>
        </notes>
      </species>
      <species id="M_1Dgali_c" name="1Dgali[c]" compartment="C_c">
        <notes>
          <html xmlns="http://www.w3.org/1999/xhtml"><p>FORMULA: C12H22O11</p></html>
        </notes>
      </species>
      <species id="M_1ag3p_CB_c" name="1ag3p_CB[c]" compartment="C_c">
        <notes>
          <html xmlns="http://www.w3.org/1999/xhtml"><p>FORMULA: C19.35H36.90O7P</p></html>
        </notes>
      </species>
      <species id="M_1p3h5c_c" name="1p3h5c[c]" compartment="C_c">
        <notes>
          <html xmlns="http://www.w3.org/1999/xhtml"><p>FORMULA: C5H6NO3</p></html>
        </notes>
      </species>
      <species id="M_1pyr5c_c" name="1pyr5c[c]" compartment="C_c">
        <notes>
          <html xmlns="http://www.w3.org/1999/xhtml"><p>FORMULA: C5H6NO2</p></html>
        </notes>
      </species>
      <species id="M_23dappa_c" name="23dappa[c]" compartment="C_c">
        <notes>
          <html xmlns="http://www.w3.org/1999/xhtml"><p>FORMULA: C3H9N2O2</p></html>
        </notes>
      </species>
      <species id="M_23dhdp_c" name="23dhdp[c]" compartment="C_c">
        <notes>
          <html xmlns="http://www.w3.org/1999/xhtml"><p>FORMULA: C7H5NO4</p></html>
        </notes>
      </species>
      <species id="M_23dhmb_c" name="23dhmb[c]" compartment="C_c">
        <notes>
          <html xmlns="http://www.w3.org/1999/xhtml"><p>FORMULA: C5H9O4</p></html>
        </notes>
      </species>
      <species id="M_23dhmp_c" name="23dhmp[c]" compartment="C_c">
        <notes>
          <html xmlns="http://www.w3.org/1999/xhtml"><p>FORMULA: C6H11O4</p></html>
        </notes>
      </species>
      <species id="M_24dhydxy6am135tria_c" name="24dhydxy6am135tria[c]" compartment="C_c">
        <notes>
          <html xmlns="http://www.w3.org/1999/xhtml"><p>FORMULA: C3H3N4O2</p></html>
        </notes>
      </species>
      <species id="M_25aics_c" name="25aics[c]" compartment="C_c">
        <notes>
          <html xmlns="http://www.w3.org/1999/xhtml"><p>FORMULA: C13H15N4O12P</p></html>
        </notes>
      </species>
      <species id="M_25dhpp_c" name="25dhpp[c]" compartment="C_c">
        <notes>
          <html xmlns="http://www.w3.org/1999/xhtml"><p>FORMULA: C9H14N5O8P</p></html>
        </notes>
      </species>
      <species id="M_25diamoxpyrm_c" name="25diamoxpyrm[c]" compartment="C_c">
        <notes>
          <html xmlns="http://www.w3.org/1999/xhtml"><p>FORMULA: C9H14N5O14P3</p></html>
        </notes>
      </species>
      <species id="M_25dkglcn_c" name="25dkglcn[c]" compartment="C_c">
        <notes>
          <html xmlns="http://www.w3.org/1999/xhtml"><p>FORMULA: C6H7O7</p></html>
        </notes>
      </species>
      <species id="M_26dap_LL_c" name="26dap-LL[c]" compartment="C_c">
        <notes>
          <html xmlns="http://www.w3.org/1999/xhtml"><p>FORMULA: C7H14N2O4</p></html>
        </notes>
      </species>
      <species id="M_26dap_M_c" name="26dap-M[c]" compartment="C_c">
        <notes>
          <html xmlns="http://www.w3.org/1999/xhtml"><p>FORMULA: C7H14N2O4</p></html>
        </notes>
      </species>
      <species id="M_2ahbut_c" name="2ahbut[c]" compartment="C_c">
        <notes>
          <html xmlns="http://www.w3.org/1999/xhtml"><p>FORMULA: C6H9O4</p></html>
        </notes>
      </species>
      <species id="M_2ahhmd_c" name="2ahhmd[c]" compartment="C_c">
        <notes>
          <html xmlns="http://www.w3.org/1999/xhtml"><p>FORMULA: C7H8N5O8P2</p></html>
        </notes>
      </species>
      <species id="M_2ahhmp_c" name="2ahhmp[c]" compartment="C_c">
        <notes>
          <html xmlns="http://www.w3.org/1999/xhtml"><p>FORMULA: C7H9N5O2</p></html>
        </notes>
      </species>
      <species id="M_2amac_c" name="2amac[c]" compartment="C_c">
        <notes>
          <html xmlns="http://www.w3.org/1999/xhtml"><p>FORMULA: C3H5NO2</p></html>
        </notes>
      </species>
      <species id="M_2ameph_c" name="2ameph[c]" compartment="C_c">
        <notes>
          <html xmlns="http://www.w3.org/1999/xhtml"><p>FORMULA: C2H7NO3P</p></html>
        </notes>
      </species>
      <species id="M_2c25dho_c" name="2c25dho[c]" compartment="C_c">
        <notes>
          <html xmlns="http://www.w3.org/1999/xhtml"><p>FORMULA: C7H6O6</p></html>
        </notes>
      </species>
      <species id="M_2chl4hydxy6am235tria_c" name="2chl4hydxy6am235tria[c]" compartment="C_c">
        <notes>
          <html xmlns="http://www.w3.org/1999/xhtml"><p>FORMULA: C3HClN4O</p></html>
        </notes>
      </species>
      <species id="M_2coum_c" name="2coum[c]" compartment="C_c">
        <notes>
          <html xmlns="http://www.w3.org/1999/xhtml"><p>FORMULA: C9H7O3</p></html>
        </notes>
      </species>
      <species id="M_2cpr5p_c" name="2cpr5p[c]" compartment="C_c">
        <notes>
          <html xmlns="http://www.w3.org/1999/xhtml"><p>FORMULA: C12H13NO9P</p></html>
        </notes>
      </species>
      <species id="M_2dda7p_c" name="2dda7p[c]" compartment="C_c">
        <notes>
          <html xmlns="http://www.w3.org/1999/xhtml"><p>FORMULA: C7H10O10P</p></html>
        </notes>
      </species>
      <species id="M_2ddg6p_c" name="2ddg6p[c]" compartment="C_c">
        <notes>
          <html xmlns="http://www.w3.org/1999/xhtml"><p>FORMULA: C6H8O9P</p></html>
        </notes>
      </species>
      <species id="M_2ddglcn_c" name="2ddglcn[c]" compartment="C_c">
        <notes>
          <html xmlns="http://www.w3.org/1999/xhtml"><p>FORMULA: C6H9O6</p></html>
        </notes>
      </species>
      <species id="M_2ddglcn_e" name="2ddglcn[e]" compartment="C_e">
        <notes>
          <html xmlns="http://www.w3.org/1999/xhtml"><p>FORMULA: C6H9O6</p></html>
        </notes>
      </species>
      <species id="M_2dglcn_c" name="2dglcn[c]" compartment="C_c">
        <notes>
          <html xmlns="http://www.w3.org/1999/xhtml"><p>FORMULA: C6H11O6</p></html>
        </notes>
      </species>
      <species id="M_2dhguln_c" name="2dhguln[c]" compartment="C_c">
        <notes>
          <html xmlns="http://www.w3.org/1999/xhtml"><p>FORMULA: C6H9O7</p></html>
        </notes>
      </species>
      <species id="M_2dhp_c" name="2dhp[c]" compartment="C_c">
        <notes>
          <html xmlns="http://www.w3.org/1999/xhtml"><p>FORMULA: C6H9O4</p></html>
        </notes>
      </species>
      <species id="M_2dmmq8_c" name="2dmmq8[c]" compartment="C_c">
        <notes>
          <html xmlns="http://www.w3.org/1999/xhtml"><p>FORMULA: C15H14O2(C5H8)</p></html>
        </notes>
      </species>
      <species id="M_2dr1p_c" name="2dr1p[c]" compartment="C_c">
        <notes>
          <html xmlns="http://www.w3.org/1999/xhtml"><p>FORMULA: C5H9O7P</p></html>
        </notes>
      </species>
      <species id="M_2dr5p_c" name="2dr5p[c]" compartment="C_c">
        <notes>
          <html xmlns="http://www.w3.org/1999/xhtml"><p>FORMULA: C5H9O7P</p></html>
        </notes>
      </species>
      <species id="M_2h3oppan_c" name="2h3oppan[c]" compartment="C_c">
        <notes>
          <html xmlns="http://www.w3.org/1999/xhtml"><p>FORMULA: C3H3O4</p></html>
        </notes>
      </species>
      <species id="M_2hb_c" name="2hb[c]" compartment="C_c">
        <notes>
          <html xmlns="http://www.w3.org/1999/xhtml"><p>FORMULA: C4H7O3</p></html>
        </notes>
      </species>
      <species id="M_2hdx2mbn_c" name="2hdx2mbn[c]" compartment="C_c">
        <notes>
          <html xmlns="http://www.w3.org/1999/xhtml"><p>FORMULA: C5H9N1O1</p></html>
        </notes>
      </species>
      <species id="M_2hymeph_c" name="2hymeph[c]" compartment="C_c">
        <notes>
          <html xmlns="http://www.w3.org/1999/xhtml"><p>FORMULA: C7H8O2</p></html>
        </notes>
      </species>
      <species id="M_2ins_c" name="2ins[c]" compartment="C_c">
        <notes>
          <html xmlns="http://www.w3.org/1999/xhtml"><p>FORMULA: C6H10O6</p></html>
        </notes>
      </species>
      <species id="M_2ippm_c" name="2ippm[c]" compartment="C_c">
        <notes>
          <html xmlns="http://www.w3.org/1999/xhtml"><p>FORMULA: C7H8O4</p></html>
        </notes>
      </species>
      <species id="M_2kgtmt_c" name="2kgtmt[c]" compartment="C_c">
        <notes>
          <html xmlns="http://www.w3.org/1999/xhtml"><p>FORMULA: C6H14N1O5</p></html>
        </notes>
      </species>
      <species id="M_2maacoa_c" name="2maacoa[c]" compartment="C_c">
        <notes>
          <html xmlns="http://www.w3.org/1999/xhtml"><p>FORMULA: C26H38N7O18P3S</p></html>
        </notes>
      </species>
      <species id="M_2mahmp_c" name="2mahmp[c]" compartment="C_c">
        <notes>
          <html xmlns="http://www.w3.org/1999/xhtml"><p>FORMULA: C6H8N3O7P2</p></html>
        </notes>
      </species>
      <species id="M_2mb2coa_c" name="2mb2coa[c]" compartment="C_c">
        <notes>
          <html xmlns="http://www.w3.org/1999/xhtml"><p>FORMULA: C26H38N7O17P3S</p></html>
        </notes>
      </species>
      <species id="M_2mbcoa_c" name="2mbcoa[c]" compartment="C_c">
        <notes>
          <html xmlns="http://www.w3.org/1999/xhtml"><p>FORMULA: C26H40N7O17P3S</p></html>
        </notes>
      </species>
      <species id="M_2me4p_c" name="2me4p[c]" compartment="C_c">
        <notes>
          <html xmlns="http://www.w3.org/1999/xhtml"><p>FORMULA: C5H11O7P</p></html>
        </notes>
      </species>
      <species id="M_2mecdp_c" name="2mecdp[c]" compartment="C_c">
        <notes>
          <html xmlns="http://www.w3.org/1999/xhtml"><p>FORMULA: C5H10O9P2</p></html>
        </notes>
      </species>
      <species id="M_2mop_c" name="2mop[c]" compartment="C_c">
        <notes>
          <html xmlns="http://www.w3.org/1999/xhtml"><p>FORMULA: C4H5O3</p></html>
        </notes>
      </species>
      <species id="M_2mp2coa_c" name="2mp2coa[c]" compartment="C_c">
        <notes>
          <html xmlns="http://www.w3.org/1999/xhtml"><p>FORMULA: C25H36N7O17P3S</p></html>
        </notes>
      </species>
      <species id="M_2obut_c" name="2obut[c]" compartment="C_c">
        <notes>
          <html xmlns="http://www.w3.org/1999/xhtml"><p>FORMULA: C4H5O3</p></html>
        </notes>
      </species>
      <species id="M_2ombz_c" name="2ombz[c]" compartment="C_c">
        <notes>
          <html xmlns="http://www.w3.org/1999/xhtml"><p>FORMULA: C47H70O3</p></html>
        </notes>
      </species>
      <species id="M_2ommb_c" name="2ommb[c]" compartment="C_c">
        <notes>
          <html xmlns="http://www.w3.org/1999/xhtml"><p>FORMULA: C48H72O3</p></html>
        </notes>
      </species>
      <species id="M_2oxoadp_c" name="2oxoadp[c]" compartment="C_c">
        <notes>
          <html xmlns="http://www.w3.org/1999/xhtml"><p>FORMULA: C6H6O5</p></html>
        </notes>
      </species>
      <species id="M_2p4c2me_c" name="2p4c2me[c]" compartment="C_c">
        <notes>
          <html xmlns="http://www.w3.org/1999/xhtml"><p>FORMULA: C14H22N3O17P3</p></html>
        </notes>
      </species>
      <species id="M_2pg_c" name="2pg[c]" compartment="C_c">
        <notes>
          <html xmlns="http://www.w3.org/1999/xhtml"><p>FORMULA: C3H4O7P</p></html>
        </notes>
      </species>
      <species id="M_2pglyc_c" name="2pglyc[c]" compartment="C_c">
        <notes>
          <html xmlns="http://www.w3.org/1999/xhtml"><p>FORMULA: C2H2O6P</p></html>
        </notes>
      </species>
      <species id="M_2phenyl13pdmc_c" name="2phenyl13pdmc[c]" compartment="C_c">
        <notes>
          <html xmlns="http://www.w3.org/1999/xhtml"><p>FORMULA: C10H12NO3</p></html>
        </notes>
      </species>
      <species id="M_2shchc_c" name="2shchc[c]" compartment="C_c">
        <notes>
          <html xmlns="http://www.w3.org/1999/xhtml"><p>FORMULA: C11H10O6</p></html>
        </notes>
      </species>
      <species id="M_2thexdec_c" name="2thexdec[c]" compartment="C_c">
        <notes>
          <html xmlns="http://www.w3.org/1999/xhtml"><p>FORMULA: C16H30O1</p></html>
        </notes>
      </species>
      <species id="M_34hpp_c" name="34hpp[c]" compartment="C_c">
        <notes>
          <html xmlns="http://www.w3.org/1999/xhtml"><p>FORMULA: C9H7O4</p></html>
        </notes>
      </species>
      <species id="M_35cgmp_c" name="35cgmp[c]" compartment="C_c">
        <notes>
          <html xmlns="http://www.w3.org/1999/xhtml"><p>FORMULA: C10H11N5O7P</p></html>
        </notes>
      </species>
      <species id="M_3aib_c" name="3aib[c]" compartment="C_c">
        <notes>
          <html xmlns="http://www.w3.org/1999/xhtml"><p>FORMULA: C4H9NO2</p></html>
        </notes>
      </species>
      <species id="M_3butcoa_c" name="3butcoa[c]" compartment="C_c">
        <notes>
          <html xmlns="http://www.w3.org/1999/xhtml"><p>FORMULA: C25H36N7O17P3S1</p></html>
        </notes>
      </species>
      <species id="M_3c2hmp_c" name="3c2hmp[c]" compartment="C_c">
        <notes>
          <html xmlns="http://www.w3.org/1999/xhtml"><p>FORMULA: C7H10O5</p></html>
        </notes>
      </species>
      <species id="M_3c3hmp_c" name="3c3hmp[c]" compartment="C_c">
        <notes>
          <html xmlns="http://www.w3.org/1999/xhtml"><p>FORMULA: C7H10O5</p></html>
        </notes>
      </species>
      <species id="M_3c4mop_c" name="3c4mop[c]" compartment="C_c">
        <notes>
          <html xmlns="http://www.w3.org/1999/xhtml"><p>FORMULA: C7H8O5</p></html>
        </notes>
      </species>
      <species id="M_3carbam2phenyl_c" name="3carbam2phenyl[c]" compartment="C_c">
        <notes>
          <html xmlns="http://www.w3.org/1999/xhtml"><p>FORMULA: C10H11NO3</p></html>
        </notes>
      </species>
      <species id="M_3ddgc_c" name="3ddgc[c]" compartment="C_c">
        <notes>
          <html xmlns="http://www.w3.org/1999/xhtml"><p>FORMULA: C6H9O6</p></html>
        </notes>
      </species>
      <species id="M_3dhq_c" name="3dhq[c]" compartment="C_c">
        <notes>
          <html xmlns="http://www.w3.org/1999/xhtml"><p>FORMULA: C7H9O6</p></html>
        </notes>
      </species>
      <species id="M_3dhsk_c" name="3dhsk[c]" compartment="C_c">
        <notes>
          <html xmlns="http://www.w3.org/1999/xhtml"><p>FORMULA: C7H7O5</p></html>
        </notes>
      </species>
      <species id="M_3g12dgr_CB_c" name="3g12dgr_CB[c]" compartment="C_c">
        <notes>
          <html xmlns="http://www.w3.org/1999/xhtml"><p>FORMULA: C41.7H77.8O10</p></html>
        </notes>
      </species>
      <species id="M_3h26dm5coa_c" name="3h26dm5coa[c]" compartment="C_c">
        <notes>
          <html xmlns="http://www.w3.org/1999/xhtml"><p>FORMULA: C31H48N7O18P3S</p></html>
        </notes>
      </species>
      <species id="M_3h3mob_c" name="3h3mob[c]" compartment="C_c">
        <notes>
          <html xmlns="http://www.w3.org/1999/xhtml"><p>FORMULA: C5H8O4</p></html>
        </notes>
      </species>
      <species id="M_3h3mop_c" name="3h3mop[c]" compartment="C_c">
        <notes>
          <html xmlns="http://www.w3.org/1999/xhtml"><p>FORMULA: C6H10O4</p></html>
        </notes>
      </species>
      <species id="M_3hacoa_c" name="3hacoa[c]" compartment="C_c">
        <notes>
          <html xmlns="http://www.w3.org/1999/xhtml"><p>FORMULA: C24H35N7O18P3RS</p></html>
        </notes>
      </species>
      <species id="M_3hbcoa_c" name="3hbcoa[c]" compartment="C_c">
        <notes>
          <html xmlns="http://www.w3.org/1999/xhtml"><p>FORMULA: C25H38N7O18P3S</p></html>
        </notes>
      </species>
      <species id="M_3hbcoa_R_c" name="3hbcoa-R[c]" compartment="C_c">
        <notes>
          <html xmlns="http://www.w3.org/1999/xhtml"><p>FORMULA: C25H38N7O18P3S</p></html>
        </notes>
      </species>
      <species id="M_3hdcoa_c" name="3hdcoa[c]" compartment="C_c">
        <notes>
          <html xmlns="http://www.w3.org/1999/xhtml"><p>FORMULA: C31H50N7O18P3S</p></html>
        </notes>
      </species>
      <species id="M_3hddcoa_c" name="3hddcoa[c]" compartment="C_c">
        <notes>
          <html xmlns="http://www.w3.org/1999/xhtml"><p>FORMULA: C33H54N7O18P3S</p></html>
        </notes>
      </species>
      <species id="M_3hhcoa_c" name="3hhcoa[c]" compartment="C_c">
        <notes>
          <html xmlns="http://www.w3.org/1999/xhtml"><p>FORMULA: C27H42N7O18P3S</p></html>
        </notes>
      </species>
      <species id="M_3hhdcoa_c" name="3hhdcoa[c]" compartment="C_c">
        <notes>
          <html xmlns="http://www.w3.org/1999/xhtml"><p>FORMULA: C37H62N7O18P3S</p></html>
        </notes>
      </species>
      <species id="M_3hibutcoa_c" name="3hibutcoa[c]" compartment="C_c">
        <notes>
          <html xmlns="http://www.w3.org/1999/xhtml"><p>FORMULA: C25H38N7O18P3S</p></html>
        </notes>
      </species>
      <species id="M_3hmbcoa_c" name="3hmbcoa[c]" compartment="C_c">
        <notes>
          <html xmlns="http://www.w3.org/1999/xhtml"><p>FORMULA: C26H40N7O18P3S</p></html>
        </notes>
      </species>
      <species id="M_3hmp_c" name="3hmp[c]" compartment="C_c">
        <notes>
          <html xmlns="http://www.w3.org/1999/xhtml"><p>FORMULA: C4H7O3</p></html>
        </notes>
      </species>
      <species id="M_3hmrsACP_c" name="3hmrsACP[c]" compartment="C_c">
        <notes>
          <html xmlns="http://www.w3.org/1999/xhtml"><p>FORMULA: C14H26O2SR</p></html>
        </notes>
      </species>
      <species id="M_3hocoa_c" name="3hocoa[c]" compartment="C_c">
        <notes>
          <html xmlns="http://www.w3.org/1999/xhtml"><p>FORMULA: C29H46N7O18P3S</p></html>
        </notes>
      </species>
      <species id="M_3hpcoa_c" name="3hpcoa[c]" compartment="C_c">
        <notes>
          <html xmlns="http://www.w3.org/1999/xhtml"><p>FORMULA: C24H36N7O18P3S</p></html>
        </notes>
      </species>
      <species id="M_3htdcoa_c" name="3htdcoa[c]" compartment="C_c">
        <notes>
          <html xmlns="http://www.w3.org/1999/xhtml"><p>FORMULA: C35H58N7O18P3S</p></html>
        </notes>
      </species>
      <species id="M_3hxkynam_c" name="3hxkynam[c]" compartment="C_c">
        <notes>
          <html xmlns="http://www.w3.org/1999/xhtml"><p>FORMULA: C9H13N2O2</p></html>
        </notes>
      </species>
      <species id="M_3hydroxyCoA_c" name="3hydroxyCoA[c]" compartment="C_c">
        <notes>
          <html xmlns="http://www.w3.org/1999/xhtml"><p>FORMULA: C26H42N7O18P3S</p></html>
        </notes>
      </species>
      <species id="M_3ig3p_c" name="3ig3p[c]" compartment="C_c">
        <notes>
          <html xmlns="http://www.w3.org/1999/xhtml"><p>FORMULA: C11H12NO6P</p></html>
        </notes>
      </species>
      <species id="M_3mb2coa_c" name="3mb2coa[c]" compartment="C_c">
        <notes>
          <html xmlns="http://www.w3.org/1999/xhtml"><p>FORMULA: C26H38N7O17P3S</p></html>
        </notes>
      </species>
      <species id="M_3mob_c" name="3mob[c]" compartment="C_c">
        <notes>
          <html xmlns="http://www.w3.org/1999/xhtml"><p>FORMULA: C5H7O3</p></html>
        </notes>
      </species>
      <species id="M_3mop_c" name="3mop[c]" compartment="C_c">
        <notes>
          <html xmlns="http://www.w3.org/1999/xhtml"><p>FORMULA: C6H9O3</p></html>
        </notes>
      </species>
      <species id="M_3oacoa_c" name="3oacoa[c]" compartment="C_c">
        <notes>
          <html xmlns="http://www.w3.org/1999/xhtml"><p>FORMULA: C24H33N7O18P3RS</p></html>
        </notes>
      </species>
      <species id="M_3ohcoa_c" name="3ohcoa[c]" compartment="C_c">
        <notes>
          <html xmlns="http://www.w3.org/1999/xhtml"><p>FORMULA: C27H40N7O18P3S</p></html>
        </notes>
      </species>
      <species id="M_3ophb_c" name="3ophb[c]" compartment="C_c">
        <notes>
          <html xmlns="http://www.w3.org/1999/xhtml"><p>FORMULA: C47H69O3</p></html>
        </notes>
      </species>
      <species id="M_3oxoadp_c" name="3oxoadp[c]" compartment="C_c">
        <notes>
          <html xmlns="http://www.w3.org/1999/xhtml"><p>FORMULA: C6H6O5</p></html>
        </notes>
      </species>
      <species id="M_3pg_c" name="3pg[c]" compartment="C_c">
        <notes>
          <html xmlns="http://www.w3.org/1999/xhtml"><p>FORMULA: C3H4O7P</p></html>
        </notes>
      </species>
      <species id="M_3php_c" name="3php[c]" compartment="C_c">
        <notes>
          <html xmlns="http://www.w3.org/1999/xhtml"><p>FORMULA: C3H2O7P</p></html>
        </notes>
      </species>
      <species id="M_3pop_c" name="3pop[c]" compartment="C_c">
        <notes>
          <html xmlns="http://www.w3.org/1999/xhtml"><p>FORMULA: C3H2O6P</p></html>
        </notes>
      </species>
      <species id="M_3psme_c" name="3psme[c]" compartment="C_c">
        <notes>
          <html xmlns="http://www.w3.org/1999/xhtml"><p>FORMULA: C10H9O10P</p></html>
        </notes>
      </species>
      <species id="M_3sala_c" name="3sala[c]" compartment="C_c">
        <notes>
          <html xmlns="http://www.w3.org/1999/xhtml"><p>FORMULA: C3H5NO4S</p></html>
        </notes>
      </species>
      <species id="M_3snpyr_c" name="3snpyr[c]" compartment="C_c">
        <notes>
          <html xmlns="http://www.w3.org/1999/xhtml"><p>FORMULA: C3H2O5S</p></html>
        </notes>
      </species>
      <species id="M_3spyr_c" name="3spyr[c]" compartment="C_c">
        <notes>
          <html xmlns="http://www.w3.org/1999/xhtml"><p>FORMULA: C3H2O6S</p></html>
        </notes>
      </species>
      <species id="M_3uib_c" name="3uib[c]" compartment="C_c">
        <notes>
          <html xmlns="http://www.w3.org/1999/xhtml"><p>FORMULA: C5H9N2O3</p></html>
        </notes>
      </species>
      <species id="M_4abut_c" name="4abut[c]" compartment="C_c">
        <notes>
          <html xmlns="http://www.w3.org/1999/xhtml"><p>FORMULA: C4H9NO2</p></html>
        </notes>
      </species>
      <species id="M_4abutn_c" name="4abutn[c]" compartment="C_c">
        <notes>
          <html xmlns="http://www.w3.org/1999/xhtml"><p>FORMULA: C4H10NO</p></html>
        </notes>
      </species>
      <species id="M_4abz_c" name="4abz[c]" compartment="C_c">
        <notes>
          <html xmlns="http://www.w3.org/1999/xhtml"><p>FORMULA: C7H6NO2</p></html>
        </notes>
      </species>
      <species id="M_4abz_e" name="4abz[e]" compartment="C_e">
        <notes>
          <html xmlns="http://www.w3.org/1999/xhtml"><p>FORMULA: C7H6NO2</p></html>
        </notes>
      </species>
      <species id="M_4adcho_c" name="4adcho[c]" compartment="C_c">
        <notes>
          <html xmlns="http://www.w3.org/1999/xhtml"><p>FORMULA: C10H10NO5</p></html>
        </notes>
      </species>
      <species id="M_4ahmmp_c" name="4ahmmp[c]" compartment="C_c">
        <notes>
          <html xmlns="http://www.w3.org/1999/xhtml"><p>FORMULA: C6H9N3O</p></html>
        </notes>
      </species>
      <species id="M_4ampm_c" name="4ampm[c]" compartment="C_c">
        <notes>
          <html xmlns="http://www.w3.org/1999/xhtml"><p>FORMULA: C6H8N3O4P</p></html>
        </notes>
      </species>
      <species id="M_4c2me_c" name="4c2me[c]" compartment="C_c">
        <notes>
          <html xmlns="http://www.w3.org/1999/xhtml"><p>FORMULA: C14H23N3O14P2</p></html>
        </notes>
      </species>
      <species id="M_4gudbd_c" name="4gudbd[c]" compartment="C_c">
        <notes>
          <html xmlns="http://www.w3.org/1999/xhtml"><p>FORMULA: C5H13N4O</p></html>
        </notes>
      </species>
      <species id="M_4gudbutn_c" name="4gudbutn[c]" compartment="C_c">
        <notes>
          <html xmlns="http://www.w3.org/1999/xhtml"><p>FORMULA: C5H11N3O2</p></html>
        </notes>
      </species>
      <species id="M_4h2oglt_c" name="4h2oglt[c]" compartment="C_c">
        <notes>
          <html xmlns="http://www.w3.org/1999/xhtml"><p>FORMULA: C5H4O6</p></html>
        </notes>
      </species>
      <species id="M_4hbcoa_c" name="4hbcoa[c]" compartment="C_c">
        <notes>
          <html xmlns="http://www.w3.org/1999/xhtml"><p>FORMULA: C25H38N7O18P3S1</p></html>
        </notes>
      </species>
      <species id="M_4hbz_c" name="4hbz[c]" compartment="C_c">
        <notes>
          <html xmlns="http://www.w3.org/1999/xhtml"><p>FORMULA: C7H5O3</p></html>
        </notes>
      </species>
      <species id="M_4hoxpacd_c" name="4hoxpacd[c]" compartment="C_c">
        <notes>
          <html xmlns="http://www.w3.org/1999/xhtml"><p>FORMULA: C8H8O2</p></html>
        </notes>
      </species>
      <species id="M_4hpro_LT_c" name="4hpro-LT[c]" compartment="C_c">
        <notes>
          <html xmlns="http://www.w3.org/1999/xhtml"><p>FORMULA: C5H9NO3</p></html>
        </notes>
      </species>
      <species id="M_4hthr_c" name="4hthr[c]" compartment="C_c">
        <notes>
          <html xmlns="http://www.w3.org/1999/xhtml"><p>FORMULA: C4H9NO4</p></html>
        </notes>
      </species>
      <species id="M_4hydxy5phenyltetra13ox2one_c" name="4hydxy5phenyltetra13ox2one[c]" compartment="C_c">
        <notes>
          <html xmlns="http://www.w3.org/1999/xhtml"><p>FORMULA: C10H12NO3</p></html>
        </notes>
      </species>
      <species id="M_4mhetz_c" name="4mhetz[c]" compartment="C_c">
        <notes>
          <html xmlns="http://www.w3.org/1999/xhtml"><p>FORMULA: C6H9NOS</p></html>
        </notes>
      </species>
      <species id="M_4mop_c" name="4mop[c]" compartment="C_c">
        <notes>
          <html xmlns="http://www.w3.org/1999/xhtml"><p>FORMULA: C6H9O3</p></html>
        </notes>
      </species>
      <species id="M_4mpetz_c" name="4mpetz[c]" compartment="C_c">
        <notes>
          <html xmlns="http://www.w3.org/1999/xhtml"><p>FORMULA: C6H8NO4PS</p></html>
        </notes>
      </species>
      <species id="M_4ohbut_c" name="4ohbut[c]" compartment="C_c">
        <notes>
          <html xmlns="http://www.w3.org/1999/xhtml"><p>FORMULA: C4H7O3</p></html>
        </notes>
      </species>
      <species id="M_4pasp_c" name="4pasp[c]" compartment="C_c">
        <notes>
          <html xmlns="http://www.w3.org/1999/xhtml"><p>FORMULA: C4H6NO7P</p></html>
        </notes>
      </species>
      <species id="M_4pcys_c" name="4pcys[c]" compartment="C_c">
        <notes>
          <html xmlns="http://www.w3.org/1999/xhtml"><p>FORMULA: C12H24N2O6S</p></html>
        </notes>
      </species>
      <species id="M_4per_c" name="4per[c]" compartment="C_c">
        <notes>
          <html xmlns="http://www.w3.org/1999/xhtml"><p>FORMULA: C4H6O8P</p></html>
        </notes>
      </species>
      <species id="M_4ppan_c" name="4ppan[c]" compartment="C_c">
        <notes>
          <html xmlns="http://www.w3.org/1999/xhtml"><p>FORMULA: C9H15NO8P</p></html>
        </notes>
      </species>
      <species id="M_4ppcys_c" name="4ppcys[c]" compartment="C_c">
        <notes>
          <html xmlns="http://www.w3.org/1999/xhtml"><p>FORMULA: C12H20N2O9PS</p></html>
        </notes>
      </species>
      <species id="M_4r5au_c" name="4r5au[c]" compartment="C_c">
        <notes>
          <html xmlns="http://www.w3.org/1999/xhtml"><p>FORMULA: C9H16N4O6</p></html>
        </notes>
      </species>
      <species id="M_56dihydro5fluor_c" name="56dihydro5fluor[c]" compartment="C_c">
        <notes>
          <html xmlns="http://www.w3.org/1999/xhtml"><p>FORMULA: C4H6FN2O2</p></html>
        </notes>
      </species>
      <species id="M_56dthm_c" name="56dthm[c]" compartment="C_c">
        <notes>
          <html xmlns="http://www.w3.org/1999/xhtml"><p>FORMULA: C5H8N2O2</p></html>
        </notes>
      </species>
      <species id="M_56dura_c" name="56dura[c]" compartment="C_c">
        <notes>
          <html xmlns="http://www.w3.org/1999/xhtml"><p>FORMULA: C4H6N2O2</p></html>
        </notes>
      </species>
      <species id="M_5FU_c" name="5FU[c]" compartment="C_c">
        <notes>
          <html xmlns="http://www.w3.org/1999/xhtml"><p>FORMULA: C4H3FN2O2</p></html>
        </notes>
      </species>
      <species id="M_5HPET_c" name="5HPET[c]" compartment="C_c">
        <notes>
          <html xmlns="http://www.w3.org/1999/xhtml"><p>FORMULA: C20H31O4</p></html>
        </notes>
      </species>
      <species id="M_5aizc_c" name="5aizc[c]" compartment="C_c">
        <notes>
          <html xmlns="http://www.w3.org/1999/xhtml"><p>FORMULA: C9H11N3O9P</p></html>
        </notes>
      </species>
      <species id="M_5amimcarb_c" name="5amimcarb[c]" compartment="C_c">
        <notes>
          <html xmlns="http://www.w3.org/1999/xhtml"><p>FORMULA: C4H5N3O2</p></html>
        </notes>
      </species>
      <species id="M_5amimid_c" name="5amimid[c]" compartment="C_c">
        <notes>
          <html xmlns="http://www.w3.org/1999/xhtml"><p>FORMULA: C3H6N3</p></html>
        </notes>
      </species>
      <species id="M_5aop_c" name="5aop[c]" compartment="C_c">
        <notes>
          <html xmlns="http://www.w3.org/1999/xhtml"><p>FORMULA: C5H9NO3</p></html>
        </notes>
      </species>
      <species id="M_5aprbu_c" name="5aprbu[c]" compartment="C_c">
        <notes>
          <html xmlns="http://www.w3.org/1999/xhtml"><p>FORMULA: C9H15N4O9P</p></html>
        </notes>
      </species>
      <species id="M_5apru_c" name="5apru[c]" compartment="C_c">
        <notes>
          <html xmlns="http://www.w3.org/1999/xhtml"><p>FORMULA: C9H13N4O9P</p></html>
        </notes>
      </species>
      <species id="M_5dxy5fluor_c" name="5dxy5fluor[c]" compartment="C_c">
        <notes>
          <html xmlns="http://www.w3.org/1999/xhtml"><p>FORMULA: C9H14FN2O5</p></html>
        </notes>
      </species>
      <species id="M_5dxy5fluroctdn_c" name="5dxy5fluroctdn[c]" compartment="C_c">
        <notes>
          <html xmlns="http://www.w3.org/1999/xhtml"><p>FORMULA: C9H13FN3O4</p></html>
        </notes>
      </species>
      <species id="M_5fluoro_c" name="5fluoro[c]" compartment="C_c">
        <notes>
          <html xmlns="http://www.w3.org/1999/xhtml"><p>FORMULA: C9H15FN2O6</p></html>
        </notes>
      </species>
      <species id="M_5fluoromp_c" name="5fluoromp[c]" compartment="C_c">
        <notes>
          <html xmlns="http://www.w3.org/1999/xhtml"><p>FORMULA: C9H13FN2O9P</p></html>
        </notes>
      </species>
      <species id="M_5fthf_c" name="5fthf[c]" compartment="C_c">
        <notes>
          <html xmlns="http://www.w3.org/1999/xhtml"><p>FORMULA: C20H21N7O7</p></html>
        </notes>
      </species>
      <species id="M_5hete_c" name="5hete[c]" compartment="C_c">
        <notes>
          <html xmlns="http://www.w3.org/1999/xhtml"><p>FORMULA: C20H32O3</p></html>
        </notes>
      </species>
      <species id="M_5mta_c" name="5mta[c]" compartment="C_c">
        <notes>
          <html xmlns="http://www.w3.org/1999/xhtml"><p>FORMULA: C11H15N5O3S</p></html>
        </notes>
      </species>
      <species id="M_5mthf_c" name="5mthf[c]" compartment="C_c">
        <notes>
          <html xmlns="http://www.w3.org/1999/xhtml"><p>FORMULA: C20H24N7O6</p></html>
        </notes>
      </species>
      <species id="M_5mtr_c" name="5mtr[c]" compartment="C_c">
        <notes>
          <html xmlns="http://www.w3.org/1999/xhtml"><p>FORMULA: C6H12O4S</p></html>
        </notes>
      </species>
      <species id="M_5odhf2a_c" name="5odhf2a[c]" compartment="C_c">
        <notes>
          <html xmlns="http://www.w3.org/1999/xhtml"><p>FORMULA: C6H5O4</p></html>
        </notes>
      </species>
      <species id="M_5phenyl13ox24dione_c" name="5phenyl13ox24dione[c]" compartment="C_c">
        <notes>
          <html xmlns="http://www.w3.org/1999/xhtml"><p>FORMULA: C10H9NO3</p></html>
        </notes>
      </species>
      <species id="M_5prdmbz_c" name="5prdmbz[c]" compartment="C_c">
        <notes>
          <html xmlns="http://www.w3.org/1999/xhtml"><p>FORMULA: C14H17N2O7P</p></html>
        </notes>
      </species>
      <species id="M_6meth5mpribnucl_c" name="6meth5mpribnucl[c]" compartment="C_c">
        <notes>
          <html xmlns="http://www.w3.org/1999/xhtml"><p>FORMULA: C11H14N4O7PS</p></html>
        </notes>
      </species>
      <species id="M_6methylmercpt_c" name="6methylmercpt[c]" compartment="C_c">
        <notes>
          <html xmlns="http://www.w3.org/1999/xhtml"><p>FORMULA: C6H6N4S</p></html>
        </notes>
      </species>
      <species id="M_6pgc_c" name="6pgc[c]" compartment="C_c">
        <notes>
          <html xmlns="http://www.w3.org/1999/xhtml"><p>FORMULA: C6H10O10P</p></html>
        </notes>
      </species>
      <species id="M_6pgl_c" name="6pgl[c]" compartment="C_c">
        <notes>
          <html xmlns="http://www.w3.org/1999/xhtml"><p>FORMULA: C6H9O9P</p></html>
        </notes>
      </species>
      <species id="M_6pthp_c" name="6pthp[c]" compartment="C_c">
        <notes>
          <html xmlns="http://www.w3.org/1999/xhtml"><p>FORMULA: C9H11N5O3</p></html>
        </notes>
      </species>
      <species id="M_6t5mp_c" name="6t5mp[c]" compartment="C_c">
        <notes>
          <html xmlns="http://www.w3.org/1999/xhtml"><p>FORMULA: C10H13N4O7PS</p></html>
        </notes>
      </species>
      <species id="M_6thiogump_c" name="6thiogump[c]" compartment="C_c">
        <notes>
          <html xmlns="http://www.w3.org/1999/xhtml"><p>FORMULA: C10H12N5O7PS</p></html>
        </notes>
      </species>
      <species id="M_6thioxan5mp_c" name="6thioxan5mp[c]" compartment="C_c">
        <notes>
          <html xmlns="http://www.w3.org/1999/xhtml"><p>FORMULA: C10H11N4O8PS</p></html>
        </notes>
      </species>
      <species id="M_8aonn_c" name="8aonn[c]" compartment="C_c">
        <notes>
          <html xmlns="http://www.w3.org/1999/xhtml"><p>FORMULA: C9H17NO3</p></html>
        </notes>
      </species>
      <species id="M_ACP_c" name="ACP[c]" compartment="C_c">
        <notes>
          <html xmlns="http://www.w3.org/1999/xhtml"><p>FORMULA: SR</p></html>
        </notes>
      </species>
      <species id="M_L2aadp_c" name="L2aadp[c]" compartment="C_c">
        <notes>
          <html xmlns="http://www.w3.org/1999/xhtml"><p>FORMULA: C6H10NO4</p></html>
        </notes>
      </species>
      <species id="M_L2aadp6sa_c" name="L2aadp6sa[c]" compartment="C_c">
        <notes>
          <html xmlns="http://www.w3.org/1999/xhtml"><p>FORMULA: C6H11NO3</p></html>
        </notes>
      </species>
      <species id="M_Lcyst_c" name="Lcyst[c]" compartment="C_c">
        <notes>
          <html xmlns="http://www.w3.org/1999/xhtml"><p>FORMULA: C3H6NO5S</p></html>
        </notes>
      </species>
      <species id="M_Lfmkynr_c" name="Lfmkynr[c]" compartment="C_c">
        <notes>
          <html xmlns="http://www.w3.org/1999/xhtml"><p>FORMULA: C11H12N2O4</p></html>
        </notes>
      </species>
      <species id="M_Lkynr_c" name="Lkynr[c]" compartment="C_c">
        <notes>
          <html xmlns="http://www.w3.org/1999/xhtml"><p>FORMULA: C10H12N2O3</p></html>
        </notes>
      </species>
      <species id="M_Nactetyl6p_c" name="Nactetyl6p[c]" compartment="C_c">
        <notes>
          <html xmlns="http://www.w3.org/1999/xhtml"><p>FORMULA: C11H19NO11P</p></html>
        </notes>
      </species>
      <species id="M_aa_c" name="aa[c]" compartment="C_c">
        <notes>
          <html xmlns="http://www.w3.org/1999/xhtml"><p>FORMULA: C3H5NO</p></html>
        </notes>
      </species>
      <species id="M_aacoa_c" name="aacoa[c]" compartment="C_c">
        <notes>
          <html xmlns="http://www.w3.org/1999/xhtml"><p>FORMULA: C25H36N7O18P3S</p></html>
        </notes>
      </species>
      <species id="M_ac_c" name="ac[c]" compartment="C_c">
        <notes>
          <html xmlns="http://www.w3.org/1999/xhtml"><p>FORMULA: C2H3O2</p></html>
        </notes>
      </species>
      <species id="M_acACP_c" name="acACP[c]" compartment="C_c">
        <notes>
          <html xmlns="http://www.w3.org/1999/xhtml"><p>FORMULA: C2H2OSR</p></html>
        </notes>
      </species>
      <species id="M_ac_e" name="ac[e]" compartment="C_e">
        <notes>
          <html xmlns="http://www.w3.org/1999/xhtml"><p>FORMULA: C2H3O2</p></html>
        </notes>
      </species>
      <species id="M_acac_c" name="acac[c]" compartment="C_c">
        <notes>
          <html xmlns="http://www.w3.org/1999/xhtml"><p>FORMULA: C4H5O3</p></html>
        </notes>
      </species>
      <species id="M_acald_c" name="acald[c]" compartment="C_c">
        <notes>
          <html xmlns="http://www.w3.org/1999/xhtml"><p>FORMULA: C2H4O</p></html>
        </notes>
      </species>
      <species id="M_accoa_c" name="accoa[c]" compartment="C_c">
        <notes>
          <html xmlns="http://www.w3.org/1999/xhtml"><p>FORMULA: C23H34N7O17P3S</p></html>
        </notes>
      </species>
      <species id="M_accyhy_c" name="accyhy[c]" compartment="C_c">
        <notes>
          <html xmlns="http://www.w3.org/1999/xhtml"><p>FORMULA: C4H7N1O1</p></html>
        </notes>
      </species>
      <species id="M_acetol_c" name="acetol[c]" compartment="C_c">
        <notes>
          <html xmlns="http://www.w3.org/1999/xhtml"><p>FORMULA: C3H6O2</p></html>
        </notes>
      </species>
      <species id="M_acetone_c" name="acetone[c]" compartment="C_c">
        <notes>
          <html xmlns="http://www.w3.org/1999/xhtml"><p>FORMULA: C3H6O</p></html>
        </notes>
      </species>
      <species id="M_acetone_e" name="acetone[e]" compartment="C_e">
        <notes>
          <html xmlns="http://www.w3.org/1999/xhtml"><p>FORMULA: C3H6O</p></html>
        </notes>
      </species>
      <species id="M_acg5p_c" name="acg5p[c]" compartment="C_c">
        <notes>
          <html xmlns="http://www.w3.org/1999/xhtml"><p>FORMULA: C7H9NO8P</p></html>
        </notes>
      </species>
      <species id="M_acg5sa_c" name="acg5sa[c]" compartment="C_c">
        <notes>
          <html xmlns="http://www.w3.org/1999/xhtml"><p>FORMULA: C7H10NO4</p></html>
        </notes>
      </species>
      <species id="M_acgam_c" name="acgam[c]" compartment="C_c">
        <notes>
          <html xmlns="http://www.w3.org/1999/xhtml"><p>FORMULA: C8H15NO6</p></html>
        </notes>
      </species>
      <species id="M_acgam1p_c" name="acgam1p[c]" compartment="C_c">
        <notes>
          <html xmlns="http://www.w3.org/1999/xhtml"><p>FORMULA: C8H14NO9P</p></html>
        </notes>
      </species>
      <species id="M_acgam6p_c" name="acgam6p[c]" compartment="C_c">
        <notes>
          <html xmlns="http://www.w3.org/1999/xhtml"><p>FORMULA: C8H14NO9P</p></html>
        </notes>
      </species>
      <species id="M_acgam_e" name="acgam[e]" compartment="C_e">
        <notes>
          <html xmlns="http://www.w3.org/1999/xhtml"><p>FORMULA: C8H15NO6</p></html>
        </notes>
      </species>
      <species id="M_acglu_c" name="acglu[c]" compartment="C_c">
        <notes>
          <html xmlns="http://www.w3.org/1999/xhtml"><p>FORMULA: C7H9NO5</p></html>
        </notes>
      </species>
      <species id="M_achms_c" name="achms[c]" compartment="C_c">
        <notes>
          <html xmlns="http://www.w3.org/1999/xhtml"><p>FORMULA: C6H11NO4</p></html>
        </notes>
      </species>
      <species id="M_acmalt_c" name="acmalt[c]" compartment="C_c">
        <notes>
          <html xmlns="http://www.w3.org/1999/xhtml"><p>FORMULA: C14H24O12</p></html>
        </notes>
      </species>
      <species id="M_acmam_c" name="acmam[c]" compartment="C_c">
        <notes>
          <html xmlns="http://www.w3.org/1999/xhtml"><p>FORMULA: C11H18NO8</p></html>
        </notes>
      </species>
      <species id="M_acmama_c" name="acmama[c]" compartment="C_c">
        <notes>
          <html xmlns="http://www.w3.org/1999/xhtml"><p>FORMULA: C14H23N2O9</p></html>
        </notes>
      </species>
      <species id="M_acmana_c" name="acmana[c]" compartment="C_c">
        <notes>
          <html xmlns="http://www.w3.org/1999/xhtml"><p>FORMULA: C8H15NO6</p></html>
        </notes>
      </species>
      <species id="M_acmanap_c" name="acmanap[c]" compartment="C_c">
        <notes>
          <html xmlns="http://www.w3.org/1999/xhtml"><p>FORMULA: C8H14NO9P</p></html>
        </notes>
      </species>
      <species id="M_acnam_c" name="acnam[c]" compartment="C_c">
        <notes>
          <html xmlns="http://www.w3.org/1999/xhtml"><p>FORMULA: C11H18NO9</p></html>
        </notes>
      </species>
      <species id="M_acnamp_c" name="acnamp[c]" compartment="C_c">
        <notes>
          <html xmlns="http://www.w3.org/1999/xhtml"><p>FORMULA: C11H17NO12P</p></html>
        </notes>
      </species>
      <species id="M_acnmt_c" name="acnmt[c]" compartment="C_c">
        <notes>
          <html xmlns="http://www.w3.org/1999/xhtml"><p>FORMULA: C10H16N1O9R1</p></html>
        </notes>
      </species>
      <species id="M_acorn_c" name="acorn[c]" compartment="C_c">
        <notes>
          <html xmlns="http://www.w3.org/1999/xhtml"><p>FORMULA: C7H14N2O3</p></html>
        </notes>
      </species>
      <species id="M_acphosphmd_c" name="acphosphmd[c]" compartment="C_c">
        <notes>
          <html xmlns="http://www.w3.org/1999/xhtml"><p>FORMULA: C7H16Cl2N2O3P</p></html>
        </notes>
      </species>
      <species id="M_acryl_c" name="acryl[c]" compartment="C_c">
        <notes>
          <html xmlns="http://www.w3.org/1999/xhtml"><p>FORMULA: C3H4O2</p></html>
        </notes>
      </species>
      <species id="M_acser_c" name="acser[c]" compartment="C_c">
        <notes>
          <html xmlns="http://www.w3.org/1999/xhtml"><p>FORMULA: C5H9NO4</p></html>
        </notes>
      </species>
      <species id="M_actn_R_c" name="actn-R[c]" compartment="C_c">
        <notes>
          <html xmlns="http://www.w3.org/1999/xhtml"><p>FORMULA: C4H8O2</p></html>
        </notes>
      </species>
      <species id="M_actp_c" name="actp[c]" compartment="C_c">
        <notes>
          <html xmlns="http://www.w3.org/1999/xhtml"><p>FORMULA: C2H3O5P</p></html>
        </notes>
      </species>
      <species id="M_adcobdam_c" name="adcobdam[c]" compartment="C_c">
        <notes>
          <html xmlns="http://www.w3.org/1999/xhtml"><p>FORMULA: C55H68CoN11O15</p></html>
        </notes>
      </species>
      <species id="M_adcobhex_c" name="adcobhex[c]" compartment="C_c">
        <notes>
          <html xmlns="http://www.w3.org/1999/xhtml"><p>FORMULA: C55H76CoN15O11</p></html>
        </notes>
      </species>
      <species id="M_ade_c" name="ade[c]" compartment="C_c">
        <notes>
          <html xmlns="http://www.w3.org/1999/xhtml"><p>FORMULA: C5H5N5</p></html>
        </notes>
      </species>
      <species id="M_adn_c" name="adn[c]" compartment="C_c">
        <notes>
          <html xmlns="http://www.w3.org/1999/xhtml"><p>FORMULA: C10H13N5O4</p></html>
        </notes>
      </species>
      <species id="M_adocbi_c" name="adocbi[c]" compartment="C_c">
        <notes>
          <html xmlns="http://www.w3.org/1999/xhtml"><p>FORMULA: C58H84CoN16O11</p></html>
        </notes>
      </species>
      <species id="M_adocbip_c" name="adocbip[c]" compartment="C_c">
        <notes>
          <html xmlns="http://www.w3.org/1999/xhtml"><p>FORMULA: C58H83CoN16O14P</p></html>
        </notes>
      </species>
      <species id="M_adocbl_c" name="adocbl[c]" compartment="C_c">
        <notes>
          <html xmlns="http://www.w3.org/1999/xhtml"><p>FORMULA: C72H100CoN18O17P</p></html>
        </notes>
      </species>
      <species id="M_adp_c" name="adp[c]" compartment="C_c">
        <notes>
          <html xmlns="http://www.w3.org/1999/xhtml"><p>FORMULA: C10H12N5O10P2</p></html>
        </notes>
      </species>
      <species id="M_adpglc_c" name="adpglc[c]" compartment="C_c">
        <notes>
          <html xmlns="http://www.w3.org/1999/xhtml"><p>FORMULA: C16H23N5O15P2</p></html>
        </notes>
      </species>
      <species id="M_adprib_c" name="adprib[c]" compartment="C_c">
        <notes>
          <html xmlns="http://www.w3.org/1999/xhtml"><p>FORMULA: C15H21N5O14P2</p></html>
        </notes>
      </species>
      <species id="M_adsel_c" name="adsel[c]" compartment="C_c">
        <notes>
          <html xmlns="http://www.w3.org/1999/xhtml"><p>FORMULA: C10H12N5O10PSe</p></html>
        </notes>
      </species>
      <species id="M_agdpcbi_c" name="agdpcbi[c]" compartment="C_c">
        <notes>
          <html xmlns="http://www.w3.org/1999/xhtml"><p>FORMULA: C68H95CoN21O21P2</p></html>
        </notes>
      </species>
      <species id="M_agm_c" name="agm[c]" compartment="C_c">
        <notes>
          <html xmlns="http://www.w3.org/1999/xhtml"><p>FORMULA: C5H16N4</p></html>
        </notes>
      </species>
      <species id="M_ahcys_c" name="ahcys[c]" compartment="C_c">
        <notes>
          <html xmlns="http://www.w3.org/1999/xhtml"><p>FORMULA: C14H20N6O5S</p></html>
        </notes>
      </species>
      <species id="M_ahdt_c" name="ahdt[c]" compartment="C_c">
        <notes>
          <html xmlns="http://www.w3.org/1999/xhtml"><p>FORMULA: C9H12N5O13P3</p></html>
        </notes>
      </species>
      <species id="M_aicar_c" name="aicar[c]" compartment="C_c">
        <notes>
          <html xmlns="http://www.w3.org/1999/xhtml"><p>FORMULA: C9H13N4O8P</p></html>
        </notes>
      </species>
      <species id="M_air_c" name="air[c]" compartment="C_c">
        <notes>
          <html xmlns="http://www.w3.org/1999/xhtml"><p>FORMULA: C8H12N3O7P</p></html>
        </notes>
      </species>
      <species id="M_akg_c" name="akg[c]" compartment="C_c">
        <notes>
          <html xmlns="http://www.w3.org/1999/xhtml"><p>FORMULA: C5H4O5</p></html>
        </notes>
      </species>
      <species id="M_ala_B_c" name="ala-B[c]" compartment="C_c">
        <notes>
          <html xmlns="http://www.w3.org/1999/xhtml"><p>FORMULA: C3H7NO2</p></html>
        </notes>
      </species>
      <species id="M_ala_D_c" name="ala-D[c]" compartment="C_c">
        <notes>
          <html xmlns="http://www.w3.org/1999/xhtml"><p>FORMULA: C3H7NO2</p></html>
        </notes>
      </species>
      <species id="M_ala_L_c" name="ala-L[c]" compartment="C_c">
        <notes>
          <html xmlns="http://www.w3.org/1999/xhtml"><p>FORMULA: C3H7NO2</p></html>
        </notes>
      </species>
      <species id="M_alaala_c" name="alaala[c]" compartment="C_c">
        <notes>
          <html xmlns="http://www.w3.org/1999/xhtml"><p>FORMULA: C6H12N2O3</p></html>
        </notes>
      </species>
      <species id="M_alac_S_c" name="alac-S[c]" compartment="C_c">
        <notes>
          <html xmlns="http://www.w3.org/1999/xhtml"><p>FORMULA: C5H7O4</p></html>
        </notes>
      </species>
      <species id="M_aldpmnd_c" name="aldpmnd[c]" compartment="C_c">
        <notes>
          <html xmlns="http://www.w3.org/1999/xhtml"><p>FORMULA: C7H13Cl2N2O3P</p></html>
        </notes>
      </species>
      <species id="M_allphn_c" name="allphn[c]" compartment="C_c">
        <notes>
          <html xmlns="http://www.w3.org/1999/xhtml"><p>FORMULA: C2H3N2O3</p></html>
        </notes>
      </species>
      <species id="M_alltn_c" name="alltn[c]" compartment="C_c">
        <notes>
          <html xmlns="http://www.w3.org/1999/xhtml"><p>FORMULA: C4H6N4O3</p></html>
        </notes>
      </species>
      <species id="M_alltt_c" name="alltt[c]" compartment="C_c">
        <notes>
          <html xmlns="http://www.w3.org/1999/xhtml"><p>FORMULA: C4H7N4O4</p></html>
        </notes>
      </species>
      <species id="M_altrn_c" name="altrn[c]" compartment="C_c">
        <notes>
          <html xmlns="http://www.w3.org/1999/xhtml"><p>FORMULA: C6H11O7</p></html>
        </notes>
      </species>
      <species id="M_aman6p_c" name="aman6p[c]" compartment="C_c">
        <notes>
          <html xmlns="http://www.w3.org/1999/xhtml"><p>FORMULA: C7H13N1O9R1P1</p></html>
        </notes>
      </species>
      <species id="M_amet_c" name="amet[c]" compartment="C_c">
        <notes>
          <html xmlns="http://www.w3.org/1999/xhtml"><p>FORMULA: C15H23N6O5S</p></html>
        </notes>
      </species>
      <species id="M_ametam_c" name="ametam[c]" compartment="C_c">
        <notes>
          <html xmlns="http://www.w3.org/1999/xhtml"><p>FORMULA: C14H24N6O3S</p></html>
        </notes>
      </species>
      <species id="M_amimdecarbam_c" name="amimdecarbam[c]" compartment="C_c">
        <notes>
          <html xmlns="http://www.w3.org/1999/xhtml"><p>FORMULA: C4H6N4O</p></html>
        </notes>
      </species>
      <species id="M_aminopropylcdvn_c" name="aminopropylcdvn[c]" compartment="C_c">
        <notes>
          <html xmlns="http://www.w3.org/1999/xhtml"><p>FORMULA: C8H24N3</p></html>
        </notes>
      </species>
      <species id="M_amnpent_c" name="amnpent[c]" compartment="C_c">
        <notes>
          <html xmlns="http://www.w3.org/1999/xhtml"><p>FORMULA: C5H11NO2</p></html>
        </notes>
      </species>
      <species id="M_amnpentam_c" name="amnpentam[c]" compartment="C_c">
        <notes>
          <html xmlns="http://www.w3.org/1999/xhtml"><p>FORMULA: C5H13N2O</p></html>
        </notes>
      </species>
      <species id="M_amob_c" name="amob[c]" compartment="C_c">
        <notes>
          <html xmlns="http://www.w3.org/1999/xhtml"><p>FORMULA: C15H19N5O6S</p></html>
        </notes>
      </species>
      <species id="M_amp_c" name="amp[c]" compartment="C_c">
        <notes>
          <html xmlns="http://www.w3.org/1999/xhtml"><p>FORMULA: C10H12N5O7P</p></html>
        </notes>
      </species>
      <species id="M_amprop_c" name="amprop[c]" compartment="C_c">
        <notes>
          <html xmlns="http://www.w3.org/1999/xhtml"><p>FORMULA: C3H11NO</p></html>
        </notes>
      </species>
      <species id="M_amyls_c" name="amyls[c]" compartment="C_c">
        <notes>
          <html xmlns="http://www.w3.org/1999/xhtml"><p>FORMULA: C6H10O5</p></html>
        </notes>
      </species>
      <species id="M_anNH_c" name="anNH[c]" compartment="C_c">
        <notes>
          <html xmlns="http://www.w3.org/1999/xhtml"><p>FORMULA: C22H37N1O2</p></html>
        </notes>
      </species>
      <species id="M_anm9p_c" name="anm9p[c]" compartment="C_c">
        <notes>
          <html xmlns="http://www.w3.org/1999/xhtml"><p>FORMULA: C10H17N1O12R1P1</p></html>
        </notes>
      </species>
      <species id="M_anth_c" name="anth[c]" compartment="C_c">
        <notes>
          <html xmlns="http://www.w3.org/1999/xhtml"><p>FORMULA: C7H6NO2</p></html>
        </notes>
      </species>
      <species id="M_applp_c" name="applp[c]" compartment="C_c">
        <notes>
          <html xmlns="http://www.w3.org/1999/xhtml"><p>FORMULA: C3H9NO4P</p></html>
        </notes>
      </species>
      <species id="M_aps_c" name="aps[c]" compartment="C_c">
        <notes>
          <html xmlns="http://www.w3.org/1999/xhtml"><p>FORMULA: C10H12N5O10PS</p></html>
        </notes>
      </species>
      <species id="M_arab_c" name="arab[c]" compartment="C_c">
        <notes>
          <html xmlns="http://www.w3.org/1999/xhtml"><p>FORMULA: C15H24O12</p></html>
        </notes>
      </species>
      <species id="M_arab_D_c" name="arab-D[c]" compartment="C_c">
        <notes>
          <html xmlns="http://www.w3.org/1999/xhtml"><p>FORMULA: C5H10O5</p></html>
        </notes>
      </species>
      <species id="M_arab_L_c" name="arab-L[c]" compartment="C_c">
        <notes>
          <html xmlns="http://www.w3.org/1999/xhtml"><p>FORMULA: C5H10O5</p></html>
        </notes>
      </species>
      <species id="M_arab_L_e" name="arab-L[e]" compartment="C_e">
        <notes>
          <html xmlns="http://www.w3.org/1999/xhtml"><p>FORMULA: C5H10O5</p></html>
        </notes>
      </species>
      <species id="M_arabhp_c" name="arabhp[c]" compartment="C_c">
        <notes>
          <html xmlns="http://www.w3.org/1999/xhtml"><p>FORMULA: C6H15O9P</p></html>
        </notes>
      </species>
      <species id="M_arbt6p_c" name="arbt6p[c]" compartment="C_c">
        <notes>
          <html xmlns="http://www.w3.org/1999/xhtml"><p>FORMULA: C12H15O10P</p></html>
        </notes>
      </species>
      <species id="M_archdnt_c" name="archdnt[c]" compartment="C_c">
        <notes>
          <html xmlns="http://www.w3.org/1999/xhtml"><p>FORMULA: C20H31O2</p></html>
        </notes>
      </species>
      <species id="M_arg_L_c" name="arg-L[c]" compartment="C_c">
        <notes>
          <html xmlns="http://www.w3.org/1999/xhtml"><p>FORMULA: C6H15N4O2</p></html>
        </notes>
      </species>
      <species id="M_argsuc_c" name="argsuc[c]" compartment="C_c">
        <notes>
          <html xmlns="http://www.w3.org/1999/xhtml"><p>FORMULA: C10H17N4O6</p></html>
        </notes>
      </species>
      <species id="M_arog_L_c" name="arog-L[c]" compartment="C_c">
        <notes>
          <html xmlns="http://www.w3.org/1999/xhtml"><p>FORMULA: C10H13NO5</p></html>
        </notes>
      </species>
      <species id="M_ascb_L_c" name="ascb-L[c]" compartment="C_c">
        <notes>
          <html xmlns="http://www.w3.org/1999/xhtml"><p>FORMULA: C6H8O6</p></html>
        </notes>
      </species>
      <species id="M_ascb_L_e" name="ascb-L[e]" compartment="C_e">
        <notes>
          <html xmlns="http://www.w3.org/1999/xhtml"><p>FORMULA: C6H8O6</p></html>
        </notes>
      </species>
      <species id="M_asn_L_c" name="asn-L[c]" compartment="C_c">
        <notes>
          <html xmlns="http://www.w3.org/1999/xhtml"><p>FORMULA: C4H8N2O3</p></html>
        </notes>
      </species>
      <species id="M_asp_D_c" name="asp-D[c]" compartment="C_c">
        <notes>
          <html xmlns="http://www.w3.org/1999/xhtml"><p>FORMULA: C4H6NO4</p></html>
        </notes>
      </species>
      <species id="M_asp_L_c" name="asp-L[c]" compartment="C_c">
        <notes>
          <html xmlns="http://www.w3.org/1999/xhtml"><p>FORMULA: C4H6NO4</p></html>
        </notes>
      </species>
      <species id="M_aspsa_c" name="aspsa[c]" compartment="C_c">
        <notes>
          <html xmlns="http://www.w3.org/1999/xhtml"><p>FORMULA: C4H7NO3</p></html>
        </notes>
      </species>
      <species id="M_athr_L_c" name="athr-L[c]" compartment="C_c">
        <notes>
          <html xmlns="http://www.w3.org/1999/xhtml"><p>FORMULA: C4H9NO3</p></html>
        </notes>
      </species>
      <species id="M_atp_c" name="atp[c]" compartment="C_c">
        <notes>
          <html xmlns="http://www.w3.org/1999/xhtml"><p>FORMULA: C10H12N5O13P3</p></html>
        </notes>
      </species>
      <species id="M_b124tc_c" name="b124tc[c]" compartment="C_c">
        <notes>
          <html xmlns="http://www.w3.org/1999/xhtml"><p>FORMULA: C7H5O6</p></html>
        </notes>
      </species>
      <species id="M_b2coa_c" name="b2coa[c]" compartment="C_c">
        <notes>
          <html xmlns="http://www.w3.org/1999/xhtml"><p>FORMULA: C25H36N7O17P3S</p></html>
        </notes>
      </species>
      <species id="M_bdg2hc_c" name="bdg2hc[c]" compartment="C_c">
        <notes>
          <html xmlns="http://www.w3.org/1999/xhtml"><p>FORMULA: C15H18O8</p></html>
        </notes>
      </species>
      <species id="M_benzp_c" name="benzp[c]" compartment="C_c">
        <notes>
          <html xmlns="http://www.w3.org/1999/xhtml"><p>FORMULA: C7H5O5P</p></html>
        </notes>
      </species>
      <species id="M_betald_c" name="betald[c]" compartment="C_c">
        <notes>
          <html xmlns="http://www.w3.org/1999/xhtml"><p>FORMULA: C5H12NO</p></html>
        </notes>
      </species>
      <species id="M_bgly_c" name="bgly[c]" compartment="C_c">
        <notes>
          <html xmlns="http://www.w3.org/1999/xhtml"><p>FORMULA: C9H8NO3</p></html>
        </notes>
      </species>
      <species id="M_biocprot_c" name="biocprot[c]" compartment="C_c">
        <notes>
          <html xmlns="http://www.w3.org/1999/xhtml"><p>FORMULA: C17H27N5O4SR2</p></html>
        </notes>
      </species>
      <species id="M_btal_c" name="btal[c]" compartment="C_c">
        <notes>
          <html xmlns="http://www.w3.org/1999/xhtml"><p>FORMULA: C4H8O</p></html>
        </notes>
      </species>
      <species id="M_btamp_c" name="btamp[c]" compartment="C_c">
        <notes>
          <html xmlns="http://www.w3.org/1999/xhtml"><p>FORMULA: C20H27N7O9PS</p></html>
        </notes>
      </species>
      <species id="M_btcoa_c" name="btcoa[c]" compartment="C_c">
        <notes>
          <html xmlns="http://www.w3.org/1999/xhtml"><p>FORMULA: C25H38N7O17P3S</p></html>
        </notes>
      </species>
      <species id="M_btn_c" name="btn[c]" compartment="C_c">
        <notes>
          <html xmlns="http://www.w3.org/1999/xhtml"><p>FORMULA: C10H15N2O3S</p></html>
        </notes>
      </species>
      <species id="M_btn_e" name="btn[e]" compartment="C_e">
        <notes>
          <html xmlns="http://www.w3.org/1999/xhtml"><p>FORMULA: C10H15N2O3S</p></html>
        </notes>
      </species>
      <species id="M_but_c" name="but[c]" compartment="C_c">
        <notes>
          <html xmlns="http://www.w3.org/1999/xhtml"><p>FORMULA: C4H7O2</p></html>
        </notes>
      </species>
      <species id="M_but_e" name="but[e]" compartment="C_e">
        <notes>
          <html xmlns="http://www.w3.org/1999/xhtml"><p>FORMULA: C4H7O2</p></html>
        </notes>
      </species>
      <species id="M_butoh_c" name="butoh[c]" compartment="C_c">
        <notes>
          <html xmlns="http://www.w3.org/1999/xhtml"><p>FORMULA: C4H10O</p></html>
        </notes>
      </species>
      <species id="M_butoh_e" name="butoh[e]" compartment="C_e">
        <notes>
          <html xmlns="http://www.w3.org/1999/xhtml"><p>FORMULA: C4H10O</p></html>
        </notes>
      </species>
      <species id="M_butylphos_c" name="butylphos[c]" compartment="C_c">
        <notes>
          <html xmlns="http://www.w3.org/1999/xhtml"><p>FORMULA: C4H7O5P</p></html>
        </notes>
      </species>
      <species id="M_bz_c" name="bz[c]" compartment="C_c">
        <notes>
          <html xmlns="http://www.w3.org/1999/xhtml"><p>FORMULA: C7H5O2</p></html>
        </notes>
      </species>
      <species id="M_c17cycACP_c" name="c17cycACP[c]" compartment="C_c">
        <notes>
          <html xmlns="http://www.w3.org/1999/xhtml"><p>FORMULA: C17H30OSR</p></html>
        </notes>
      </species>
      <species id="M_c19cycACP_c" name="c19cycACP[c]" compartment="C_c">
        <notes>
          <html xmlns="http://www.w3.org/1999/xhtml"><p>FORMULA: C19H34OSR</p></html>
        </notes>
      </species>
      <species id="M_c2m26dcoa_c" name="c2m26dcoa[c]" compartment="C_c">
        <notes>
          <html xmlns="http://www.w3.org/1999/xhtml"><p>FORMULA: C31H46N7O17P3S</p></html>
        </notes>
      </species>
      <species id="M_cala_c" name="cala[c]" compartment="C_c">
        <notes>
          <html xmlns="http://www.w3.org/1999/xhtml"><p>FORMULA: C4H7N2O3</p></html>
        </notes>
      </species>
      <species id="M_camp_c" name="camp[c]" compartment="C_c">
        <notes>
          <html xmlns="http://www.w3.org/1999/xhtml"><p>FORMULA: C10H11N5O6P</p></html>
        </notes>
      </species>
      <species id="M_can_L_c" name="can-L[c]" compartment="C_c">
        <notes>
          <html xmlns="http://www.w3.org/1999/xhtml"><p>FORMULA: C4H10N2O3</p></html>
        </notes>
      </species>
      <species id="M_cansuc_c" name="cansuc[c]" compartment="C_c">
        <notes>
          <html xmlns="http://www.w3.org/1999/xhtml"><p>FORMULA: C9H15N4O7</p></html>
        </notes>
      </species>
      <species id="M_canv_L_c" name="canv-L[c]" compartment="C_c">
        <notes>
          <html xmlns="http://www.w3.org/1999/xhtml"><p>FORMULA: C5H13N4O3</p></html>
        </notes>
      </species>
      <species id="M_carbbiocarbcprot_c" name="carbbiocarbcprot[c]" compartment="C_c">
        <notes>
          <html xmlns="http://www.w3.org/1999/xhtml"><p>FORMULA: C18H26N5O6R2S</p></html>
        </notes>
      </species>
      <species id="M_carbm_c" name="carbm[c]" compartment="C_c">
        <notes>
          <html xmlns="http://www.w3.org/1999/xhtml"><p>FORMULA: CH2NO2</p></html>
        </notes>
      </species>
      <species id="M_carbo_met_c" name="carbo_met[c]" compartment="C_c">
        <notes>
          <html xmlns="http://www.w3.org/1999/xhtml"><p>FORMULA: </p></html>
        </notes>
      </species>
      <species id="M_carbputr_c" name="carbputr[c]" compartment="C_c">
        <notes>
          <html xmlns="http://www.w3.org/1999/xhtml"><p>FORMULA: C5H14N3O</p></html>
        </notes>
      </species>
      <species id="M_cbasp_c" name="cbasp[c]" compartment="C_c">
        <notes>
          <html xmlns="http://www.w3.org/1999/xhtml"><p>FORMULA: C5H6N2O5</p></html>
        </notes>
      </species>
      <species id="M_cbi_c" name="cbi[c]" compartment="C_c">
        <notes>
          <html xmlns="http://www.w3.org/1999/xhtml"><p>FORMULA: C48H72CoN11O8</p></html>
        </notes>
      </species>
      <species id="M_cbp_c" name="cbp[c]" compartment="C_c">
        <notes>
          <html xmlns="http://www.w3.org/1999/xhtml"><p>FORMULA: CH2NO5P</p></html>
        </notes>
      </species>
      <species id="M_cbxnspmdn_c" name="cbxnspmdn[c]" compartment="C_c">
        <notes>
          <html xmlns="http://www.w3.org/1999/xhtml"><p>FORMULA: C7H18N3O2</p></html>
        </notes>
      </species>
      <species id="M_cdiGMP_c" name="cdiGMP[c]" compartment="C_c">
        <notes>
          <html xmlns="http://www.w3.org/1999/xhtml"><p>FORMULA: C20H22N10O14P2</p></html>
        </notes>
      </species>
      <species id="M_cdp_c" name="cdp[c]" compartment="C_c">
        <notes>
          <html xmlns="http://www.w3.org/1999/xhtml"><p>FORMULA: C9H12N3O11P2</p></html>
        </notes>
      </species>
      <species id="M_cdpdag_CB_c" name="cdpdag_CB[c]" compartment="C_c">
        <notes>
          <html xmlns="http://www.w3.org/1999/xhtml"><p>FORMULA: C44.7H78.8N3O15P2</p></html>
        </notes>
      </species>
      <species id="M_cdpglyc_c" name="cdpglyc[c]" compartment="C_c">
        <notes>
          <html xmlns="http://www.w3.org/1999/xhtml"><p>FORMULA: C12H19N3O13P2</p></html>
        </notes>
      </species>
      <species id="M_cel_c" name="cel[c]" compartment="C_c">
        <notes>
          <html xmlns="http://www.w3.org/1999/xhtml"><p>FORMULA: C6H10O5</p></html>
        </notes>
      </species>
      <species id="M_celb_c" name="celb[c]" compartment="C_c">
        <notes>
          <html xmlns="http://www.w3.org/1999/xhtml"><p>FORMULA: C12H22O11</p></html>
        </notes>
      </species>
      <species id="M_celb6p_c" name="celb6p[c]" compartment="C_c">
        <notes>
          <html xmlns="http://www.w3.org/1999/xhtml"><p>FORMULA: C12H21O14P</p></html>
        </notes>
      </species>
      <species id="M_celb_e" name="celb[e]" compartment="C_e">
        <notes>
          <html xmlns="http://www.w3.org/1999/xhtml"><p>FORMULA: C12H22O11</p></html>
        </notes>
      </species>
      <species id="M_cgly_c" name="cgly[c]" compartment="C_c">
        <notes>
          <html xmlns="http://www.w3.org/1999/xhtml"><p>FORMULA: C5H10N2O3S</p></html>
        </notes>
      </species>
      <species id="M_ch4s_c" name="ch4s[c]" compartment="C_c">
        <notes>
          <html xmlns="http://www.w3.org/1999/xhtml"><p>FORMULA: CH4S</p></html>
        </notes>
      </species>
      <species id="M_chitin_c" name="chitin[c]" compartment="C_c">
        <notes>
          <html xmlns="http://www.w3.org/1999/xhtml"><p>FORMULA: C8H13NO5</p></html>
        </notes>
      </species>
      <species id="M_chlamph_c" name="chlamph[c]" compartment="C_c">
        <notes>
          <html xmlns="http://www.w3.org/1999/xhtml"><p>FORMULA: C11H12N2O5L2</p></html>
        </notes>
      </species>
      <species id="M_chlamph3ac_c" name="chlamph3ac[c]" compartment="C_c">
        <notes>
          <html xmlns="http://www.w3.org/1999/xhtml"><p>FORMULA: C13H14N2O6L2</p></html>
        </notes>
      </species>
      <species id="M_chol_c" name="chol[c]" compartment="C_c">
        <notes>
          <html xmlns="http://www.w3.org/1999/xhtml"><p>FORMULA: C5H15NO</p></html>
        </notes>
      </species>
      <species id="M_chola_c" name="chola[c]" compartment="C_c">
        <notes>
          <html xmlns="http://www.w3.org/1999/xhtml"><p>FORMULA: C24H50O4</p></html>
        </notes>
      </species>
      <species id="M_cholate_c" name="cholate[c]" compartment="C_c">
        <notes>
          <html xmlns="http://www.w3.org/1999/xhtml"><p>FORMULA: C24H30O5</p></html>
        </notes>
      </species>
      <species id="M_chor_c" name="chor[c]" compartment="C_c">
        <notes>
          <html xmlns="http://www.w3.org/1999/xhtml"><p>FORMULA: C10H8O6</p></html>
        </notes>
      </species>
      <species id="M_cit_c" name="cit[c]" compartment="C_c">
        <notes>
          <html xmlns="http://www.w3.org/1999/xhtml"><p>FORMULA: C6H5O7</p></html>
        </notes>
      </species>
      <species id="M_cit_e" name="cit[e]" compartment="C_e">
        <notes>
          <html xmlns="http://www.w3.org/1999/xhtml"><p>FORMULA: C6H5O7</p></html>
        </notes>
      </species>
      <species id="M_citr_L_c" name="citr-L[c]" compartment="C_c">
        <notes>
          <html xmlns="http://www.w3.org/1999/xhtml"><p>FORMULA: C6H13N3O3</p></html>
        </notes>
      </species>
      <species id="M_clpn_CB_c" name="clpn_CB[c]" compartment="C_c">
        <notes>
          <html xmlns="http://www.w3.org/1999/xhtml"><p>FORMULA: C74.4H139.6O17P2</p></html>
        </notes>
      </species>
      <species id="M_cmethydmuc_c" name="cmethydmuc[c]" compartment="C_c">
        <notes>
          <html xmlns="http://www.w3.org/1999/xhtml"><p>FORMULA: C8H6O7</p></html>
        </notes>
      </species>
      <species id="M_cmp_c" name="cmp[c]" compartment="C_c">
        <notes>
          <html xmlns="http://www.w3.org/1999/xhtml"><p>FORMULA: C9H12N3O8P</p></html>
        </notes>
      </species>
      <species id="M_cmpacna_c" name="cmpacna[c]" compartment="C_c">
        <notes>
          <html xmlns="http://www.w3.org/1999/xhtml"><p>FORMULA: C20H29N4O16P</p></html>
        </notes>
      </species>
      <species id="M_cmpacnmt_c" name="cmpacnmt[c]" compartment="C_c">
        <notes>
          <html xmlns="http://www.w3.org/1999/xhtml"><p>FORMULA: C19H28N4O16R1P1</p></html>
        </notes>
      </species>
      <species id="M_co1dam_c" name="co1dam[c]" compartment="C_c">
        <notes>
          <html xmlns="http://www.w3.org/1999/xhtml"><p>FORMULA: C45H56CoN6O12</p></html>
        </notes>
      </species>
      <species id="M_co2_c" name="co2[c]" compartment="C_c">
        <notes>
          <html xmlns="http://www.w3.org/1999/xhtml"><p>FORMULA: CO2</p></html>
        </notes>
      </species>
      <species id="M_co2_e" name="co2[e]" compartment="C_e">
        <notes>
          <html xmlns="http://www.w3.org/1999/xhtml"><p>FORMULA: CO2</p></html>
        </notes>
      </species>
      <species id="M_co2dam_c" name="co2dam[c]" compartment="C_c">
        <notes>
          <html xmlns="http://www.w3.org/1999/xhtml"><p>FORMULA: C45H56CoN6O12</p></html>
        </notes>
      </species>
      <species id="M_coa_c" name="coa[c]" compartment="C_c">
        <notes>
          <html xmlns="http://www.w3.org/1999/xhtml"><p>FORMULA: C21H32N7O16P3S</p></html>
        </notes>
      </species>
      <species id="M_cobalt2_c" name="cobalt2[c]" compartment="C_c">
        <notes>
          <html xmlns="http://www.w3.org/1999/xhtml"><p>FORMULA: Co</p></html>
        </notes>
      </species>
      <species id="M_cobya_c" name="cobya[c]" compartment="C_c">
        <notes>
          <html xmlns="http://www.w3.org/1999/xhtml"><p>FORMULA: C45H52CoN4O14</p></html>
        </notes>
      </species>
      <species id="M_codhpre6_c" name="codhpre6[c]" compartment="C_c">
        <notes>
          <html xmlns="http://www.w3.org/1999/xhtml"><p>FORMULA: C44H47CoN4O16</p></html>
        </notes>
      </species>
      <species id="M_copre2_c" name="copre2[c]" compartment="C_c">
        <notes>
          <html xmlns="http://www.w3.org/1999/xhtml"><p>FORMULA: C42H38N4O16Co</p></html>
        </notes>
      </species>
      <species id="M_copre3_c" name="copre3[c]" compartment="C_c">
        <notes>
          <html xmlns="http://www.w3.org/1999/xhtml"><p>FORMULA: C43H40CoN4O16</p></html>
        </notes>
      </species>
      <species id="M_copre4_c" name="copre4[c]" compartment="C_c">
        <notes>
          <html xmlns="http://www.w3.org/1999/xhtml"><p>FORMULA: C44H43CoN4O16</p></html>
        </notes>
      </species>
      <species id="M_copre5_c" name="copre5[c]" compartment="C_c">
        <notes>
          <html xmlns="http://www.w3.org/1999/xhtml"><p>FORMULA: C45H45N4O16Co</p></html>
        </notes>
      </species>
      <species id="M_copre6_c" name="copre6[c]" compartment="C_c">
        <notes>
          <html xmlns="http://www.w3.org/1999/xhtml"><p>FORMULA: C44H45N4O16Co</p></html>
        </notes>
      </species>
      <species id="M_copre7_c" name="copre7[c]" compartment="C_c">
        <notes>
          <html xmlns="http://www.w3.org/1999/xhtml"><p>FORMULA: C45H50N4O16Co</p></html>
        </notes>
      </species>
      <species id="M_copre8_c" name="copre8[c]" compartment="C_c">
        <notes>
          <html xmlns="http://www.w3.org/1999/xhtml"><p>FORMULA: C45H52N4O14Co</p></html>
        </notes>
      </species>
      <species id="M_coscl_c" name="coscl[c]" compartment="C_c">
        <notes>
          <html xmlns="http://www.w3.org/1999/xhtml"><p>FORMULA: C42H36N4O16Co</p></html>
        </notes>
      </species>
      <species id="M_cpppg1_c" name="cpppg1[c]" compartment="C_c">
        <notes>
          <html xmlns="http://www.w3.org/1999/xhtml"><p>FORMULA: C36H40N4O8</p></html>
        </notes>
      </species>
      <species id="M_cpppg3_c" name="cpppg3[c]" compartment="C_c">
        <notes>
          <html xmlns="http://www.w3.org/1999/xhtml"><p>FORMULA: C36H40N4O8</p></html>
        </notes>
      </species>
      <species id="M_ctp_c" name="ctp[c]" compartment="C_c">
        <notes>
          <html xmlns="http://www.w3.org/1999/xhtml"><p>FORMULA: C9H12N3O14P3</p></html>
        </notes>
      </species>
      <species id="M_cys_L_c" name="cys-L[c]" compartment="C_c">
        <notes>
          <html xmlns="http://www.w3.org/1999/xhtml"><p>FORMULA: C3H7NO2S</p></html>
        </notes>
      </species>
      <species id="M_cyst_L_c" name="cyst-L[c]" compartment="C_c">
        <notes>
          <html xmlns="http://www.w3.org/1999/xhtml"><p>FORMULA: C7H14N2O4S</p></html>
        </notes>
      </species>
      <species id="M_cytd_c" name="cytd[c]" compartment="C_c">
        <notes>
          <html xmlns="http://www.w3.org/1999/xhtml"><p>FORMULA: C9H13N3O5</p></html>
        </notes>
      </species>
      <species id="M_dad_2_c" name="dad-2[c]" compartment="C_c">
        <notes>
          <html xmlns="http://www.w3.org/1999/xhtml"><p>FORMULA: C10H13N5O3</p></html>
        </notes>
      </species>
      <species id="M_dad_5_c" name="dad-5[c]" compartment="C_c">
        <notes>
          <html xmlns="http://www.w3.org/1999/xhtml"><p>FORMULA: C10H13N5O3</p></html>
        </notes>
      </species>
      <species id="M_dadp_c" name="dadp[c]" compartment="C_c">
        <notes>
          <html xmlns="http://www.w3.org/1999/xhtml"><p>FORMULA: C10H12N5O9P2</p></html>
        </notes>
      </species>
      <species id="M_damp_c" name="damp[c]" compartment="C_c">
        <notes>
          <html xmlns="http://www.w3.org/1999/xhtml"><p>FORMULA: C10H12N5O6P</p></html>
        </notes>
      </species>
      <species id="M_dann_c" name="dann[c]" compartment="C_c">
        <notes>
          <html xmlns="http://www.w3.org/1999/xhtml"><p>FORMULA: C9H21N2O2</p></html>
        </notes>
      </species>
      <species id="M_datp_c" name="datp[c]" compartment="C_c">
        <notes>
          <html xmlns="http://www.w3.org/1999/xhtml"><p>FORMULA: C10H12N5O12P3</p></html>
        </notes>
      </species>
      <species id="M_db4p_c" name="db4p[c]" compartment="C_c">
        <notes>
          <html xmlns="http://www.w3.org/1999/xhtml"><p>FORMULA: C4H7O6P</p></html>
        </notes>
      </species>
      <species id="M_dc2coa_c" name="dc2coa[c]" compartment="C_c">
        <notes>
          <html xmlns="http://www.w3.org/1999/xhtml"><p>FORMULA: C31H48N7O17P3S</p></html>
        </notes>
      </species>
      <species id="M_dcamp_c" name="dcamp[c]" compartment="C_c">
        <notes>
          <html xmlns="http://www.w3.org/1999/xhtml"><p>FORMULA: C14H14N5O11P</p></html>
        </notes>
      </species>
      <species id="M_dcdp_c" name="dcdp[c]" compartment="C_c">
        <notes>
          <html xmlns="http://www.w3.org/1999/xhtml"><p>FORMULA: C9H12N3O10P2</p></html>
        </notes>
      </species>
      <species id="M_dcmp_c" name="dcmp[c]" compartment="C_c">
        <notes>
          <html xmlns="http://www.w3.org/1999/xhtml"><p>FORMULA: C9H12N3O7P</p></html>
        </notes>
      </species>
      <species id="M_dcppp_c" name="dcppp[c]" compartment="C_c">
        <notes>
          <html xmlns="http://www.w3.org/1999/xhtml"><p>FORMULA: C50H81O7P2</p></html>
        </notes>
      </species>
      <species id="M_dctp_c" name="dctp[c]" compartment="C_c">
        <notes>
          <html xmlns="http://www.w3.org/1999/xhtml"><p>FORMULA: C9H12N3O13P3</p></html>
        </notes>
      </species>
      <species id="M_dcyt_c" name="dcyt[c]" compartment="C_c">
        <notes>
          <html xmlns="http://www.w3.org/1999/xhtml"><p>FORMULA: C9H13N3O4</p></html>
        </notes>
      </species>
      <species id="M_dd2coa_c" name="dd2coa[c]" compartment="C_c">
        <notes>
          <html xmlns="http://www.w3.org/1999/xhtml"><p>FORMULA: C33H52N7O17P3S</p></html>
        </notes>
      </species>
      <species id="M_dehyddglucn_c" name="dehyddglucn[c]" compartment="C_c">
        <notes>
          <html xmlns="http://www.w3.org/1999/xhtml"><p>FORMULA: C6H9O6</p></html>
        </notes>
      </species>
      <species id="M_demethphyquin_c" name="demethphyquin[c]" compartment="C_c">
        <notes>
          <html xmlns="http://www.w3.org/1999/xhtml"><p>FORMULA: C30H44O2</p></html>
        </notes>
      </species>
      <species id="M_deoxchlac_c" name="deoxchlac[c]" compartment="C_c">
        <notes>
          <html xmlns="http://www.w3.org/1999/xhtml"><p>FORMULA: C24H41O4</p></html>
        </notes>
      </species>
      <species id="M_dgal6p_c" name="dgal6p[c]" compartment="C_c">
        <notes>
          <html xmlns="http://www.w3.org/1999/xhtml"><p>FORMULA: C6H11O9P</p></html>
        </notes>
      </species>
      <species id="M_dgdcg_CB_c" name="dgdcg_CB[c]" compartment="C_c">
        <notes>
          <html xmlns="http://www.w3.org/1999/xhtml"><p>FORMULA: C47.7H87.8O15</p></html>
        </notes>
      </species>
      <species id="M_dgdp_c" name="dgdp[c]" compartment="C_c">
        <notes>
          <html xmlns="http://www.w3.org/1999/xhtml"><p>FORMULA: C10H12N5O10P2</p></html>
        </notes>
      </species>
      <species id="M_dgmp_c" name="dgmp[c]" compartment="C_c">
        <notes>
          <html xmlns="http://www.w3.org/1999/xhtml"><p>FORMULA: C10H12N5O7P</p></html>
        </notes>
      </species>
      <species id="M_dgsn_c" name="dgsn[c]" compartment="C_c">
        <notes>
          <html xmlns="http://www.w3.org/1999/xhtml"><p>FORMULA: C10H13N5O4</p></html>
        </notes>
      </species>
      <species id="M_dgtp_c" name="dgtp[c]" compartment="C_c">
        <notes>
          <html xmlns="http://www.w3.org/1999/xhtml"><p>FORMULA: C10H12N5O13P3</p></html>
        </notes>
      </species>
      <species id="M_dha_c" name="dha[c]" compartment="C_c">
        <notes>
          <html xmlns="http://www.w3.org/1999/xhtml"><p>FORMULA: C3H6O3</p></html>
        </notes>
      </species>
      <species id="M_dhap_c" name="dhap[c]" compartment="C_c">
        <notes>
          <html xmlns="http://www.w3.org/1999/xhtml"><p>FORMULA: C3H5O6P</p></html>
        </notes>
      </species>
      <species id="M_dhbpt_c" name="dhbpt[c]" compartment="C_c">
        <notes>
          <html xmlns="http://www.w3.org/1999/xhtml"><p>FORMULA: C9H13N5O3</p></html>
        </notes>
      </species>
      <species id="M_dhf_c" name="dhf[c]" compartment="C_c">
        <notes>
          <html xmlns="http://www.w3.org/1999/xhtml"><p>FORMULA: C19H19N7O6</p></html>
        </notes>
      </species>
      <species id="M_dhna_c" name="dhna[c]" compartment="C_c">
        <notes>
          <html xmlns="http://www.w3.org/1999/xhtml"><p>FORMULA: C11H7O4</p></html>
        </notes>
      </species>
      <species id="M_dhnacoa_c" name="dhnacoa[c]" compartment="C_c">
        <notes>
          <html xmlns="http://www.w3.org/1999/xhtml"><p>FORMULA: C32H41N7O19P3S</p></html>
        </notes>
      </species>
      <species id="M_dhnpt_c" name="dhnpt[c]" compartment="C_c">
        <notes>
          <html xmlns="http://www.w3.org/1999/xhtml"><p>FORMULA: C9H13N5O4</p></html>
        </notes>
      </species>
      <species id="M_dhor_S_c" name="dhor-S[c]" compartment="C_c">
        <notes>
          <html xmlns="http://www.w3.org/1999/xhtml"><p>FORMULA: C5H5N2O4</p></html>
        </notes>
      </species>
      <species id="M_dhpmp_c" name="dhpmp[c]" compartment="C_c">
        <notes>
          <html xmlns="http://www.w3.org/1999/xhtml"><p>FORMULA: C9H12N5O7P</p></html>
        </notes>
      </species>
      <species id="M_dhpt_c" name="dhpt[c]" compartment="C_c">
        <notes>
          <html xmlns="http://www.w3.org/1999/xhtml"><p>FORMULA: C14H13N6O3</p></html>
        </notes>
      </species>
      <species id="M_dhptd_c" name="dhptd[c]" compartment="C_c">
        <notes>
          <html xmlns="http://www.w3.org/1999/xhtml"><p>FORMULA: C5H8O4</p></html>
        </notes>
      </species>
      <species id="M_diacet_c" name="diacet[c]" compartment="C_c">
        <notes>
          <html xmlns="http://www.w3.org/1999/xhtml"><p>FORMULA: C4H6O2</p></html>
        </notes>
      </species>
      <species id="M_didp_c" name="didp[c]" compartment="C_c">
        <notes>
          <html xmlns="http://www.w3.org/1999/xhtml"><p>FORMULA: C10H11N4O10P2</p></html>
        </notes>
      </species>
      <species id="M_diketdglucn_c" name="diketdglucn[c]" compartment="C_c">
        <notes>
          <html xmlns="http://www.w3.org/1999/xhtml"><p>FORMULA: C6H9O6</p></html>
        </notes>
      </species>
      <species id="M_dimboa_c" name="dimboa[c]" compartment="C_c">
        <notes>
          <html xmlns="http://www.w3.org/1999/xhtml"><p>FORMULA: C9H8N1O5</p></html>
        </notes>
      </species>
      <species id="M_dimboagluc_c" name="dimboagluc[c]" compartment="C_c">
        <notes>
          <html xmlns="http://www.w3.org/1999/xhtml"><p>FORMULA: C15H18N1O10</p></html>
        </notes>
      </species>
      <species id="M_din_c" name="din[c]" compartment="C_c">
        <notes>
          <html xmlns="http://www.w3.org/1999/xhtml"><p>FORMULA: C10H12N4O4</p></html>
        </notes>
      </species>
      <species id="M_ditp_c" name="ditp[c]" compartment="C_c">
        <notes>
          <html xmlns="http://www.w3.org/1999/xhtml"><p>FORMULA: C10H11N4O13P3</p></html>
        </notes>
      </species>
      <species id="M_dkdi_c" name="dkdi[c]" compartment="C_c">
        <notes>
          <html xmlns="http://www.w3.org/1999/xhtml"><p>FORMULA: C6H12O5</p></html>
        </notes>
      </species>
      <species id="M_dketdeoinos_c" name="dketdeoinos[c]" compartment="C_c">
        <notes>
          <html xmlns="http://www.w3.org/1999/xhtml"><p>FORMULA: C6H11O5</p></html>
        </notes>
      </species>
      <species id="M_dkh_c" name="dkh[c]" compartment="C_c">
        <notes>
          <html xmlns="http://www.w3.org/1999/xhtml"><p>FORMULA: C6H12O6</p></html>
        </notes>
      </species>
      <species id="M_dkh6p_c" name="dkh6p[c]" compartment="C_c">
        <notes>
          <html xmlns="http://www.w3.org/1999/xhtml"><p>FORMULA: C6H10O9P</p></html>
        </notes>
      </species>
      <species id="M_dmbzid_c" name="dmbzid[c]" compartment="C_c">
        <notes>
          <html xmlns="http://www.w3.org/1999/xhtml"><p>FORMULA: C9H10N2</p></html>
        </notes>
      </species>
      <species id="M_dmlz_c" name="dmlz[c]" compartment="C_c">
        <notes>
          <html xmlns="http://www.w3.org/1999/xhtml"><p>FORMULA: C13H18N4O6</p></html>
        </notes>
      </species>
      <species id="M_dmpp_c" name="dmpp[c]" compartment="C_c">
        <notes>
          <html xmlns="http://www.w3.org/1999/xhtml"><p>FORMULA: C5H9O7P2</p></html>
        </notes>
      </species>
      <species id="M_dna_met_c" name="dna_met[c]" compartment="C_c">
        <notes>
          <html xmlns="http://www.w3.org/1999/xhtml"><p>FORMULA: </p></html>
        </notes>
      </species>
      <species id="M_dnad_c" name="dnad[c]" compartment="C_c">
        <notes>
          <html xmlns="http://www.w3.org/1999/xhtml"><p>FORMULA: C21H24N6O15P2</p></html>
        </notes>
      </species>
      <species id="M_dpcoa_c" name="dpcoa[c]" compartment="C_c">
        <notes>
          <html xmlns="http://www.w3.org/1999/xhtml"><p>FORMULA: C21H33N7O13P2S</p></html>
        </notes>
      </species>
      <species id="M_drib_c" name="drib[c]" compartment="C_c">
        <notes>
          <html xmlns="http://www.w3.org/1999/xhtml"><p>FORMULA: C5H10O4</p></html>
        </notes>
      </species>
      <species id="M_dscl_c" name="dscl[c]" compartment="C_c">
        <notes>
          <html xmlns="http://www.w3.org/1999/xhtml"><p>FORMULA: C42H41N4O16</p></html>
        </notes>
      </species>
      <species id="M_dtbt_c" name="dtbt[c]" compartment="C_c">
        <notes>
          <html xmlns="http://www.w3.org/1999/xhtml"><p>FORMULA: C10H17N2O3</p></html>
        </notes>
      </species>
      <species id="M_dtdp_c" name="dtdp[c]" compartment="C_c">
        <notes>
          <html xmlns="http://www.w3.org/1999/xhtml"><p>FORMULA: C10H13N2O11P2</p></html>
        </notes>
      </species>
      <species id="M_dtdp4d6dg_c" name="dtdp4d6dg[c]" compartment="C_c">
        <notes>
          <html xmlns="http://www.w3.org/1999/xhtml"><p>FORMULA: C16H22N2O15P2</p></html>
        </notes>
      </species>
      <species id="M_dtdp4d6dm_c" name="dtdp4d6dm[c]" compartment="C_c">
        <notes>
          <html xmlns="http://www.w3.org/1999/xhtml"><p>FORMULA: C16H22N2O15P2</p></html>
        </notes>
      </species>
      <species id="M_dtdpglu_c" name="dtdpglu[c]" compartment="C_c">
        <notes>
          <html xmlns="http://www.w3.org/1999/xhtml"><p>FORMULA: C16H24N2O16P2</p></html>
        </notes>
      </species>
      <species id="M_dtdprmn_c" name="dtdprmn[c]" compartment="C_c">
        <notes>
          <html xmlns="http://www.w3.org/1999/xhtml"><p>FORMULA: C16H24N2O15P2</p></html>
        </notes>
      </species>
      <species id="M_dtmp_c" name="dtmp[c]" compartment="C_c">
        <notes>
          <html xmlns="http://www.w3.org/1999/xhtml"><p>FORMULA: C10H13N2O8P</p></html>
        </notes>
      </species>
      <species id="M_dttp_c" name="dttp[c]" compartment="C_c">
        <notes>
          <html xmlns="http://www.w3.org/1999/xhtml"><p>FORMULA: C10H13N2O14P3</p></html>
        </notes>
      </species>
      <species id="M_dudp_c" name="dudp[c]" compartment="C_c">
        <notes>
          <html xmlns="http://www.w3.org/1999/xhtml"><p>FORMULA: C9H11N2O11P2</p></html>
        </notes>
      </species>
      <species id="M_dump_c" name="dump[c]" compartment="C_c">
        <notes>
          <html xmlns="http://www.w3.org/1999/xhtml"><p>FORMULA: C9H11N2O8P</p></html>
        </notes>
      </species>
      <species id="M_duri_c" name="duri[c]" compartment="C_c">
        <notes>
          <html xmlns="http://www.w3.org/1999/xhtml"><p>FORMULA: C9H12N2O5</p></html>
        </notes>
      </species>
      <species id="M_dutp_c" name="dutp[c]" compartment="C_c">
        <notes>
          <html xmlns="http://www.w3.org/1999/xhtml"><p>FORMULA: C9H11N2O14P3</p></html>
        </notes>
      </species>
      <species id="M_dxyl5p_c" name="dxyl5p[c]" compartment="C_c">
        <notes>
          <html xmlns="http://www.w3.org/1999/xhtml"><p>FORMULA: C5H9O7P</p></html>
        </notes>
      </species>
      <species id="M_e2maa_c" name="e2maa[c]" compartment="C_c">
        <notes>
          <html xmlns="http://www.w3.org/1999/xhtml"><p>FORMULA: C7H12O3</p></html>
        </notes>
      </species>
      <species id="M_e4hglu_c" name="e4hglu[c]" compartment="C_c">
        <notes>
          <html xmlns="http://www.w3.org/1999/xhtml"><p>FORMULA: C5H8NO5</p></html>
        </notes>
      </species>
      <species id="M_e4p_c" name="e4p[c]" compartment="C_c">
        <notes>
          <html xmlns="http://www.w3.org/1999/xhtml"><p>FORMULA: C4H7O7P</p></html>
        </notes>
      </species>
      <species id="M_eig3p_c" name="eig3p[c]" compartment="C_c">
        <notes>
          <html xmlns="http://www.w3.org/1999/xhtml"><p>FORMULA: C6H9N2O6P</p></html>
        </notes>
      </species>
      <species id="M_emhbut_c" name="emhbut[c]" compartment="C_c">
        <notes>
          <html xmlns="http://www.w3.org/1999/xhtml"><p>FORMULA: C7H14O3</p></html>
        </notes>
      </species>
      <species id="M_epm_c" name="epm[c]" compartment="C_c">
        <notes>
          <html xmlns="http://www.w3.org/1999/xhtml"><p>FORMULA: C12H22O11</p></html>
        </notes>
      </species>
      <species id="M_etha_c" name="etha[c]" compartment="C_c">
        <notes>
          <html xmlns="http://www.w3.org/1999/xhtml"><p>FORMULA: C2H8NO</p></html>
        </notes>
      </species>
      <species id="M_etoh_c" name="etoh[c]" compartment="C_c">
        <notes>
          <html xmlns="http://www.w3.org/1999/xhtml"><p>FORMULA: C2H6O</p></html>
        </notes>
      </species>
      <species id="M_etoh_e" name="etoh[e]" compartment="C_e">
        <notes>
          <html xmlns="http://www.w3.org/1999/xhtml"><p>FORMULA: C2H6O</p></html>
        </notes>
      </species>
      <species id="M_f1p_c" name="f1p[c]" compartment="C_c">
        <notes>
          <html xmlns="http://www.w3.org/1999/xhtml"><p>FORMULA: C6H11O9P</p></html>
        </notes>
      </species>
      <species id="M_f6p_c" name="f6p[c]" compartment="C_c">
        <notes>
          <html xmlns="http://www.w3.org/1999/xhtml"><p>FORMULA: C6H11O9P</p></html>
        </notes>
      </species>
      <species id="M_fad_c" name="fad[c]" compartment="C_c">
        <notes>
          <html xmlns="http://www.w3.org/1999/xhtml"><p>FORMULA: C27H31N9O15P2</p></html>
        </notes>
      </species>
      <species id="M_fadh2_c" name="fadh2[c]" compartment="C_c">
        <notes>
          <html xmlns="http://www.w3.org/1999/xhtml"><p>FORMULA: C27H33N9O15P2</p></html>
        </notes>
      </species>
      <species id="M_fald_c" name="fald[c]" compartment="C_c">
        <notes>
          <html xmlns="http://www.w3.org/1999/xhtml"><p>FORMULA: CH2O</p></html>
        </notes>
      </species>
      <species id="M_faptp_c" name="faptp[c]" compartment="C_c">
        <notes>
          <html xmlns="http://www.w3.org/1999/xhtml"><p>FORMULA: C10H15N5O15P3</p></html>
        </notes>
      </species>
      <species id="M_fc1p_c" name="fc1p[c]" compartment="C_c">
        <notes>
          <html xmlns="http://www.w3.org/1999/xhtml"><p>FORMULA: C6H11O8P</p></html>
        </notes>
      </species>
      <species id="M_fcl_L_c" name="fcl-L[c]" compartment="C_c">
        <notes>
          <html xmlns="http://www.w3.org/1999/xhtml"><p>FORMULA: C6H12O5</p></html>
        </notes>
      </species>
      <species id="M_fdp_c" name="fdp[c]" compartment="C_c">
        <notes>
          <html xmlns="http://www.w3.org/1999/xhtml"><p>FORMULA: C6H10O12P2</p></html>
        </notes>
      </species>
      <species id="M_fdxox_c" name="fdxox[c]" compartment="C_c">
        <notes>
          <html xmlns="http://www.w3.org/1999/xhtml"><p>FORMULA: X</p></html>
        </notes>
      </species>
      <species id="M_fdxrd_c" name="fdxrd[c]" compartment="C_c">
        <notes>
          <html xmlns="http://www.w3.org/1999/xhtml"><p>FORMULA: X</p></html>
        </notes>
      </species>
      <species id="M_fe2_c" name="fe2[c]" compartment="C_c">
        <notes>
          <html xmlns="http://www.w3.org/1999/xhtml"><p>FORMULA: Fe</p></html>
        </notes>
      </species>
      <species id="M_fgam_c" name="fgam[c]" compartment="C_c">
        <notes>
          <html xmlns="http://www.w3.org/1999/xhtml"><p>FORMULA: C8H13N2O9P</p></html>
        </notes>
      </species>
      <species id="M_fldox_c" name="fldox[c]" compartment="C_c">
        <notes>
          <html xmlns="http://www.w3.org/1999/xhtml"><p>FORMULA: XX</p></html>
        </notes>
      </species>
      <species id="M_fldrd_c" name="fldrd[c]" compartment="C_c">
        <notes>
          <html xmlns="http://www.w3.org/1999/xhtml"><p>FORMULA: XXH2</p></html>
        </notes>
      </species>
      <species id="M_fluroureid_c" name="fluroureid[c]" compartment="C_c">
        <notes>
          <html xmlns="http://www.w3.org/1999/xhtml"><p>FORMULA: C4H6FN2O3</p></html>
        </notes>
      </species>
      <species id="M_fmet_c" name="fmet[c]" compartment="C_c">
        <notes>
          <html xmlns="http://www.w3.org/1999/xhtml"><p>FORMULA: C6H10N1O3S1</p></html>
        </notes>
      </species>
      <species id="M_fmn_c" name="fmn[c]" compartment="C_c">
        <notes>
          <html xmlns="http://www.w3.org/1999/xhtml"><p>FORMULA: C17H19N4O9P</p></html>
        </notes>
      </species>
      <species id="M_fmnh2_c" name="fmnh2[c]" compartment="C_c">
        <notes>
          <html xmlns="http://www.w3.org/1999/xhtml"><p>FORMULA: C17H21N4O9P</p></html>
        </notes>
      </species>
      <species id="M_fol_c" name="fol[c]" compartment="C_c">
        <notes>
          <html xmlns="http://www.w3.org/1999/xhtml"><p>FORMULA: C19H18N7O6</p></html>
        </notes>
      </species>
      <species id="M_for_c" name="for[c]" compartment="C_c">
        <notes>
          <html xmlns="http://www.w3.org/1999/xhtml"><p>FORMULA: CHO2</p></html>
        </notes>
      </species>
      <species id="M_for_e" name="for[e]" compartment="C_e">
        <notes>
          <html xmlns="http://www.w3.org/1999/xhtml"><p>FORMULA: CHO2</p></html>
        </notes>
      </species>
      <species id="M_fpram_c" name="fpram[c]" compartment="C_c">
        <notes>
          <html xmlns="http://www.w3.org/1999/xhtml"><p>FORMULA: C8H15N3O8P</p></html>
        </notes>
      </species>
      <species id="M_fprica_c" name="fprica[c]" compartment="C_c">
        <notes>
          <html xmlns="http://www.w3.org/1999/xhtml"><p>FORMULA: C10H13N4O9P</p></html>
        </notes>
      </species>
      <species id="M_frdp_c" name="frdp[c]" compartment="C_c">
        <notes>
          <html xmlns="http://www.w3.org/1999/xhtml"><p>FORMULA: C15H25O7P2</p></html>
        </notes>
      </species>
      <species id="M_fru_c" name="fru[c]" compartment="C_c">
        <notes>
          <html xmlns="http://www.w3.org/1999/xhtml"><p>FORMULA: C6H12O6</p></html>
        </notes>
      </species>
      <species id="M_fru_e" name="fru[e]" compartment="C_e">
        <notes>
          <html xmlns="http://www.w3.org/1999/xhtml"><p>FORMULA: C6H12O6</p></html>
        </notes>
      </species>
      <species id="M_fruur_c" name="fruur[c]" compartment="C_c">
        <notes>
          <html xmlns="http://www.w3.org/1999/xhtml"><p>FORMULA: C6H9O7</p></html>
        </notes>
      </species>
      <species id="M_fuc_L_c" name="fuc-L[c]" compartment="C_c">
        <notes>
          <html xmlns="http://www.w3.org/1999/xhtml"><p>FORMULA: C6H12O5</p></html>
        </notes>
      </species>
      <species id="M_fum_c" name="fum[c]" compartment="C_c">
        <notes>
          <html xmlns="http://www.w3.org/1999/xhtml"><p>FORMULA: C4H2O4</p></html>
        </notes>
      </species>
      <species id="M_g1p_c" name="g1p[c]" compartment="C_c">
        <notes>
          <html xmlns="http://www.w3.org/1999/xhtml"><p>FORMULA: C6H11O9P</p></html>
        </notes>
      </species>
      <species id="M_g3p_c" name="g3p[c]" compartment="C_c">
        <notes>
          <html xmlns="http://www.w3.org/1999/xhtml"><p>FORMULA: C3H5O6P</p></html>
        </notes>
      </species>
      <species id="M_g3pc_c" name="g3pc[c]" compartment="C_c">
        <notes>
          <html xmlns="http://www.w3.org/1999/xhtml"><p>FORMULA: C8H21NO6P</p></html>
        </notes>
      </species>
      <species id="M_g3pe_c" name="g3pe[c]" compartment="C_c">
        <notes>
          <html xmlns="http://www.w3.org/1999/xhtml"><p>FORMULA: C5H14NO6P</p></html>
        </notes>
      </species>
      <species id="M_g6p_c" name="g6p[c]" compartment="C_c">
        <notes>
          <html xmlns="http://www.w3.org/1999/xhtml"><p>FORMULA: C6H11O9P</p></html>
        </notes>
      </species>
      <species id="M_gal_c" name="gal[c]" compartment="C_c">
        <notes>
          <html xmlns="http://www.w3.org/1999/xhtml"><p>FORMULA: C6H12O6</p></html>
        </notes>
      </species>
      <species id="M_gal1p_c" name="gal1p[c]" compartment="C_c">
        <notes>
          <html xmlns="http://www.w3.org/1999/xhtml"><p>FORMULA: C6H11O9P</p></html>
        </notes>
      </species>
      <species id="M_gal_e" name="gal[e]" compartment="C_e">
        <notes>
          <html xmlns="http://www.w3.org/1999/xhtml"><p>FORMULA: C6H12O6</p></html>
        </notes>
      </species>
      <species id="M_galt1p_c" name="galt1p[c]" compartment="C_c">
        <notes>
          <html xmlns="http://www.w3.org/1999/xhtml"><p>FORMULA: C6H13O9P</p></html>
        </notes>
      </species>
      <species id="M_galur_c" name="galur[c]" compartment="C_c">
        <notes>
          <html xmlns="http://www.w3.org/1999/xhtml"><p>FORMULA: C6H9O7</p></html>
        </notes>
      </species>
      <species id="M_gam1p_c" name="gam1p[c]" compartment="C_c">
        <notes>
          <html xmlns="http://www.w3.org/1999/xhtml"><p>FORMULA: C6H13NO8P</p></html>
        </notes>
      </species>
      <species id="M_gam6p_c" name="gam6p[c]" compartment="C_c">
        <notes>
          <html xmlns="http://www.w3.org/1999/xhtml"><p>FORMULA: C6H13NO8P</p></html>
        </notes>
      </species>
      <species id="M_gam_e" name="gam[e]" compartment="C_e">
        <notes>
          <html xmlns="http://www.w3.org/1999/xhtml"><p>FORMULA: C6H14NO5</p></html>
        </notes>
      </species>
      <species id="M_gar_c" name="gar[c]" compartment="C_c">
        <notes>
          <html xmlns="http://www.w3.org/1999/xhtml"><p>FORMULA: C7H14N2O8P</p></html>
        </notes>
      </species>
      <species id="M_gcald_c" name="gcald[c]" compartment="C_c">
        <notes>
          <html xmlns="http://www.w3.org/1999/xhtml"><p>FORMULA: C2H4O2</p></html>
        </notes>
      </species>
      <species id="M_gchola_c" name="gchola[c]" compartment="C_c">
        <notes>
          <html xmlns="http://www.w3.org/1999/xhtml"><p>FORMULA: C26H43NO6</p></html>
        </notes>
      </species>
      <species id="M_gdchola_c" name="gdchola[c]" compartment="C_c">
        <notes>
          <html xmlns="http://www.w3.org/1999/xhtml"><p>FORMULA: C26H43NO5</p></html>
        </notes>
      </species>
      <species id="M_gdp_c" name="gdp[c]" compartment="C_c">
        <notes>
          <html xmlns="http://www.w3.org/1999/xhtml"><p>FORMULA: C10H12N5O11P2</p></html>
        </notes>
      </species>
      <species id="M_gdpmann_c" name="gdpmann[c]" compartment="C_c">
        <notes>
          <html xmlns="http://www.w3.org/1999/xhtml"><p>FORMULA: C16H23N5O16P2</p></html>
        </notes>
      </species>
      <species id="M_gdporham_c" name="gdporham[c]" compartment="C_c">
        <notes>
          <html xmlns="http://www.w3.org/1999/xhtml"><p>FORMULA: C16H23N5O15P2</p></html>
        </notes>
      </species>
      <species id="M_gdprham_c" name="gdprham[c]" compartment="C_c">
        <notes>
          <html xmlns="http://www.w3.org/1999/xhtml"><p>FORMULA: C16H26N5O15P2</p></html>
        </notes>
      </species>
      <species id="M_gdptp_c" name="gdptp[c]" compartment="C_c">
        <notes>
          <html xmlns="http://www.w3.org/1999/xhtml"><p>FORMULA: C10H11N5O20P5</p></html>
        </notes>
      </species>
      <species id="M_gfdp_c" name="gfdp[c]" compartment="C_c">
        <notes>
          <html xmlns="http://www.w3.org/1999/xhtml"><p>FORMULA: C25H41O7P2</p></html>
        </notes>
      </species>
      <species id="M_ggdp_c" name="ggdp[c]" compartment="C_c">
        <notes>
          <html xmlns="http://www.w3.org/1999/xhtml"><p>FORMULA: C20H33O7P2</p></html>
        </notes>
      </species>
      <species id="M_ggl_c" name="ggl[c]" compartment="C_c">
        <notes>
          <html xmlns="http://www.w3.org/1999/xhtml"><p>FORMULA: C9H18O8</p></html>
        </notes>
      </species>
      <species id="M_glc_D_c" name="glc-D[c]" compartment="C_c">
        <notes>
          <html xmlns="http://www.w3.org/1999/xhtml"><p>FORMULA: C6H12O6</p></html>
        </notes>
      </species>
      <species id="M_glc_D_e" name="glc-D[e]" compartment="C_e">
        <notes>
          <html xmlns="http://www.w3.org/1999/xhtml"><p>FORMULA: C6H12O6</p></html>
        </notes>
      </species>
      <species id="M_glcn_c" name="glcn[c]" compartment="C_c">
        <notes>
          <html xmlns="http://www.w3.org/1999/xhtml"><p>FORMULA: C6H11O7</p></html>
        </notes>
      </species>
      <species id="M_glcn_e" name="glcn[e]" compartment="C_e">
        <notes>
          <html xmlns="http://www.w3.org/1999/xhtml"><p>FORMULA: C6H11O7</p></html>
        </notes>
      </species>
      <species id="M_glcur_c" name="glcur[c]" compartment="C_c">
        <notes>
          <html xmlns="http://www.w3.org/1999/xhtml"><p>FORMULA: C6H9O7</p></html>
        </notes>
      </species>
      <species id="M_gln_L_c" name="gln-L[c]" compartment="C_c">
        <notes>
          <html xmlns="http://www.w3.org/1999/xhtml"><p>FORMULA: C5H10N2O3</p></html>
        </notes>
      </species>
      <species id="M_glu_D_c" name="glu-D[c]" compartment="C_c">
        <notes>
          <html xmlns="http://www.w3.org/1999/xhtml"><p>FORMULA: C5H8NO4</p></html>
        </notes>
      </species>
      <species id="M_glu_L_c" name="glu-L[c]" compartment="C_c">
        <notes>
          <html xmlns="http://www.w3.org/1999/xhtml"><p>FORMULA: C5H8NO4</p></html>
        </notes>
      </species>
      <species id="M_glu1sa_c" name="glu1sa[c]" compartment="C_c">
        <notes>
          <html xmlns="http://www.w3.org/1999/xhtml"><p>FORMULA: C5H9NO3</p></html>
        </notes>
      </species>
      <species id="M_glu5p_c" name="glu5p[c]" compartment="C_c">
        <notes>
          <html xmlns="http://www.w3.org/1999/xhtml"><p>FORMULA: C5H8NO7P</p></html>
        </notes>
      </species>
      <species id="M_glu5sa_c" name="glu5sa[c]" compartment="C_c">
        <notes>
          <html xmlns="http://www.w3.org/1999/xhtml"><p>FORMULA: C5H9NO3</p></html>
        </notes>
      </species>
      <species id="M_glucys_c" name="glucys[c]" compartment="C_c">
        <notes>
          <html xmlns="http://www.w3.org/1999/xhtml"><p>FORMULA: C8H13N2O5S</p></html>
        </notes>
      </species>
      <species id="M_glutrna_c" name="glutrna[c]" compartment="C_c">
        <notes>
          <html xmlns="http://www.w3.org/1999/xhtml"><p>FORMULA: C20H28N6O13PR(C5H8O6PR)</p></html>
        </notes>
      </species>
      <species id="M_glx_c" name="glx[c]" compartment="C_c">
        <notes>
          <html xmlns="http://www.w3.org/1999/xhtml"><p>FORMULA: C2HO3</p></html>
        </notes>
      </species>
      <species id="M_gly_c" name="gly[c]" compartment="C_c">
        <notes>
          <html xmlns="http://www.w3.org/1999/xhtml"><p>FORMULA: C2H5NO2</p></html>
        </notes>
      </species>
      <species id="M_glyald_c" name="glyald[c]" compartment="C_c">
        <notes>
          <html xmlns="http://www.w3.org/1999/xhtml"><p>FORMULA: C3H6O3</p></html>
        </notes>
      </species>
      <species id="M_glyb_c" name="glyb[c]" compartment="C_c">
        <notes>
          <html xmlns="http://www.w3.org/1999/xhtml"><p>FORMULA: C5H11NO2</p></html>
        </notes>
      </species>
      <species id="M_glyb_e" name="glyb[e]" compartment="C_e">
        <notes>
          <html xmlns="http://www.w3.org/1999/xhtml"><p>FORMULA: C5H11NO2</p></html>
        </notes>
      </species>
      <species id="M_glyc_c" name="glyc[c]" compartment="C_c">
        <notes>
          <html xmlns="http://www.w3.org/1999/xhtml"><p>FORMULA: C3H8O3</p></html>
        </notes>
      </species>
      <species id="M_glyc_R_c" name="glyc-R[c]" compartment="C_c">
        <notes>
          <html xmlns="http://www.w3.org/1999/xhtml"><p>FORMULA: C3H5O4</p></html>
        </notes>
      </species>
      <species id="M_glyc3p_c" name="glyc3p[c]" compartment="C_c">
        <notes>
          <html xmlns="http://www.w3.org/1999/xhtml"><p>FORMULA: C3H7O6P</p></html>
        </notes>
      </species>
      <species id="M_glyc3p_e" name="glyc3p[e]" compartment="C_e">
        <notes>
          <html xmlns="http://www.w3.org/1999/xhtml"><p>FORMULA: C3H7O6P</p></html>
        </notes>
      </species>
      <species id="M_glycdchol_c" name="glycdchol[c]" compartment="C_c">
        <notes>
          <html xmlns="http://www.w3.org/1999/xhtml"><p>FORMULA: C26H44NO5</p></html>
        </notes>
      </species>
      <species id="M_glyclt_c" name="glyclt[c]" compartment="C_c">
        <notes>
          <html xmlns="http://www.w3.org/1999/xhtml"><p>FORMULA: C2H3O3</p></html>
        </notes>
      </species>
      <species id="M_gmp_c" name="gmp[c]" compartment="C_c">
        <notes>
          <html xmlns="http://www.w3.org/1999/xhtml"><p>FORMULA: C10H12N5O8P</p></html>
        </notes>
      </species>
      <species id="M_grdp_c" name="grdp[c]" compartment="C_c">
        <notes>
          <html xmlns="http://www.w3.org/1999/xhtml"><p>FORMULA: C10H17O7P2</p></html>
        </notes>
      </species>
      <species id="M_gsn_c" name="gsn[c]" compartment="C_c">
        <notes>
          <html xmlns="http://www.w3.org/1999/xhtml"><p>FORMULA: C10H13N5O5</p></html>
        </notes>
      </species>
      <species id="M_gthox_c" name="gthox[c]" compartment="C_c">
        <notes>
          <html xmlns="http://www.w3.org/1999/xhtml"><p>FORMULA: C20H30N6O12S2</p></html>
        </notes>
      </species>
      <species id="M_gthrd_c" name="gthrd[c]" compartment="C_c">
        <notes>
          <html xmlns="http://www.w3.org/1999/xhtml"><p>FORMULA: C10H16N3O6S</p></html>
        </notes>
      </species>
      <species id="M_gtp_c" name="gtp[c]" compartment="C_c">
        <notes>
          <html xmlns="http://www.w3.org/1999/xhtml"><p>FORMULA: C10H12N5O14P3</p></html>
        </notes>
      </species>
      <species id="M_gua_c" name="gua[c]" compartment="C_c">
        <notes>
          <html xmlns="http://www.w3.org/1999/xhtml"><p>FORMULA: C5H5N5O</p></html>
        </notes>
      </species>
      <species id="M_h_c" name="h[c]" compartment="C_c">
        <notes>
          <html xmlns="http://www.w3.org/1999/xhtml"><p>FORMULA: H</p></html>
        </notes>
      </species>
      <species id="M_h2_c" name="h2[c]" compartment="C_c">
        <notes>
          <html xmlns="http://www.w3.org/1999/xhtml"><p>FORMULA: H2</p></html>
        </notes>
      </species>
      <species id="M_h2_e" name="h2[e]" compartment="C_e">
        <notes>
          <html xmlns="http://www.w3.org/1999/xhtml"><p>FORMULA: H2</p></html>
        </notes>
      </species>
      <species id="M_h2co3_c" name="h2co3[c]" compartment="C_c">
        <notes>
          <html xmlns="http://www.w3.org/1999/xhtml"><p>FORMULA: H2CO3</p></html>
        </notes>
      </species>
      <species id="M_h2mb4p_c" name="h2mb4p[c]" compartment="C_c">
        <notes>
          <html xmlns="http://www.w3.org/1999/xhtml"><p>FORMULA: C5H9O8P2</p></html>
        </notes>
      </species>
      <species id="M_h2o_c" name="h2o[c]" compartment="C_c">
        <notes>
          <html xmlns="http://www.w3.org/1999/xhtml"><p>FORMULA: H2O</p></html>
        </notes>
      </species>
      <species id="M_h2o2_c" name="h2o2[c]" compartment="C_c">
        <notes>
          <html xmlns="http://www.w3.org/1999/xhtml"><p>FORMULA: H2O2</p></html>
        </notes>
      </species>
      <species id="M_h2o_e" name="h2o[e]" compartment="C_e">
        <notes>
          <html xmlns="http://www.w3.org/1999/xhtml"><p>FORMULA: H2O</p></html>
        </notes>
      </species>
      <species id="M_h2s_c" name="h2s[c]" compartment="C_c">
        <notes>
          <html xmlns="http://www.w3.org/1999/xhtml"><p>FORMULA: H2S</p></html>
        </notes>
      </species>
      <species id="M_hLkynr_c" name="hLkynr[c]" compartment="C_c">
        <notes>
          <html xmlns="http://www.w3.org/1999/xhtml"><p>FORMULA: C10H12N2O4</p></html>
        </notes>
      </species>
      <species id="M_h_e" name="h[e]" compartment="C_e">
        <notes>
          <html xmlns="http://www.w3.org/1999/xhtml"><p>FORMULA: H</p></html>
        </notes>
      </species>
      <species id="M_hcit_c" name="hcit[c]" compartment="C_c">
        <notes>
          <html xmlns="http://www.w3.org/1999/xhtml"><p>FORMULA: C7H7O7</p></html>
        </notes>
      </species>
      <species id="M_hcl_c" name="hcl[c]" compartment="C_c">
        <notes>
          <html xmlns="http://www.w3.org/1999/xhtml"><p>FORMULA: Cl</p></html>
        </notes>
      </species>
      <species id="M_hco3_c" name="hco3[c]" compartment="C_c">
        <notes>
          <html xmlns="http://www.w3.org/1999/xhtml"><p>FORMULA: CHO3</p></html>
        </notes>
      </species>
      <species id="M_hco3_e" name="hco3[e]" compartment="C_e">
        <notes>
          <html xmlns="http://www.w3.org/1999/xhtml"><p>FORMULA: CHO3</p></html>
        </notes>
      </species>
      <species id="M_hcys_L_c" name="hcys-L[c]" compartment="C_c">
        <notes>
          <html xmlns="http://www.w3.org/1999/xhtml"><p>FORMULA: C4H9NO2S</p></html>
        </notes>
      </species>
      <species id="M_hdACP_c" name="hdACP[c]" compartment="C_c">
        <notes>
          <html xmlns="http://www.w3.org/1999/xhtml"><p>FORMULA: C16H28OSR</p></html>
        </notes>
      </species>
      <species id="M_hdd2coa_c" name="hdd2coa[c]" compartment="C_c">
        <notes>
          <html xmlns="http://www.w3.org/1999/xhtml"><p>FORMULA: C37H60N7O17P3S</p></html>
        </notes>
      </species>
      <species id="M_hepdp_c" name="hepdp[c]" compartment="C_c">
        <notes>
          <html xmlns="http://www.w3.org/1999/xhtml"><p>FORMULA: C35H57O7P2</p></html>
        </notes>
      </species>
      <species id="M_hete_c" name="hete[c]" compartment="C_c">
        <notes>
          <html xmlns="http://www.w3.org/1999/xhtml"><p>FORMULA: C20H32O3</p></html>
        </notes>
      </species>
      <species id="M_hethmpp_c" name="hethmpp[c]" compartment="C_c">
        <notes>
          <html xmlns="http://www.w3.org/1999/xhtml"><p>FORMULA: C14H20N4O8P2S</p></html>
        </notes>
      </species>
      <species id="M_hexdp_c" name="hexdp[c]" compartment="C_c">
        <notes>
          <html xmlns="http://www.w3.org/1999/xhtml"><p>FORMULA: C30H49O7P2</p></html>
        </notes>
      </species>
      <species id="M_hgbam_c" name="hgbam[c]" compartment="C_c">
        <notes>
          <html xmlns="http://www.w3.org/1999/xhtml"><p>FORMULA: C45H58N6O12</p></html>
        </notes>
      </species>
      <species id="M_hgbrn_c" name="hgbrn[c]" compartment="C_c">
        <notes>
          <html xmlns="http://www.w3.org/1999/xhtml"><p>FORMULA: C45H54N4O14</p></html>
        </notes>
      </species>
      <species id="M_hicit_c" name="hicit[c]" compartment="C_c">
        <notes>
          <html xmlns="http://www.w3.org/1999/xhtml"><p>FORMULA: C7H7O7</p></html>
        </notes>
      </species>
      <species id="M_his_L_c" name="his-L[c]" compartment="C_c">
        <notes>
          <html xmlns="http://www.w3.org/1999/xhtml"><p>FORMULA: C6H9N3O2</p></html>
        </notes>
      </species>
      <species id="M_his_L_e" name="his-L[e]" compartment="C_e">
        <notes>
          <html xmlns="http://www.w3.org/1999/xhtml"><p>FORMULA: C6H9N3O2</p></html>
        </notes>
      </species>
      <species id="M_hisp_c" name="hisp[c]" compartment="C_c">
        <notes>
          <html xmlns="http://www.w3.org/1999/xhtml"><p>FORMULA: C6H11N3O4P</p></html>
        </notes>
      </species>
      <species id="M_histd_c" name="histd[c]" compartment="C_c">
        <notes>
          <html xmlns="http://www.w3.org/1999/xhtml"><p>FORMULA: C6H12N3O</p></html>
        </notes>
      </species>
      <species id="M_histdal_c" name="histdal[c]" compartment="C_c">
        <notes>
          <html xmlns="http://www.w3.org/1999/xhtml"><p>FORMULA: C6H8N3O</p></html>
        </notes>
      </species>
      <species id="M_hmbil_c" name="hmbil[c]" compartment="C_c">
        <notes>
          <html xmlns="http://www.w3.org/1999/xhtml"><p>FORMULA: C40H38N4O17</p></html>
        </notes>
      </species>
      <species id="M_hom_L_c" name="hom-L[c]" compartment="C_c">
        <notes>
          <html xmlns="http://www.w3.org/1999/xhtml"><p>FORMULA: C4H9NO3</p></html>
        </notes>
      </species>
      <species id="M_hpglu_c" name="hpglu[c]" compartment="C_c">
        <notes>
          <html xmlns="http://www.w3.org/1999/xhtml"><p>FORMULA: C24H34N8O12</p></html>
        </notes>
      </species>
      <species id="M_hptppp_c" name="hptppp[c]" compartment="C_c">
        <notes>
          <html xmlns="http://www.w3.org/1999/xhtml"><p>FORMULA: C35H57O7P2</p></html>
        </notes>
      </species>
      <species id="M_hpyr_c" name="hpyr[c]" compartment="C_c">
        <notes>
          <html xmlns="http://www.w3.org/1999/xhtml"><p>FORMULA: C3H3O4</p></html>
        </notes>
      </species>
      <species id="M_hqn_c" name="hqn[c]" compartment="C_c">
        <notes>
          <html xmlns="http://www.w3.org/1999/xhtml"><p>FORMULA: C6H6O2</p></html>
        </notes>
      </species>
      <species id="M_hx2coa_c" name="hx2coa[c]" compartment="C_c">
        <notes>
          <html xmlns="http://www.w3.org/1999/xhtml"><p>FORMULA: C27H40N7O17P3S</p></html>
        </notes>
      </species>
      <species id="M_hxan_c" name="hxan[c]" compartment="C_c">
        <notes>
          <html xmlns="http://www.w3.org/1999/xhtml"><p>FORMULA: C5H4N4O</p></html>
        </notes>
      </species>
      <species id="M_hxdcal_c" name="hxdcal[c]" compartment="C_c">
        <notes>
          <html xmlns="http://www.w3.org/1999/xhtml"><p>FORMULA: C16H32O</p></html>
        </notes>
      </species>
      <species id="M_hxppp_c" name="hxppp[c]" compartment="C_c">
        <notes>
          <html xmlns="http://www.w3.org/1999/xhtml"><p>FORMULA: C30H49O7P2</p></html>
        </notes>
      </species>
      <species id="M_hydcarrbmetmucsa_c" name="hydcarrbmetmucsa[c]" compartment="C_c">
        <notes>
          <html xmlns="http://www.w3.org/1999/xhtml"><p>FORMULA: C8H5O6</p></html>
        </notes>
      </species>
      <species id="M_hydetecarb_c" name="hydetecarb[c]" compartment="C_c">
        <notes>
          <html xmlns="http://www.w3.org/1999/xhtml"><p>FORMULA: C4H3O5</p></html>
        </notes>
      </species>
      <species id="M_hydisphtac_c" name="hydisphtac[c]" compartment="C_c">
        <notes>
          <html xmlns="http://www.w3.org/1999/xhtml"><p>FORMULA: C8H5O5</p></html>
        </notes>
      </species>
      <species id="M_iad_c" name="iad[c]" compartment="C_c">
        <notes>
          <html xmlns="http://www.w3.org/1999/xhtml"><p>FORMULA: C10H10N2O</p></html>
        </notes>
      </species>
      <species id="M_iasp_c" name="iasp[c]" compartment="C_c">
        <notes>
          <html xmlns="http://www.w3.org/1999/xhtml"><p>FORMULA: C4H3NO4</p></html>
        </notes>
      </species>
      <species id="M_icit_c" name="icit[c]" compartment="C_c">
        <notes>
          <html xmlns="http://www.w3.org/1999/xhtml"><p>FORMULA: C6H5O7</p></html>
        </notes>
      </species>
      <species id="M_idp_c" name="idp[c]" compartment="C_c">
        <notes>
          <html xmlns="http://www.w3.org/1999/xhtml"><p>FORMULA: C10H11N4O11P2</p></html>
        </notes>
      </species>
      <species id="M_ile_L_c" name="ile-L[c]" compartment="C_c">
        <notes>
          <html xmlns="http://www.w3.org/1999/xhtml"><p>FORMULA: C6H13NO2</p></html>
        </notes>
      </species>
      <species id="M_ile_L_e" name="ile-L[e]" compartment="C_e">
        <notes>
          <html xmlns="http://www.w3.org/1999/xhtml"><p>FORMULA: C6H13NO2</p></html>
        </notes>
      </species>
      <species id="M_imacp_c" name="imacp[c]" compartment="C_c">
        <notes>
          <html xmlns="http://www.w3.org/1999/xhtml"><p>FORMULA: C6H7N2O5P</p></html>
        </notes>
      </species>
      <species id="M_imp_c" name="imp[c]" compartment="C_c">
        <notes>
          <html xmlns="http://www.w3.org/1999/xhtml"><p>FORMULA: C10H11N4O8P</p></html>
        </notes>
      </species>
      <species id="M_ind3ac_c" name="ind3ac[c]" compartment="C_c">
        <notes>
          <html xmlns="http://www.w3.org/1999/xhtml"><p>FORMULA: C10H8NO2</p></html>
        </notes>
      </species>
      <species id="M_ind3ac_e" name="ind3ac[e]" compartment="C_e">
        <notes>
          <html xmlns="http://www.w3.org/1999/xhtml"><p>FORMULA: C10H8NO2</p></html>
        </notes>
      </species>
      <species id="M_indole_c" name="indole[c]" compartment="C_c">
        <notes>
          <html xmlns="http://www.w3.org/1999/xhtml"><p>FORMULA: C8H7N</p></html>
        </notes>
      </species>
      <species id="M_inost_c" name="inost[c]" compartment="C_c">
        <notes>
          <html xmlns="http://www.w3.org/1999/xhtml"><p>FORMULA: C6H12O6</p></html>
        </notes>
      </species>
      <species id="M_ins_c" name="ins[c]" compartment="C_c">
        <notes>
          <html xmlns="http://www.w3.org/1999/xhtml"><p>FORMULA: C10H12N4O5</p></html>
        </notes>
      </species>
      <species id="M_ipdp_c" name="ipdp[c]" compartment="C_c">
        <notes>
          <html xmlns="http://www.w3.org/1999/xhtml"><p>FORMULA: C5H9O7P2</p></html>
        </notes>
      </species>
      <species id="M_itp_c" name="itp[c]" compartment="C_c">
        <notes>
          <html xmlns="http://www.w3.org/1999/xhtml"><p>FORMULA: C10H11N4O14P3</p></html>
        </notes>
      </species>
      <species id="M_ketoglact_c" name="ketoglact[c]" compartment="C_c">
        <notes>
          <html xmlns="http://www.w3.org/1999/xhtml"><p>FORMULA: C6H10O6</p></html>
        </notes>
      </species>
      <species id="M_ketolac_c" name="ketolac[c]" compartment="C_c">
        <notes>
          <html xmlns="http://www.w3.org/1999/xhtml"><p>FORMULA: C12H20O11</p></html>
        </notes>
      </species>
      <species id="M_lac_D_c" name="lac-D[c]" compartment="C_c">
        <notes>
          <html xmlns="http://www.w3.org/1999/xhtml"><p>FORMULA: C3H5O3</p></html>
        </notes>
      </species>
      <species id="M_lac_D_e" name="lac-D[e]" compartment="C_e">
        <notes>
          <html xmlns="http://www.w3.org/1999/xhtml"><p>FORMULA: C3H5O3</p></html>
        </notes>
      </species>
      <species id="M_lac_L_c" name="lac-L[c]" compartment="C_c">
        <notes>
          <html xmlns="http://www.w3.org/1999/xhtml"><p>FORMULA: C3H5O3</p></html>
        </notes>
      </species>
      <species id="M_lac_L_e" name="lac-L[e]" compartment="C_e">
        <notes>
          <html xmlns="http://www.w3.org/1999/xhtml"><p>FORMULA: C3H5O3</p></html>
        </notes>
      </species>
      <species id="M_lac6p_c" name="lac6p[c]" compartment="C_c">
        <notes>
          <html xmlns="http://www.w3.org/1999/xhtml"><p>FORMULA: C12H21O14P</p></html>
        </notes>
      </species>
      <species id="M_lald_D_c" name="lald-D[c]" compartment="C_c">
        <notes>
          <html xmlns="http://www.w3.org/1999/xhtml"><p>FORMULA: C3H6O2</p></html>
        </notes>
      </species>
      <species id="M_lald_L_c" name="lald-L[c]" compartment="C_c">
        <notes>
          <html xmlns="http://www.w3.org/1999/xhtml"><p>FORMULA: C3H6O2</p></html>
        </notes>
      </species>
      <species id="M_lcts_c" name="lcts[c]" compartment="C_c">
        <notes>
          <html xmlns="http://www.w3.org/1999/xhtml"><p>FORMULA: C12H22O11</p></html>
        </notes>
      </species>
      <species id="M_lcts_e" name="lcts[e]" compartment="C_e">
        <notes>
          <html xmlns="http://www.w3.org/1999/xhtml"><p>FORMULA: C12H22O11</p></html>
        </notes>
      </species>
      <species id="M_leu_L_c" name="leu-L[c]" compartment="C_c">
        <notes>
          <html xmlns="http://www.w3.org/1999/xhtml"><p>FORMULA: C6H13NO2</p></html>
        </notes>
      </species>
      <species id="M_leu_L_e" name="leu-L[e]" compartment="C_e">
        <notes>
          <html xmlns="http://www.w3.org/1999/xhtml"><p>FORMULA: C6H13NO2</p></html>
        </notes>
      </species>
      <species id="M_lgt_S_c" name="lgt-S[c]" compartment="C_c">
        <notes>
          <html xmlns="http://www.w3.org/1999/xhtml"><p>FORMULA: C13H20N3O8S</p></html>
        </notes>
      </species>
      <species id="M_lnmrn_c" name="lnmrn[c]" compartment="C_c">
        <notes>
          <html xmlns="http://www.w3.org/1999/xhtml"><p>FORMULA: C10H17N1O6</p></html>
        </notes>
      </species>
      <species id="M_lotstra_c" name="lotstra[c]" compartment="C_c">
        <notes>
          <html xmlns="http://www.w3.org/1999/xhtml"><p>FORMULA: C11H19N1O6</p></html>
        </notes>
      </species>
      <species id="M_lys_L_c" name="lys-L[c]" compartment="C_c">
        <notes>
          <html xmlns="http://www.w3.org/1999/xhtml"><p>FORMULA: C6H15N2O2</p></html>
        </notes>
      </species>
      <species id="M_lys_L_e" name="lys-L[e]" compartment="C_e">
        <notes>
          <html xmlns="http://www.w3.org/1999/xhtml"><p>FORMULA: C6H15N2O2</p></html>
        </notes>
      </species>
      <species id="M_mal_L_c" name="mal-L[c]" compartment="C_c">
        <notes>
          <html xmlns="http://www.w3.org/1999/xhtml"><p>FORMULA: C4H4O5</p></html>
        </notes>
      </species>
      <species id="M_malACP_c" name="malACP[c]" compartment="C_c">
        <notes>
          <html xmlns="http://www.w3.org/1999/xhtml"><p>FORMULA: C3HO3SR</p></html>
        </notes>
      </species>
      <species id="M_malcoa_c" name="malcoa[c]" compartment="C_c">
        <notes>
          <html xmlns="http://www.w3.org/1999/xhtml"><p>FORMULA: C24H33N7O19P3S</p></html>
        </notes>
      </species>
      <species id="M_malt_c" name="malt[c]" compartment="C_c">
        <notes>
          <html xmlns="http://www.w3.org/1999/xhtml"><p>FORMULA: C12H22O11</p></html>
        </notes>
      </species>
      <species id="M_malt6p_c" name="malt6p[c]" compartment="C_c">
        <notes>
          <html xmlns="http://www.w3.org/1999/xhtml"><p>FORMULA: C12H21O14P</p></html>
        </notes>
      </species>
      <species id="M_malt_e" name="malt[e]" compartment="C_e">
        <notes>
          <html xmlns="http://www.w3.org/1999/xhtml"><p>FORMULA: C12H22O11</p></html>
        </notes>
      </species>
      <species id="M_malttr_c" name="malttr[c]" compartment="C_c">
        <notes>
          <html xmlns="http://www.w3.org/1999/xhtml"><p>FORMULA: C18H32O16</p></html>
        </notes>
      </species>
      <species id="M_maltttr_c" name="maltttr[c]" compartment="C_c">
        <notes>
          <html xmlns="http://www.w3.org/1999/xhtml"><p>FORMULA: C24H42O21</p></html>
        </notes>
      </species>
      <species id="M_man_c" name="man[c]" compartment="C_c">
        <notes>
          <html xmlns="http://www.w3.org/1999/xhtml"><p>FORMULA: C6H12O6</p></html>
        </notes>
      </species>
      <species id="M_man1p_c" name="man1p[c]" compartment="C_c">
        <notes>
          <html xmlns="http://www.w3.org/1999/xhtml"><p>FORMULA: C6H11O9P</p></html>
        </notes>
      </species>
      <species id="M_man6p_c" name="man6p[c]" compartment="C_c">
        <notes>
          <html xmlns="http://www.w3.org/1999/xhtml"><p>FORMULA: C6H11O9P</p></html>
        </notes>
      </species>
      <species id="M_man_e" name="man[e]" compartment="C_e">
        <notes>
          <html xmlns="http://www.w3.org/1999/xhtml"><p>FORMULA: C6H12O6</p></html>
        </notes>
      </species>
      <species id="M_mana_c" name="mana[c]" compartment="C_c">
        <notes>
          <html xmlns="http://www.w3.org/1999/xhtml"><p>FORMULA: C6H11O7</p></html>
        </notes>
      </species>
      <species id="M_manntri_c" name="manntri[c]" compartment="C_c">
        <notes>
          <html xmlns="http://www.w3.org/1999/xhtml"><p>FORMULA: C18H43O16</p></html>
        </notes>
      </species>
      <species id="M_melib_c" name="melib[c]" compartment="C_c">
        <notes>
          <html xmlns="http://www.w3.org/1999/xhtml"><p>FORMULA: C12H22O11</p></html>
        </notes>
      </species>
      <species id="M_melt_c" name="melt[c]" compartment="C_c">
        <notes>
          <html xmlns="http://www.w3.org/1999/xhtml"><p>FORMULA: C12H24O11</p></html>
        </notes>
      </species>
      <species id="M_mercplac_c" name="mercplac[c]" compartment="C_c">
        <notes>
          <html xmlns="http://www.w3.org/1999/xhtml"><p>FORMULA: C3H5O3S</p></html>
        </notes>
      </species>
      <species id="M_mercppyr_c" name="mercppyr[c]" compartment="C_c">
        <notes>
          <html xmlns="http://www.w3.org/1999/xhtml"><p>FORMULA: C3H3O3S</p></html>
        </notes>
      </species>
      <species id="M_met_D_c" name="met-D[c]" compartment="C_c">
        <notes>
          <html xmlns="http://www.w3.org/1999/xhtml"><p>FORMULA: C5H10NO2S</p></html>
        </notes>
      </species>
      <species id="M_met_D_e" name="met-D[e]" compartment="C_e">
        <notes>
          <html xmlns="http://www.w3.org/1999/xhtml"><p>FORMULA: C5H10NO2S</p></html>
        </notes>
      </species>
      <species id="M_met_L_c" name="met-L[c]" compartment="C_c">
        <notes>
          <html xmlns="http://www.w3.org/1999/xhtml"><p>FORMULA: C5H11NO2S</p></html>
        </notes>
      </species>
      <species id="M_methf_c" name="methf[c]" compartment="C_c">
        <notes>
          <html xmlns="http://www.w3.org/1999/xhtml"><p>FORMULA: C20H20N7O6</p></html>
        </notes>
      </species>
      <species id="M_metsox_S_L_c" name="metsox-S-L[c]" compartment="C_c">
        <notes>
          <html xmlns="http://www.w3.org/1999/xhtml"><p>FORMULA: C5H11NO3S</p></html>
        </notes>
      </species>
      <species id="M_mhpglu_c" name="mhpglu[c]" compartment="C_c">
        <notes>
          <html xmlns="http://www.w3.org/1999/xhtml"><p>FORMULA: C25H36N8O12</p></html>
        </notes>
      </species>
      <species id="M_mlthf_c" name="mlthf[c]" compartment="C_c">
        <notes>
          <html xmlns="http://www.w3.org/1999/xhtml"><p>FORMULA: C20H21N7O6</p></html>
        </notes>
      </species>
      <species id="M_mmet_c" name="mmet[c]" compartment="C_c">
        <notes>
          <html xmlns="http://www.w3.org/1999/xhtml"><p>FORMULA: C6H14NO2S</p></html>
        </notes>
      </species>
      <species id="M_mnl1p_c" name="mnl1p[c]" compartment="C_c">
        <notes>
          <html xmlns="http://www.w3.org/1999/xhtml"><p>FORMULA: C6H13O9P</p></html>
        </notes>
      </species>
      <species id="M_mnl_e" name="mnl[e]" compartment="C_e">
        <notes>
          <html xmlns="http://www.w3.org/1999/xhtml"><p>FORMULA: C6H14O6</p></html>
        </notes>
      </species>
      <species id="M_mql8_c" name="mql8[c]" compartment="C_c">
        <notes>
          <html xmlns="http://www.w3.org/1999/xhtml"><p>FORMULA: C16H18O2(C5H8)</p></html>
        </notes>
      </species>
      <species id="M_mqn8_c" name="mqn8[c]" compartment="C_c">
        <notes>
          <html xmlns="http://www.w3.org/1999/xhtml"><p>FORMULA: C16H16O2(C5H8)</p></html>
        </notes>
      </species>
      <species id="M_mrcptprn_c" name="mrcptprn[c]" compartment="C_c">
        <notes>
          <html xmlns="http://www.w3.org/1999/xhtml"><p>FORMULA: C5H4N4S</p></html>
        </notes>
      </species>
      <species id="M_msa_c" name="msa[c]" compartment="C_c">
        <notes>
          <html xmlns="http://www.w3.org/1999/xhtml"><p>FORMULA: C3H3O3</p></html>
        </notes>
      </species>
      <species id="M_mthgxl_c" name="mthgxl[c]" compartment="C_c">
        <notes>
          <html xmlns="http://www.w3.org/1999/xhtml"><p>FORMULA: C3H4O2</p></html>
        </notes>
      </species>
      <species id="M_muracglaadpund_c" name="muracglaadpund[c]" compartment="C_c">
        <notes>
          <html xmlns="http://www.w3.org/1999/xhtml"><p>FORMULA: C86H142N7O21P2</p></html>
        </notes>
      </species>
      <species id="M_myrsACP_c" name="myrsACP[c]" compartment="C_c">
        <notes>
          <html xmlns="http://www.w3.org/1999/xhtml"><p>FORMULA: C14H26OSR</p></html>
        </notes>
      </species>
      <species id="M_n2_c" name="n2[c]" compartment="C_c">
        <notes>
          <html xmlns="http://www.w3.org/1999/xhtml"><p>FORMULA: N2</p></html>
        </notes>
      </species>
      <species id="M_n2aap_c" name="n2aap[c]" compartment="C_c">
        <notes>
          <html xmlns="http://www.w3.org/1999/xhtml"><p>FORMULA: C8H11N1O8P1</p></html>
        </notes>
      </species>
      <species id="M_n2aasa_c" name="n2aasa[c]" compartment="C_c">
        <notes>
          <html xmlns="http://www.w3.org/1999/xhtml"><p>FORMULA: C8H12N1O4</p></html>
        </notes>
      </species>
      <species id="M_n2al_c" name="n2al[c]" compartment="C_c">
        <notes>
          <html xmlns="http://www.w3.org/1999/xhtml"><p>FORMULA: C8H16N2O3</p></html>
        </notes>
      </species>
      <species id="M_n6all26d_c" name="n6all26d[c]" compartment="C_c">
        <notes>
          <html xmlns="http://www.w3.org/1999/xhtml"><p>FORMULA: C9H15N2O5</p></html>
        </notes>
      </species>
      <species id="M_nac_c" name="nac[c]" compartment="C_c">
        <notes>
          <html xmlns="http://www.w3.org/1999/xhtml"><p>FORMULA: C6H4NO2</p></html>
        </notes>
      </species>
      <species id="M_nad_c" name="nad[c]" compartment="C_c">
        <notes>
          <html xmlns="http://www.w3.org/1999/xhtml"><p>FORMULA: C21H26N7O14P2</p></html>
        </notes>
      </species>
      <species id="M_nadh_c" name="nadh[c]" compartment="C_c">
        <notes>
          <html xmlns="http://www.w3.org/1999/xhtml"><p>FORMULA: C21H27N7O14P2</p></html>
        </notes>
      </species>
      <species id="M_nadp_c" name="nadp[c]" compartment="C_c">
        <notes>
          <html xmlns="http://www.w3.org/1999/xhtml"><p>FORMULA: C21H25N7O17P3</p></html>
        </notes>
      </species>
      <species id="M_nadph_c" name="nadph[c]" compartment="C_c">
        <notes>
          <html xmlns="http://www.w3.org/1999/xhtml"><p>FORMULA: C21H26N7O17P3</p></html>
        </notes>
      </species>
      <species id="M_nal2a6o_c" name="nal2a6o[c]" compartment="C_c">
        <notes>
          <html xmlns="http://www.w3.org/1999/xhtml"><p>FORMULA: C9H11NO6</p></html>
        </notes>
      </species>
      <species id="M_ncam_c" name="ncam[c]" compartment="C_c">
        <notes>
          <html xmlns="http://www.w3.org/1999/xhtml"><p>FORMULA: C6H6N2O</p></html>
        </notes>
      </species>
      <species id="M_nh4_c" name="nh4[c]" compartment="C_c">
        <notes>
          <html xmlns="http://www.w3.org/1999/xhtml"><p>FORMULA: H4N</p></html>
        </notes>
      </species>
      <species id="M_nh4_e" name="nh4[e]" compartment="C_e">
        <notes>
          <html xmlns="http://www.w3.org/1999/xhtml"><p>FORMULA: H4N</p></html>
        </notes>
      </species>
      <species id="M_nh4oh_c" name="nh4oh[c]" compartment="C_c">
        <notes>
          <html xmlns="http://www.w3.org/1999/xhtml"><p>FORMULA: NH4OH</p></html>
        </notes>
      </species>
      <species id="M_nicrns_c" name="nicrns[c]" compartment="C_c">
        <notes>
          <html xmlns="http://www.w3.org/1999/xhtml"><p>FORMULA: C11H13NO6</p></html>
        </notes>
      </species>
      <species id="M_nicrnt_c" name="nicrnt[c]" compartment="C_c">
        <notes>
          <html xmlns="http://www.w3.org/1999/xhtml"><p>FORMULA: C11H12NO9P</p></html>
        </notes>
      </species>
      <species id="M_nmn_c" name="nmn[c]" compartment="C_c">
        <notes>
          <html xmlns="http://www.w3.org/1999/xhtml"><p>FORMULA: C11H14N2O8P</p></html>
        </notes>
      </species>
      <species id="M_nnppp_c" name="nnppp[c]" compartment="C_c">
        <notes>
          <html xmlns="http://www.w3.org/1999/xhtml"><p>FORMULA: C45H73O7P2</p></html>
        </notes>
      </species>
      <species id="M_no2_c" name="no2[c]" compartment="C_c">
        <notes>
          <html xmlns="http://www.w3.org/1999/xhtml"><p>FORMULA: NO2</p></html>
        </notes>
      </species>
      <species id="M_no2_e" name="no2[e]" compartment="C_e">
        <notes>
          <html xmlns="http://www.w3.org/1999/xhtml"><p>FORMULA: NO2</p></html>
        </notes>
      </species>
      <species id="M_no3_c" name="no3[c]" compartment="C_c">
        <notes>
          <html xmlns="http://www.w3.org/1999/xhtml"><p>FORMULA: NO3</p></html>
        </notes>
      </species>
      <species id="M_no3_e" name="no3[e]" compartment="C_e">
        <notes>
          <html xmlns="http://www.w3.org/1999/xhtml"><p>FORMULA: NO3</p></html>
        </notes>
      </species>
      <species id="M_nspmdn_c" name="nspmdn[c]" compartment="C_c">
        <notes>
          <html xmlns="http://www.w3.org/1999/xhtml"><p>FORMULA: C6H20N3</p></html>
        </notes>
      </species>
      <species id="M_oaa_c" name="oaa[c]" compartment="C_c">
        <notes>
          <html xmlns="http://www.w3.org/1999/xhtml"><p>FORMULA: C4H2O5</p></html>
        </notes>
      </species>
      <species id="M_oc2coa_c" name="oc2coa[c]" compartment="C_c">
        <notes>
          <html xmlns="http://www.w3.org/1999/xhtml"><p>FORMULA: C29H44N7O17P3S</p></html>
        </notes>
      </species>
      <species id="M_octdp_c" name="octdp[c]" compartment="C_c">
        <notes>
          <html xmlns="http://www.w3.org/1999/xhtml"><p>FORMULA: C40H65O7P2</p></html>
        </notes>
      </species>
      <species id="M_ohpb_c" name="ohpb[c]" compartment="C_c">
        <notes>
          <html xmlns="http://www.w3.org/1999/xhtml"><p>FORMULA: C4H4O8P</p></html>
        </notes>
      </species>
      <species id="M_olACP_c" name="olACP[c]" compartment="C_c">
        <notes>
          <html xmlns="http://www.w3.org/1999/xhtml"><p>FORMULA: C18H32OSR</p></html>
        </notes>
      </species>
      <species id="M_opet_c" name="opet[c]" compartment="C_c">
        <notes>
          <html xmlns="http://www.w3.org/1999/xhtml"><p>FORMULA: C8H5O7</p></html>
        </notes>
      </species>
      <species id="M_orn_c" name="orn[c]" compartment="C_c">
        <notes>
          <html xmlns="http://www.w3.org/1999/xhtml"><p>FORMULA: C5H13N2O2</p></html>
        </notes>
      </species>
      <species id="M_orot_c" name="orot[c]" compartment="C_c">
        <notes>
          <html xmlns="http://www.w3.org/1999/xhtml"><p>FORMULA: C5H3N2O4</p></html>
        </notes>
      </species>
      <species id="M_orot5p_c" name="orot5p[c]" compartment="C_c">
        <notes>
          <html xmlns="http://www.w3.org/1999/xhtml"><p>FORMULA: C10H10N2O11P</p></html>
        </notes>
      </species>
      <species id="M_otppp_c" name="otppp[c]" compartment="C_c">
        <notes>
          <html xmlns="http://www.w3.org/1999/xhtml"><p>FORMULA: C40H65O7P2</p></html>
        </notes>
      </species>
      <species id="M_oxsucc_c" name="oxsucc[c]" compartment="C_c">
        <notes>
          <html xmlns="http://www.w3.org/1999/xhtml"><p>FORMULA: C6H3O7</p></html>
        </notes>
      </species>
      <species id="M_pa_CB_c" name="pa_CB[c]" compartment="C_c">
        <notes>
          <html xmlns="http://www.w3.org/1999/xhtml"><p>FORMULA: C35.7H66.8O8P</p></html>
        </notes>
      </species>
      <species id="M_pac_c" name="pac[c]" compartment="C_c">
        <notes>
          <html xmlns="http://www.w3.org/1999/xhtml"><p>FORMULA: C8H7O2</p></html>
        </notes>
      </species>
      <species id="M_palmACP_c" name="palmACP[c]" compartment="C_c">
        <notes>
          <html xmlns="http://www.w3.org/1999/xhtml"><p>FORMULA: C16H30OSR</p></html>
        </notes>
      </species>
      <species id="M_pan4p_c" name="pan4p[c]" compartment="C_c">
        <notes>
          <html xmlns="http://www.w3.org/1999/xhtml"><p>FORMULA: C11H21N2O7PS</p></html>
        </notes>
      </species>
      <species id="M_pant_R_c" name="pant-R[c]" compartment="C_c">
        <notes>
          <html xmlns="http://www.w3.org/1999/xhtml"><p>FORMULA: C6H11O4</p></html>
        </notes>
      </species>
      <species id="M_paps_c" name="paps[c]" compartment="C_c">
        <notes>
          <html xmlns="http://www.w3.org/1999/xhtml"><p>FORMULA: C10H11N5O13P2S</p></html>
        </notes>
      </species>
      <species id="M_pdx5p_c" name="pdx5p[c]" compartment="C_c">
        <notes>
          <html xmlns="http://www.w3.org/1999/xhtml"><p>FORMULA: C8H10NO6P</p></html>
        </notes>
      </species>
      <species id="M_pe_CB_c" name="pe_CB[c]" compartment="C_c">
        <notes>
          <html xmlns="http://www.w3.org/1999/xhtml"><p>FORMULA: C37.7H73.8NO8P</p></html>
        </notes>
      </species>
      <species id="M_pep_c" name="pep[c]" compartment="C_c">
        <notes>
          <html xmlns="http://www.w3.org/1999/xhtml"><p>FORMULA: C3H2O6P</p></html>
        </notes>
      </species>
      <species id="M_peptido_met_c" name="peptido_met[c]" compartment="C_c">
        <notes>
          <html xmlns="http://www.w3.org/1999/xhtml"><p>FORMULA: </p></html>
        </notes>
      </species>
      <species id="M_pg_CB_c" name="pg_CB[c]" compartment="C_c">
        <notes>
          <html xmlns="http://www.w3.org/1999/xhtml"><p>FORMULA: C38.7H73.8O10P</p></html>
        </notes>
      </species>
      <species id="M_pgp_CB_c" name="pgp_CB[c]" compartment="C_c">
        <notes>
          <html xmlns="http://www.w3.org/1999/xhtml"><p>FORMULA: C38.7H72.8O13P2</p></html>
        </notes>
      </species>
      <species id="M_phaccoa_c" name="phaccoa[c]" compartment="C_c">
        <notes>
          <html xmlns="http://www.w3.org/1999/xhtml"><p>FORMULA: C29H38N7O17P3S</p></html>
        </notes>
      </species>
      <species id="M_phe_D_c" name="phe-D[c]" compartment="C_c">
        <notes>
          <html xmlns="http://www.w3.org/1999/xhtml"><p>FORMULA: C9H11NO2</p></html>
        </notes>
      </species>
      <species id="M_phe_L_c" name="phe-L[c]" compartment="C_c">
        <notes>
          <html xmlns="http://www.w3.org/1999/xhtml"><p>FORMULA: C9H11NO2</p></html>
        </notes>
      </species>
      <species id="M_phom_c" name="phom[c]" compartment="C_c">
        <notes>
          <html xmlns="http://www.w3.org/1999/xhtml"><p>FORMULA: C4H8NO6P</p></html>
        </notes>
      </species>
      <species id="M_phosnacet_c" name="phosnacet[c]" compartment="C_c">
        <notes>
          <html xmlns="http://www.w3.org/1999/xhtml"><p>FORMULA: C2H5O4P</p></html>
        </notes>
      </species>
      <species id="M_phpyr_c" name="phpyr[c]" compartment="C_c">
        <notes>
          <html xmlns="http://www.w3.org/1999/xhtml"><p>FORMULA: C9H7O3</p></html>
        </notes>
      </species>
      <species id="M_phthr_c" name="phthr[c]" compartment="C_c">
        <notes>
          <html xmlns="http://www.w3.org/1999/xhtml"><p>FORMULA: C4H8NO7P</p></html>
        </notes>
      </species>
      <species id="M_phyQ_c" name="phyQ[c]" compartment="C_c">
        <notes>
          <html xmlns="http://www.w3.org/1999/xhtml"><p>FORMULA: C31H46O2</p></html>
        </notes>
      </species>
      <species id="M_pi_c" name="pi[c]" compartment="C_c">
        <notes>
          <html xmlns="http://www.w3.org/1999/xhtml"><p>FORMULA: HPO4</p></html>
        </notes>
      </species>
      <species id="M_pi_e" name="pi[e]" compartment="C_e">
        <notes>
          <html xmlns="http://www.w3.org/1999/xhtml"><p>FORMULA: HPO4</p></html>
        </notes>
      </species>
      <species id="M_plipid_met_c" name="plipid_met[c]" compartment="C_c">
        <notes>
          <html xmlns="http://www.w3.org/1999/xhtml"><p>FORMULA: </p></html>
        </notes>
      </species>
      <species id="M_pme_CB_c" name="pme_CB[c]" compartment="C_c">
        <notes>
          <html xmlns="http://www.w3.org/1999/xhtml"><p>FORMULA: C38.7H75.8NO8P</p></html>
        </notes>
      </species>
      <species id="M_pnto_R_c" name="pnto-R[c]" compartment="C_c">
        <notes>
          <html xmlns="http://www.w3.org/1999/xhtml"><p>FORMULA: C9H16NO5</p></html>
        </notes>
      </species>
      <species id="M_pntolac_R_c" name="pntolac-R[c]" compartment="C_c">
        <notes>
          <html xmlns="http://www.w3.org/1999/xhtml"><p>FORMULA: C6H10O3</p></html>
        </notes>
      </species>
      <species id="M_polygp_c" name="polygp[c]" compartment="C_c">
        <notes>
          <html xmlns="http://www.w3.org/1999/xhtml"><p>FORMULA: C36H86O61P12</p></html>
        </notes>
      </species>
      <species id="M_ppa_c" name="ppa[c]" compartment="C_c">
        <notes>
          <html xmlns="http://www.w3.org/1999/xhtml"><p>FORMULA: C3H5O2</p></html>
        </notes>
      </species>
      <species id="M_ppap_c" name="ppap[c]" compartment="C_c">
        <notes>
          <html xmlns="http://www.w3.org/1999/xhtml"><p>FORMULA: C3H5O5P</p></html>
        </notes>
      </species>
      <species id="M_ppbng_c" name="ppbng[c]" compartment="C_c">
        <notes>
          <html xmlns="http://www.w3.org/1999/xhtml"><p>FORMULA: C10H13N2O4</p></html>
        </notes>
      </species>
      <species id="M_ppcoa_c" name="ppcoa[c]" compartment="C_c">
        <notes>
          <html xmlns="http://www.w3.org/1999/xhtml"><p>FORMULA: C24H36N7O17P3S</p></html>
        </notes>
      </species>
      <species id="M_ppgpp_c" name="ppgpp[c]" compartment="C_c">
        <notes>
          <html xmlns="http://www.w3.org/1999/xhtml"><p>FORMULA: C10H11N5O17P4</p></html>
        </notes>
      </species>
      <species id="M_pphn_c" name="pphn[c]" compartment="C_c">
        <notes>
          <html xmlns="http://www.w3.org/1999/xhtml"><p>FORMULA: C10H8O6</p></html>
        </notes>
      </species>
      <species id="M_ppi_c" name="ppi[c]" compartment="C_c">
        <notes>
          <html xmlns="http://www.w3.org/1999/xhtml"><p>FORMULA: P2HO7</p></html>
        </notes>
      </species>
      <species id="M_pppg9_c" name="pppg9[c]" compartment="C_c">
        <notes>
          <html xmlns="http://www.w3.org/1999/xhtml"><p>FORMULA: C34H38N4O4</p></html>
        </notes>
      </species>
      <species id="M_pppi_c" name="pppi[c]" compartment="C_c">
        <notes>
          <html xmlns="http://www.w3.org/1999/xhtml"><p>FORMULA: P3HO10</p></html>
        </notes>
      </species>
      <species id="M_pram_c" name="pram[c]" compartment="C_c">
        <notes>
          <html xmlns="http://www.w3.org/1999/xhtml"><p>FORMULA: C5H11NO7P</p></html>
        </notes>
      </species>
      <species id="M_pran_c" name="pran[c]" compartment="C_c">
        <notes>
          <html xmlns="http://www.w3.org/1999/xhtml"><p>FORMULA: C12H13NO9P</p></html>
        </notes>
      </species>
      <species id="M_prbamp_c" name="prbamp[c]" compartment="C_c">
        <notes>
          <html xmlns="http://www.w3.org/1999/xhtml"><p>FORMULA: C15H19N5O14P2</p></html>
        </notes>
      </species>
      <species id="M_prbatp_c" name="prbatp[c]" compartment="C_c">
        <notes>
          <html xmlns="http://www.w3.org/1999/xhtml"><p>FORMULA: C15H19N5O20P4</p></html>
        </notes>
      </species>
      <species id="M_prcr3a_c" name="prcr3a[c]" compartment="C_c">
        <notes>
          <html xmlns="http://www.w3.org/1999/xhtml"><p>FORMULA: C43H42N4O16</p></html>
        </notes>
      </species>
      <species id="M_prcr3b_c" name="prcr3b[c]" compartment="C_c">
        <notes>
          <html xmlns="http://www.w3.org/1999/xhtml"><p>FORMULA: C43H44N4O17</p></html>
        </notes>
      </species>
      <species id="M_prcr4_c" name="prcr4[c]" compartment="C_c">
        <notes>
          <html xmlns="http://www.w3.org/1999/xhtml"><p>FORMULA: C44H45N4O17</p></html>
        </notes>
      </species>
      <species id="M_prcr5_c" name="prcr5[c]" compartment="C_c">
        <notes>
          <html xmlns="http://www.w3.org/1999/xhtml"><p>FORMULA: C45H46N4O17</p></html>
        </notes>
      </species>
      <species id="M_prcr6a_c" name="prcr6a[c]" compartment="C_c">
        <notes>
          <html xmlns="http://www.w3.org/1999/xhtml"><p>FORMULA: C44H47N4O16</p></html>
        </notes>
      </species>
      <species id="M_prcr6y_c" name="prcr6y[c]" compartment="C_c">
        <notes>
          <html xmlns="http://www.w3.org/1999/xhtml"><p>FORMULA: C44H49N4O16</p></html>
        </notes>
      </species>
      <species id="M_prcr8x_c" name="prcr8x[c]" compartment="C_c">
        <notes>
          <html xmlns="http://www.w3.org/1999/xhtml"><p>FORMULA: C45H53N4O14</p></html>
        </notes>
      </species>
      <species id="M_pre1_c" name="pre1[c]" compartment="C_c">
        <notes>
          <html xmlns="http://www.w3.org/1999/xhtml"><p>FORMULA: C41H38N4O16</p></html>
        </notes>
      </species>
      <species id="M_prfp_c" name="prfp[c]" compartment="C_c">
        <notes>
          <html xmlns="http://www.w3.org/1999/xhtml"><p>FORMULA: C15H21N5O15P2</p></html>
        </notes>
      </species>
      <species id="M_prlp_c" name="prlp[c]" compartment="C_c">
        <notes>
          <html xmlns="http://www.w3.org/1999/xhtml"><p>FORMULA: C15H21N5O15P2</p></html>
        </notes>
      </species>
      <species id="M_pro_L_c" name="pro-L[c]" compartment="C_c">
        <notes>
          <html xmlns="http://www.w3.org/1999/xhtml"><p>FORMULA: C5H9NO2</p></html>
        </notes>
      </species>
      <species id="M_pro_L_e" name="pro-L[e]" compartment="C_e">
        <notes>
          <html xmlns="http://www.w3.org/1999/xhtml"><p>FORMULA: C5H9NO2</p></html>
        </notes>
      </species>
      <species id="M_protdis_c" name="protdis[c]" compartment="C_c">
        <notes>
          <html xmlns="http://www.w3.org/1999/xhtml"><p>FORMULA: C7H9N3O3S2R2</p></html>
        </notes>
      </species>
      <species id="M_protdith_c" name="protdith[c]" compartment="C_c">
        <notes>
          <html xmlns="http://www.w3.org/1999/xhtml"><p>FORMULA: C7H11N3O3S2R2</p></html>
        </notes>
      </species>
      <species id="M_protein_met_c" name="protein_met[c]" compartment="C_c">
        <notes>
          <html xmlns="http://www.w3.org/1999/xhtml"><p>FORMULA: </p></html>
        </notes>
      </species>
      <species id="M_prpncoa_c" name="prpncoa[c]" compartment="C_c">
        <notes>
          <html xmlns="http://www.w3.org/1999/xhtml"><p>FORMULA: C24H34N7O17P3S</p></html>
        </notes>
      </species>
      <species id="M_prpp_c" name="prpp[c]" compartment="C_c">
        <notes>
          <html xmlns="http://www.w3.org/1999/xhtml"><p>FORMULA: C5H8O14P3</p></html>
        </notes>
      </species>
      <species id="M_ps_CB_c" name="ps_CB[c]" compartment="C_c">
        <notes>
          <html xmlns="http://www.w3.org/1999/xhtml"><p>FORMULA: C38.7H72.8NO10P</p></html>
        </notes>
      </species>
      <species id="M_pser_L_c" name="pser-L[c]" compartment="C_c">
        <notes>
          <html xmlns="http://www.w3.org/1999/xhtml"><p>FORMULA: C3H6NO6P</p></html>
        </notes>
      </species>
      <species id="M_ptp_c" name="ptp[c]" compartment="C_c">
        <notes>
          <html xmlns="http://www.w3.org/1999/xhtml"><p>FORMULA: C9H14N5O14P3</p></html>
        </notes>
      </species>
      <species id="M_ptppp_c" name="ptppp[c]" compartment="C_c">
        <notes>
          <html xmlns="http://www.w3.org/1999/xhtml"><p>FORMULA: C25H41O7P2</p></html>
        </notes>
      </species>
      <species id="M_ptrc_c" name="ptrc[c]" compartment="C_c">
        <notes>
          <html xmlns="http://www.w3.org/1999/xhtml"><p>FORMULA: C4H14N2</p></html>
        </notes>
      </species>
      <species id="M_ptrc_e" name="ptrc[e]" compartment="C_e">
        <notes>
          <html xmlns="http://www.w3.org/1999/xhtml"><p>FORMULA: C4H14N2</p></html>
        </notes>
      </species>
      <species id="M_pyam5p_c" name="pyam5p[c]" compartment="C_c">
        <notes>
          <html xmlns="http://www.w3.org/1999/xhtml"><p>FORMULA: C8H12N2O5P</p></html>
        </notes>
      </species>
      <species id="M_pydam_c" name="pydam[c]" compartment="C_c">
        <notes>
          <html xmlns="http://www.w3.org/1999/xhtml"><p>FORMULA: C8H13N2O2</p></html>
        </notes>
      </species>
      <species id="M_pydx_c" name="pydx[c]" compartment="C_c">
        <notes>
          <html xmlns="http://www.w3.org/1999/xhtml"><p>FORMULA: C8H9NO3</p></html>
        </notes>
      </species>
      <species id="M_pydx5p_c" name="pydx5p[c]" compartment="C_c">
        <notes>
          <html xmlns="http://www.w3.org/1999/xhtml"><p>FORMULA: C8H8NO6P</p></html>
        </notes>
      </species>
      <species id="M_pydxn_c" name="pydxn[c]" compartment="C_c">
        <notes>
          <html xmlns="http://www.w3.org/1999/xhtml"><p>FORMULA: C8H11NO3</p></html>
        </notes>
      </species>
      <species id="M_pyr_c" name="pyr[c]" compartment="C_c">
        <notes>
          <html xmlns="http://www.w3.org/1999/xhtml"><p>FORMULA: C3H3O3</p></html>
        </notes>
      </species>
      <species id="M_q8_c" name="q8[c]" compartment="C_c">
        <notes>
          <html xmlns="http://www.w3.org/1999/xhtml"><p>FORMULA: C49H74O4</p></html>
        </notes>
      </species>
      <species id="M_q8h2_c" name="q8h2[c]" compartment="C_c">
        <notes>
          <html xmlns="http://www.w3.org/1999/xhtml"><p>FORMULA: C49H76O4</p></html>
        </notes>
      </species>
      <species id="M_quln_c" name="quln[c]" compartment="C_c">
        <notes>
          <html xmlns="http://www.w3.org/1999/xhtml"><p>FORMULA: C7H3NO4</p></html>
        </notes>
      </species>
      <species id="M_r1p_c" name="r1p[c]" compartment="C_c">
        <notes>
          <html xmlns="http://www.w3.org/1999/xhtml"><p>FORMULA: C5H9O8P</p></html>
        </notes>
      </species>
      <species id="M_r5p_c" name="r5p[c]" compartment="C_c">
        <notes>
          <html xmlns="http://www.w3.org/1999/xhtml"><p>FORMULA: C5H9O8P</p></html>
        </notes>
      </species>
      <species id="M_raffin_c" name="raffin[c]" compartment="C_c">
        <notes>
          <html xmlns="http://www.w3.org/1999/xhtml"><p>FORMULA: C18H32O16</p></html>
        </notes>
      </species>
      <species id="M_rbl_D_c" name="rbl-D[c]" compartment="C_c">
        <notes>
          <html xmlns="http://www.w3.org/1999/xhtml"><p>FORMULA: C5H10O5</p></html>
        </notes>
      </species>
      <species id="M_rbl_L_c" name="rbl-L[c]" compartment="C_c">
        <notes>
          <html xmlns="http://www.w3.org/1999/xhtml"><p>FORMULA: C5H10O5</p></html>
        </notes>
      </species>
      <species id="M_rdmbzi_c" name="rdmbzi[c]" compartment="C_c">
        <notes>
          <html xmlns="http://www.w3.org/1999/xhtml"><p>FORMULA: C14H18N2O4</p></html>
        </notes>
      </species>
      <species id="M_rhcys_c" name="rhcys[c]" compartment="C_c">
        <notes>
          <html xmlns="http://www.w3.org/1999/xhtml"><p>FORMULA: C9H17NO6S</p></html>
        </notes>
      </species>
      <species id="M_rib_D_c" name="rib-D[c]" compartment="C_c">
        <notes>
          <html xmlns="http://www.w3.org/1999/xhtml"><p>FORMULA: C5H10O5</p></html>
        </notes>
      </species>
      <species id="M_rib_D_e" name="rib-D[e]" compartment="C_e">
        <notes>
          <html xmlns="http://www.w3.org/1999/xhtml"><p>FORMULA: C5H10O5</p></html>
        </notes>
      </species>
      <species id="M_ribflv_c" name="ribflv[c]" compartment="C_c">
        <notes>
          <html xmlns="http://www.w3.org/1999/xhtml"><p>FORMULA: C17H20N4O6</p></html>
        </notes>
      </species>
      <species id="M_rml_c" name="rml[c]" compartment="C_c">
        <notes>
          <html xmlns="http://www.w3.org/1999/xhtml"><p>FORMULA: C6H12O5</p></html>
        </notes>
      </species>
      <species id="M_rml1p_c" name="rml1p[c]" compartment="C_c">
        <notes>
          <html xmlns="http://www.w3.org/1999/xhtml"><p>FORMULA: C6H11O8P</p></html>
        </notes>
      </species>
      <species id="M_rmn_c" name="rmn[c]" compartment="C_c">
        <notes>
          <html xmlns="http://www.w3.org/1999/xhtml"><p>FORMULA: C6H12O5</p></html>
        </notes>
      </species>
      <species id="M_rna_met_c" name="rna_met[c]" compartment="C_c">
        <notes>
          <html xmlns="http://www.w3.org/1999/xhtml"><p>FORMULA: </p></html>
        </notes>
      </species>
      <species id="M_rnam_c" name="rnam[c]" compartment="C_c">
        <notes>
          <html xmlns="http://www.w3.org/1999/xhtml"><p>FORMULA: C11H15N2O5</p></html>
        </notes>
      </species>
      <species id="M_ru5p_D_c" name="ru5p-D[c]" compartment="C_c">
        <notes>
          <html xmlns="http://www.w3.org/1999/xhtml"><p>FORMULA: C5H9O8P</p></html>
        </notes>
      </species>
      <species id="M_ru5p_L_c" name="ru5p-L[c]" compartment="C_c">
        <notes>
          <html xmlns="http://www.w3.org/1999/xhtml"><p>FORMULA: C5H9O8P</p></html>
        </notes>
      </species>
      <species id="M_s_c" name="s[c]" compartment="C_c">
        <notes>
          <html xmlns="http://www.w3.org/1999/xhtml"><p>FORMULA: S</p></html>
        </notes>
      </species>
      <species id="M_s17bp_c" name="s17bp[c]" compartment="C_c">
        <notes>
          <html xmlns="http://www.w3.org/1999/xhtml"><p>FORMULA: C7H12O13P2</p></html>
        </notes>
      </species>
      <species id="M_s7p_c" name="s7p[c]" compartment="C_c">
        <notes>
          <html xmlns="http://www.w3.org/1999/xhtml"><p>FORMULA: C7H13O10P</p></html>
        </notes>
      </species>
      <species id="M_saccrp_L_c" name="saccrp-L[c]" compartment="C_c">
        <notes>
          <html xmlns="http://www.w3.org/1999/xhtml"><p>FORMULA: C11H19N2O6</p></html>
        </notes>
      </species>
      <species id="M_salc6p_c" name="salc6p[c]" compartment="C_c">
        <notes>
          <html xmlns="http://www.w3.org/1999/xhtml"><p>FORMULA: C13H17O10P</p></html>
        </notes>
      </species>
      <species id="M_salcn_e" name="salcn[e]" compartment="C_e">
        <notes>
          <html xmlns="http://www.w3.org/1999/xhtml"><p>FORMULA: C13H18O7</p></html>
        </notes>
      </species>
      <species id="M_saliac_c" name="saliac[c]" compartment="C_c">
        <notes>
          <html xmlns="http://www.w3.org/1999/xhtml"><p>FORMULA: C7H6O3</p></html>
        </notes>
      </species>
      <species id="M_sbt_D_c" name="sbt-D[c]" compartment="C_c">
        <notes>
          <html xmlns="http://www.w3.org/1999/xhtml"><p>FORMULA: C6H14O6</p></html>
        </notes>
      </species>
      <species id="M_sbt_D_e" name="sbt-D[e]" compartment="C_e">
        <notes>
          <html xmlns="http://www.w3.org/1999/xhtml"><p>FORMULA: C6H14O6</p></html>
        </notes>
      </species>
      <species id="M_sbt6p_c" name="sbt6p[c]" compartment="C_c">
        <notes>
          <html xmlns="http://www.w3.org/1999/xhtml"><p>FORMULA: C6H13O9P</p></html>
        </notes>
      </species>
      <species id="M_scl_c" name="scl[c]" compartment="C_c">
        <notes>
          <html xmlns="http://www.w3.org/1999/xhtml"><p>FORMULA: C42H39N4O16</p></html>
        </notes>
      </species>
      <species id="M_scyins_c" name="scyins[c]" compartment="C_c">
        <notes>
          <html xmlns="http://www.w3.org/1999/xhtml"><p>FORMULA: C5H6N1O4</p></html>
        </notes>
      </species>
      <species id="M_seasmet_c" name="seasmet[c]" compartment="C_c">
        <notes>
          <html xmlns="http://www.w3.org/1999/xhtml"><p>FORMULA: C15H23N6O5Se</p></html>
        </notes>
      </species>
      <species id="M_sel_c" name="sel[c]" compartment="C_c">
        <notes>
          <html xmlns="http://www.w3.org/1999/xhtml"><p>FORMULA: SeO4</p></html>
        </notes>
      </species>
      <species id="M_selcys_c" name="selcys[c]" compartment="C_c">
        <notes>
          <html xmlns="http://www.w3.org/1999/xhtml"><p>FORMULA: C3H7NO2Se</p></html>
        </notes>
      </species>
      <species id="M_selmeth_c" name="selmeth[c]" compartment="C_c">
        <notes>
          <html xmlns="http://www.w3.org/1999/xhtml"><p>FORMULA: C5H11NO2Se</p></html>
        </notes>
      </species>
      <species id="M_seln_c" name="seln[c]" compartment="C_c">
        <notes>
          <html xmlns="http://www.w3.org/1999/xhtml"><p>FORMULA: HSe</p></html>
        </notes>
      </species>
      <species id="M_ser_L_c" name="ser-L[c]" compartment="C_c">
        <notes>
          <html xmlns="http://www.w3.org/1999/xhtml"><p>FORMULA: C3H7NO3</p></html>
        </notes>
      </species>
      <species id="M_sheme_c" name="sheme[c]" compartment="C_c">
        <notes>
          <html xmlns="http://www.w3.org/1999/xhtml"><p>FORMULA: C42H36FeN4O16</p></html>
        </notes>
      </species>
      <species id="M_skm_c" name="skm[c]" compartment="C_c">
        <notes>
          <html xmlns="http://www.w3.org/1999/xhtml"><p>FORMULA: C7H9O5</p></html>
        </notes>
      </species>
      <species id="M_skm5p_c" name="skm5p[c]" compartment="C_c">
        <notes>
          <html xmlns="http://www.w3.org/1999/xhtml"><p>FORMULA: C7H8O8P</p></html>
        </notes>
      </species>
      <species id="M_sl_L_c" name="sl-L[c]" compartment="C_c">
        <notes>
          <html xmlns="http://www.w3.org/1999/xhtml"><p>FORMULA: C3H4O6S</p></html>
        </notes>
      </species>
      <species id="M_sl26da_c" name="sl26da[c]" compartment="C_c">
        <notes>
          <html xmlns="http://www.w3.org/1999/xhtml"><p>FORMULA: C11H16N2O7</p></html>
        </notes>
      </species>
      <species id="M_sl2a6o_c" name="sl2a6o[c]" compartment="C_c">
        <notes>
          <html xmlns="http://www.w3.org/1999/xhtml"><p>FORMULA: C11H12NO8</p></html>
        </notes>
      </species>
      <species id="M_slp_L_c" name="slp-L[c]" compartment="C_c">
        <notes>
          <html xmlns="http://www.w3.org/1999/xhtml"><p>FORMULA: C3H3O9PS</p></html>
        </notes>
      </species>
      <species id="M_so2_c" name="so2[c]" compartment="C_c">
        <notes>
          <html xmlns="http://www.w3.org/1999/xhtml"><p>FORMULA: SO2</p></html>
        </notes>
      </species>
      <species id="M_so3_c" name="so3[c]" compartment="C_c">
        <notes>
          <html xmlns="http://www.w3.org/1999/xhtml"><p>FORMULA: SO3</p></html>
        </notes>
      </species>
      <species id="M_so4_c" name="so4[c]" compartment="C_c">
        <notes>
          <html xmlns="http://www.w3.org/1999/xhtml"><p>FORMULA: SO4</p></html>
        </notes>
      </species>
      <species id="M_so4_e" name="so4[e]" compartment="C_e">
        <notes>
          <html xmlns="http://www.w3.org/1999/xhtml"><p>FORMULA: SO4</p></html>
        </notes>
      </species>
      <species id="M_spmd_c" name="spmd[c]" compartment="C_c">
        <notes>
          <html xmlns="http://www.w3.org/1999/xhtml"><p>FORMULA: C7H22N3</p></html>
        </notes>
      </species>
      <species id="M_spmd_e" name="spmd[e]" compartment="C_e">
        <notes>
          <html xmlns="http://www.w3.org/1999/xhtml"><p>FORMULA: C7H22N3</p></html>
        </notes>
      </species>
      <species id="M_sprm_c" name="sprm[c]" compartment="C_c">
        <notes>
          <html xmlns="http://www.w3.org/1999/xhtml"><p>FORMULA: C10H30N4</p></html>
        </notes>
      </species>
      <species id="M_stracp_c" name="stracp[c]" compartment="C_c">
        <notes>
          <html xmlns="http://www.w3.org/1999/xhtml"><p>FORMULA: C18H34OSR</p></html>
        </notes>
      </species>
      <species id="M_strch_c" name="strch[c]" compartment="C_c">
        <notes>
          <html xmlns="http://www.w3.org/1999/xhtml"><p>FORMULA: C12H20O10</p></html>
        </notes>
      </species>
      <species id="M_styse_c" name="styse[c]" compartment="C_c">
        <notes>
          <html xmlns="http://www.w3.org/1999/xhtml"><p>FORMULA: C24H56O21</p></html>
        </notes>
      </species>
      <species id="M_suc6p_c" name="suc6p[c]" compartment="C_c">
        <notes>
          <html xmlns="http://www.w3.org/1999/xhtml"><p>FORMULA: C12H21O14P</p></html>
        </notes>
      </species>
      <species id="M_sucbz_c" name="sucbz[c]" compartment="C_c">
        <notes>
          <html xmlns="http://www.w3.org/1999/xhtml"><p>FORMULA: C11H8O5</p></html>
        </notes>
      </species>
      <species id="M_succ_c" name="succ[c]" compartment="C_c">
        <notes>
          <html xmlns="http://www.w3.org/1999/xhtml"><p>FORMULA: C4H4O4</p></html>
        </notes>
      </species>
      <species id="M_succ_e" name="succ[e]" compartment="C_e">
        <notes>
          <html xmlns="http://www.w3.org/1999/xhtml"><p>FORMULA: C4H4O4</p></html>
        </notes>
      </species>
      <species id="M_succoa_c" name="succoa[c]" compartment="C_c">
        <notes>
          <html xmlns="http://www.w3.org/1999/xhtml"><p>FORMULA: C25H35N7O19P3S</p></html>
        </notes>
      </species>
      <species id="M_suchms_c" name="suchms[c]" compartment="C_c">
        <notes>
          <html xmlns="http://www.w3.org/1999/xhtml"><p>FORMULA: C8H12NO6</p></html>
        </notes>
      </species>
      <species id="M_sucr_c" name="sucr[c]" compartment="C_c">
        <notes>
          <html xmlns="http://www.w3.org/1999/xhtml"><p>FORMULA: C12H22O11</p></html>
        </notes>
      </species>
      <species id="M_sucr_e" name="sucr[e]" compartment="C_e">
        <notes>
          <html xmlns="http://www.w3.org/1999/xhtml"><p>FORMULA: C12H22O11</p></html>
        </notes>
      </species>
      <species id="M_sucsal_c" name="sucsal[c]" compartment="C_c">
        <notes>
          <html xmlns="http://www.w3.org/1999/xhtml"><p>FORMULA: C4H5O3</p></html>
        </notes>
      </species>
      <species id="M_sulcys_c" name="sulcys[c]" compartment="C_c">
        <notes>
          <html xmlns="http://www.w3.org/1999/xhtml"><p>FORMULA: C3H6NO5S2</p></html>
        </notes>
      </species>
      <species id="M_t2m26dcoa_c" name="t2m26dcoa[c]" compartment="C_c">
        <notes>
          <html xmlns="http://www.w3.org/1999/xhtml"><p>FORMULA: C31H46N7O17P3S</p></html>
        </notes>
      </species>
      <species id="M_tag6p_D_c" name="tag6p-D[c]" compartment="C_c">
        <notes>
          <html xmlns="http://www.w3.org/1999/xhtml"><p>FORMULA: C6H11O9P</p></html>
        </notes>
      </species>
      <species id="M_tagdp_D_c" name="tagdp-D[c]" compartment="C_c">
        <notes>
          <html xmlns="http://www.w3.org/1999/xhtml"><p>FORMULA: C6H10O12P2</p></html>
        </notes>
      </species>
      <species id="M_tagur_c" name="tagur[c]" compartment="C_c">
        <notes>
          <html xmlns="http://www.w3.org/1999/xhtml"><p>FORMULA: C6H9O7</p></html>
        </notes>
      </species>
      <species id="M_tartr_L_c" name="tartr-L[c]" compartment="C_c">
        <notes>
          <html xmlns="http://www.w3.org/1999/xhtml"><p>FORMULA: C4H4O6</p></html>
        </notes>
      </species>
      <species id="M_taur_c" name="taur[c]" compartment="C_c">
        <notes>
          <html xmlns="http://www.w3.org/1999/xhtml"><p>FORMULA: C2H7NO3S</p></html>
        </notes>
      </species>
      <species id="M_taur_e" name="taur[e]" compartment="C_e">
        <notes>
          <html xmlns="http://www.w3.org/1999/xhtml"><p>FORMULA: C2H7NO3S</p></html>
        </notes>
      </species>
      <species id="M_taurdchol_c" name="taurdchol[c]" compartment="C_c">
        <notes>
          <html xmlns="http://www.w3.org/1999/xhtml"><p>FORMULA: C26H46NO6S</p></html>
        </notes>
      </species>
      <species id="M_tchola_c" name="tchola[c]" compartment="C_c">
        <notes>
          <html xmlns="http://www.w3.org/1999/xhtml"><p>FORMULA: C26H45NO7S</p></html>
        </notes>
      </species>
      <species id="M_td2coa_c" name="td2coa[c]" compartment="C_c">
        <notes>
          <html xmlns="http://www.w3.org/1999/xhtml"><p>FORMULA: C35H56N7O17P3S</p></html>
        </notes>
      </species>
      <species id="M_tdchola_c" name="tdchola[c]" compartment="C_c">
        <notes>
          <html xmlns="http://www.w3.org/1999/xhtml"><p>FORMULA: C26H45NO6S</p></html>
        </notes>
      </species>
      <species id="M_teich_met_c" name="teich_met[c]" compartment="C_c">
        <notes>
          <html xmlns="http://www.w3.org/1999/xhtml"><p>FORMULA: </p></html>
        </notes>
      </species>
      <species id="M_thbpt_c" name="thbpt[c]" compartment="C_c">
        <notes>
          <html xmlns="http://www.w3.org/1999/xhtml"><p>FORMULA: C9H15N5O3</p></html>
        </notes>
      </species>
      <species id="M_thdp_c" name="thdp[c]" compartment="C_c">
        <notes>
          <html xmlns="http://www.w3.org/1999/xhtml"><p>FORMULA: C7H7NO4</p></html>
        </notes>
      </species>
      <species id="M_thf_c" name="thf[c]" compartment="C_c">
        <notes>
          <html xmlns="http://www.w3.org/1999/xhtml"><p>FORMULA: C19H21N7O6</p></html>
        </notes>
      </species>
      <species id="M_thfglu_c" name="thfglu[c]" compartment="C_c">
        <notes>
          <html xmlns="http://www.w3.org/1999/xhtml"><p>FORMULA: C19H20N7O6(C5H7NO3)</p></html>
        </notes>
      </species>
      <species id="M_thiogn_c" name="thiogn[c]" compartment="C_c">
        <notes>
          <html xmlns="http://www.w3.org/1999/xhtml"><p>FORMULA: C5H6N5S</p></html>
        </notes>
      </species>
      <species id="M_thm_c" name="thm[c]" compartment="C_c">
        <notes>
          <html xmlns="http://www.w3.org/1999/xhtml"><p>FORMULA: C12H17N4OS</p></html>
        </notes>
      </species>
      <species id="M_thm_e" name="thm[e]" compartment="C_e">
        <notes>
          <html xmlns="http://www.w3.org/1999/xhtml"><p>FORMULA: C12H17N4OS</p></html>
        </notes>
      </species>
      <species id="M_thmmp_c" name="thmmp[c]" compartment="C_c">
        <notes>
          <html xmlns="http://www.w3.org/1999/xhtml"><p>FORMULA: C12H16N4O4PS</p></html>
        </notes>
      </species>
      <species id="M_thmpp_c" name="thmpp[c]" compartment="C_c">
        <notes>
          <html xmlns="http://www.w3.org/1999/xhtml"><p>FORMULA: C12H16N4O7P2S</p></html>
        </notes>
      </species>
      <species id="M_thr_L_c" name="thr-L[c]" compartment="C_c">
        <notes>
          <html xmlns="http://www.w3.org/1999/xhtml"><p>FORMULA: C4H9NO3</p></html>
        </notes>
      </species>
      <species id="M_thr_L_e" name="thr-L[e]" compartment="C_e">
        <notes>
          <html xmlns="http://www.w3.org/1999/xhtml"><p>FORMULA: C4H9NO3</p></html>
        </notes>
      </species>
      <species id="M_thrp_c" name="thrp[c]" compartment="C_c">
        <notes>
          <html xmlns="http://www.w3.org/1999/xhtml"><p>FORMULA: C4H8NO6P</p></html>
        </notes>
      </species>
      <species id="M_thymd_c" name="thymd[c]" compartment="C_c">
        <notes>
          <html xmlns="http://www.w3.org/1999/xhtml"><p>FORMULA: C10H14N2O5</p></html>
        </notes>
      </species>
      <species id="M_trace_met_c" name="trace_met[c]" compartment="C_c">
        <notes>
          <html xmlns="http://www.w3.org/1999/xhtml"><p>FORMULA: </p></html>
        </notes>
      </species>
      <species id="M_trdox_c" name="trdox[c]" compartment="C_c">
        <notes>
          <html xmlns="http://www.w3.org/1999/xhtml"><p>FORMULA: C6H7NO2S2R2</p></html>
        </notes>
      </species>
      <species id="M_trdrd_c" name="trdrd[c]" compartment="C_c">
        <notes>
          <html xmlns="http://www.w3.org/1999/xhtml"><p>FORMULA: C6H9NO2S2R2</p></html>
        </notes>
      </species>
      <species id="M_tre6p_c" name="tre6p[c]" compartment="C_c">
        <notes>
          <html xmlns="http://www.w3.org/1999/xhtml"><p>FORMULA: C12H21O14P</p></html>
        </notes>
      </species>
      <species id="M_tre_e" name="tre[e]" compartment="C_e">
        <notes>
          <html xmlns="http://www.w3.org/1999/xhtml"><p>FORMULA: C12H22O11</p></html>
        </notes>
      </species>
      <species id="M_trnaglu_c" name="trnaglu[c]" compartment="C_c">
        <notes>
          <html xmlns="http://www.w3.org/1999/xhtml"><p>FORMULA: C15H21N5O10PR(C5H8O6PR)</p></html>
        </notes>
      </species>
      <species id="M_trp_L_c" name="trp-L[c]" compartment="C_c">
        <notes>
          <html xmlns="http://www.w3.org/1999/xhtml"><p>FORMULA: C11H12N2O2</p></html>
        </notes>
      </species>
      <species id="M_trp_L_e" name="trp-L[e]" compartment="C_e">
        <notes>
          <html xmlns="http://www.w3.org/1999/xhtml"><p>FORMULA: C11H12N2O2</p></html>
        </notes>
      </species>
      <species id="M_tsul_c" name="tsul[c]" compartment="C_c">
        <notes>
          <html xmlns="http://www.w3.org/1999/xhtml"><p>FORMULA: O3S2</p></html>
        </notes>
      </species>
      <species id="M_ttc_ggdp_c" name="ttc-ggdp[c]" compartment="C_c">
        <notes>
          <html xmlns="http://www.w3.org/1999/xhtml"><p>FORMULA: C20H33O7P2</p></html>
        </notes>
      </species>
      <species id="M_tyr_L_c" name="tyr-L[c]" compartment="C_c">
        <notes>
          <html xmlns="http://www.w3.org/1999/xhtml"><p>FORMULA: C9H11NO3</p></html>
        </notes>
      </species>
      <species id="M_u23ga_c" name="u23ga[c]" compartment="C_c">
        <notes>
          <html xmlns="http://www.w3.org/1999/xhtml"><p>FORMULA: C43H75N3O20P2</p></html>
        </notes>
      </species>
      <species id="M_u3hga_c" name="u3hga[c]" compartment="C_c">
        <notes>
          <html xmlns="http://www.w3.org/1999/xhtml"><p>FORMULA: C29H50N3O18P2</p></html>
        </notes>
      </species>
      <species id="M_uAgl_c" name="uAgl[c]" compartment="C_c">
        <notes>
          <html xmlns="http://www.w3.org/1999/xhtml"><p>FORMULA: C34H52N7O24P2</p></html>
        </notes>
      </species>
      <species id="M_uaagmda_c" name="uaagmda[c]" compartment="C_c">
        <notes>
          <html xmlns="http://www.w3.org/1999/xhtml"><p>FORMULA: C95H152N8O28P2</p></html>
        </notes>
      </species>
      <species id="M_uaccg_c" name="uaccg[c]" compartment="C_c">
        <notes>
          <html xmlns="http://www.w3.org/1999/xhtml"><p>FORMULA: C20H26N3O19P2</p></html>
        </notes>
      </species>
      <species id="M_uacgam_c" name="uacgam[c]" compartment="C_c">
        <notes>
          <html xmlns="http://www.w3.org/1999/xhtml"><p>FORMULA: C17H25N3O17P2</p></html>
        </notes>
      </species>
      <species id="M_uacmam_c" name="uacmam[c]" compartment="C_c">
        <notes>
          <html xmlns="http://www.w3.org/1999/xhtml"><p>FORMULA: C17H25N3O17P2</p></html>
        </notes>
      </species>
      <species id="M_uagglaa_c" name="uagglaa[c]" compartment="C_c">
        <notes>
          <html xmlns="http://www.w3.org/1999/xhtml"><p>FORMULA: C40H61N9O26P2</p></html>
        </notes>
      </species>
      <species id="M_uagmda_c" name="uagmda[c]" compartment="C_c">
        <notes>
          <html xmlns="http://www.w3.org/1999/xhtml"><p>FORMULA: C87H139N7O23P2</p></html>
        </notes>
      </species>
      <species id="M_uama_c" name="uama[c]" compartment="C_c">
        <notes>
          <html xmlns="http://www.w3.org/1999/xhtml"><p>FORMULA: C23H33N4O20P2</p></html>
        </notes>
      </species>
      <species id="M_uamag_c" name="uamag[c]" compartment="C_c">
        <notes>
          <html xmlns="http://www.w3.org/1999/xhtml"><p>FORMULA: C28H39N5O23P2</p></html>
        </notes>
      </species>
      <species id="M_uamr_c" name="uamr[c]" compartment="C_c">
        <notes>
          <html xmlns="http://www.w3.org/1999/xhtml"><p>FORMULA: C20H28N3O19P2</p></html>
        </notes>
      </species>
      <species id="M_udcpdp_c" name="udcpdp[c]" compartment="C_c">
        <notes>
          <html xmlns="http://www.w3.org/1999/xhtml"><p>FORMULA: C55H89O7P2</p></html>
        </notes>
      </species>
      <species id="M_udcpp_c" name="udcpp[c]" compartment="C_c">
        <notes>
          <html xmlns="http://www.w3.org/1999/xhtml"><p>FORMULA: C55H89O4P</p></html>
        </notes>
      </species>
      <species id="M_udp_c" name="udp[c]" compartment="C_c">
        <notes>
          <html xmlns="http://www.w3.org/1999/xhtml"><p>FORMULA: C9H11N2O12P2</p></html>
        </notes>
      </species>
      <species id="M_udpacgal_c" name="udpacgal[c]" compartment="C_c">
        <notes>
          <html xmlns="http://www.w3.org/1999/xhtml"><p>FORMULA: C17H25N3O17P2</p></html>
        </notes>
      </species>
      <species id="M_udpg_c" name="udpg[c]" compartment="C_c">
        <notes>
          <html xmlns="http://www.w3.org/1999/xhtml"><p>FORMULA: C15H22N2O17P2</p></html>
        </notes>
      </species>
      <species id="M_udpgal_c" name="udpgal[c]" compartment="C_c">
        <notes>
          <html xmlns="http://www.w3.org/1999/xhtml"><p>FORMULA: C15H22N2O17P2</p></html>
        </notes>
      </species>
      <species id="M_udpglcur_c" name="udpglcur[c]" compartment="C_c">
        <notes>
          <html xmlns="http://www.w3.org/1999/xhtml"><p>FORMULA: C15H19N2O18P2</p></html>
        </notes>
      </species>
      <species id="M_ugmd_c" name="ugmd[c]" compartment="C_c">
        <notes>
          <html xmlns="http://www.w3.org/1999/xhtml"><p>FORMULA: C35H51N7O26P2</p></html>
        </notes>
      </species>
      <species id="M_ugmda_c" name="ugmda[c]" compartment="C_c">
        <notes>
          <html xmlns="http://www.w3.org/1999/xhtml"><p>FORMULA: C41H61N9O28P2</p></html>
        </notes>
      </species>
      <species id="M_ump_c" name="ump[c]" compartment="C_c">
        <notes>
          <html xmlns="http://www.w3.org/1999/xhtml"><p>FORMULA: C9H11N2O9P</p></html>
        </notes>
      </species>
      <species id="M_unddpamagaglaa_c" name="unddpamagaglaa[c]" compartment="C_c">
        <notes>
          <html xmlns="http://www.w3.org/1999/xhtml"><p>FORMULA: C94H157N8O26P2</p></html>
        </notes>
      </species>
      <species id="M_undpamagaiglaa_c" name="undpamagaiglaa[c]" compartment="C_c">
        <notes>
          <html xmlns="http://www.w3.org/1999/xhtml"><p>FORMULA: C94H159N9O25P2</p></html>
        </notes>
      </species>
      <species id="M_uppg1_c" name="uppg1[c]" compartment="C_c">
        <notes>
          <html xmlns="http://www.w3.org/1999/xhtml"><p>FORMULA: C40H36N4O16</p></html>
        </notes>
      </species>
      <species id="M_uppg3_c" name="uppg3[c]" compartment="C_c">
        <notes>
          <html xmlns="http://www.w3.org/1999/xhtml"><p>FORMULA: C40H36N4O16</p></html>
        </notes>
      </species>
      <species id="M_ura_c" name="ura[c]" compartment="C_c">
        <notes>
          <html xmlns="http://www.w3.org/1999/xhtml"><p>FORMULA: C4H4N2O2</p></html>
        </notes>
      </species>
      <species id="M_ura_e" name="ura[e]" compartment="C_e">
        <notes>
          <html xmlns="http://www.w3.org/1999/xhtml"><p>FORMULA: C4H4N2O2</p></html>
        </notes>
      </species>
      <species id="M_urate_c" name="urate[c]" compartment="C_c">
        <notes>
          <html xmlns="http://www.w3.org/1999/xhtml"><p>FORMULA: C5H4N4O3</p></html>
        </notes>
      </species>
      <species id="M_urdhs_c" name="urdhs[c]" compartment="C_c">
        <notes>
          <html xmlns="http://www.w3.org/1999/xhtml"><p>FORMULA: C5H11N3O4</p></html>
        </notes>
      </species>
      <species id="M_uri_c" name="uri[c]" compartment="C_c">
        <notes>
          <html xmlns="http://www.w3.org/1999/xhtml"><p>FORMULA: C9H12N2O6</p></html>
        </notes>
      </species>
      <species id="M_utp_c" name="utp[c]" compartment="C_c">
        <notes>
          <html xmlns="http://www.w3.org/1999/xhtml"><p>FORMULA: C9H11N2O15P3</p></html>
        </notes>
      </species>
      <species id="M_val_L_c" name="val-L[c]" compartment="C_c">
        <notes>
          <html xmlns="http://www.w3.org/1999/xhtml"><p>FORMULA: C5H11NO2</p></html>
        </notes>
      </species>
      <species id="M_val_L_e" name="val-L[e]" compartment="C_e">
        <notes>
          <html xmlns="http://www.w3.org/1999/xhtml"><p>FORMULA: C5H11NO2</p></html>
        </notes>
      </species>
      <species id="M_xan_c" name="xan[c]" compartment="C_c">
        <notes>
          <html xmlns="http://www.w3.org/1999/xhtml"><p>FORMULA: C5H4N4O2</p></html>
        </notes>
      </species>
      <species id="M_xan_e" name="xan[e]" compartment="C_e">
        <notes>
          <html xmlns="http://www.w3.org/1999/xhtml"><p>FORMULA: C5H4N4O2</p></html>
        </notes>
      </species>
      <species id="M_xmp_c" name="xmp[c]" compartment="C_c">
        <notes>
          <html xmlns="http://www.w3.org/1999/xhtml"><p>FORMULA: C10H11N4O9P</p></html>
        </notes>
      </species>
      <species id="M_xol7ah2al_c" name="xol7ah2al[c]" compartment="C_c">
        <notes>
          <html xmlns="http://www.w3.org/1999/xhtml"><p>FORMULA: C27H46O3</p></html>
        </notes>
      </species>
      <species id="M_xol7ah3_c" name="xol7ah3[c]" compartment="C_c">
        <notes>
          <html xmlns="http://www.w3.org/1999/xhtml"><p>FORMULA: C27H48O3</p></html>
        </notes>
      </species>
      <species id="M_xtsn_c" name="xtsn[c]" compartment="C_c">
        <notes>
          <html xmlns="http://www.w3.org/1999/xhtml"><p>FORMULA: C10H12N4O6</p></html>
        </notes>
      </species>
      <species id="M_xu1p_c" name="xu1p[c]" compartment="C_c">
        <notes>
          <html xmlns="http://www.w3.org/1999/xhtml"><p>FORMULA: C5H12O8P</p></html>
        </notes>
      </species>
      <species id="M_xu5p_D_c" name="xu5p-D[c]" compartment="C_c">
        <notes>
          <html xmlns="http://www.w3.org/1999/xhtml"><p>FORMULA: C5H9O8P</p></html>
        </notes>
      </species>
      <species id="M_xyl_D_c" name="xyl-D[c]" compartment="C_c">
        <notes>
          <html xmlns="http://www.w3.org/1999/xhtml"><p>FORMULA: C5H10O5</p></html>
        </notes>
      </species>
      <species id="M_xyl_D_e" name="xyl-D[e]" compartment="C_e">
        <notes>
          <html xmlns="http://www.w3.org/1999/xhtml"><p>FORMULA: C5H10O5</p></html>
        </notes>
      </species>
      <species id="M_xylu_D_c" name="xylu-D[c]" compartment="C_c">
        <notes>
          <html xmlns="http://www.w3.org/1999/xhtml"><p>FORMULA: C5H10O5</p></html>
        </notes>
      </species>
      <species id="M_xylu_L_c" name="xylu-L[c]" compartment="C_c">
        <notes>
          <html xmlns="http://www.w3.org/1999/xhtml"><p>FORMULA: C5H10O5</p></html>
        </notes>
      </species>
      <species id="M_4abz_b" name="4abz_b" compartment="C_e" boundaryCondition="true"/>
      <species id="M_ac_b" name="ac_b" compartment="C_e" boundaryCondition="true"/>
      <species id="M_acetone_b" name="acetone_b" compartment="C_e" boundaryCondition="true"/>
      <species id="M_btn_b" name="btn_b" compartment="C_e" boundaryCondition="true"/>
      <species id="M_but_b" name="but_b" compartment="C_e" boundaryCondition="true"/>
      <species id="M_butoh_b" name="butoh_b" compartment="C_e" boundaryCondition="true"/>
      <species id="M_co2_b" name="co2_b" compartment="C_e" boundaryCondition="true"/>
      <species id="M_etoh_b" name="etoh_b" compartment="C_e" boundaryCondition="true"/>
      <species id="M_glc_D_b" name="glc_D_b" compartment="C_e" boundaryCondition="true"/>
      <species id="M_h2_b" name="h2_b" compartment="C_e" boundaryCondition="true"/>
      <species id="M_h2o_b" name="h2o_b" compartment="C_e" boundaryCondition="true"/>
      <species id="M_h_b" name="h_b" compartment="C_e" boundaryCondition="true"/>
      <species id="M_lac_D_b" name="lac_D_b" compartment="C_e" boundaryCondition="true"/>
      <species id="M_lac_L_b" name="lac_L_b" compartment="C_e" boundaryCondition="true"/>
      <species id="M_nh4_b" name="nh4_b" compartment="C_e" boundaryCondition="true"/>
      <species id="M_pi_b" name="pi_b" compartment="C_e" boundaryCondition="true"/>
      <species id="M_so4_b" name="so4_b" compartment="C_e" boundaryCondition="true"/>
      <species id="M_succ_b" name="succ_b" compartment="C_e" boundaryCondition="true"/>
      <species id="M_thm_b" name="thm_b" compartment="C_e" boundaryCondition="true"/>
    </listOfSpecies>
    <listOfReactions>
      <reaction id="R_25DHGR" name="25DHGR">
        <notes>
          <html xmlns="http://www.w3.org/1999/xhtml"><p>GENE_ASSOCIATION: ( Cbei_3512 or Cbei_3724 )</p><p>GENE_LIST: Cbei_3512 Cbei_3724</p><p>SUBSYSTEM: Unassigned</p></html>
        </notes>
        <listOfReactants>
          <speciesReference species="M_e2maa_c"/>
          <speciesReference species="M_h_c"/>
          <speciesReference species="M_nadph_c"/>
        </listOfReactants>
        <listOfProducts>
          <speciesReference species="M_emhbut_c"/>
          <speciesReference species="M_nadp_c"/>
        </listOfProducts>
        <kineticLaw>
          <math xmlns="http://www.w3.org/1998/Math/MathML">
            <ci> FLUX_VALUE </ci>
          </math>
          <listOfParameters>
            <parameter id="LOWER_BOUND" value="-1000" units="mmol_per_gDW_per_hr"/>
            <parameter id="UPPER_BOUND" value="1000" units="mmol_per_gDW_per_hr"/>
            <parameter id="OBJECTIVE_COEFFICIENT" value="0"/>
            <parameter id="FLUX_VALUE" value="0" units="mmol_per_gDW_per_hr"/>
          </listOfParameters>
        </kineticLaw>
      </reaction>
      <reaction id="R_2ALKRED" name="2ALKRED">
        <notes>
          <html xmlns="http://www.w3.org/1999/xhtml"><p>GENE_ASSOCIATION: Cbei_0379</p><p>GENE_LIST: Cbei_0379</p><p>SUBSYSTEM: Sphingolipid metabolism</p></html>
        </notes>
        <listOfReactants>
          <speciesReference species="M_hxdcal_c"/>
          <speciesReference species="M_nadp_c"/>
        </listOfReactants>
        <listOfProducts>
          <speciesReference species="M_2thexdec_c"/>
          <speciesReference species="M_h_c"/>
          <speciesReference species="M_nadph_c"/>
        </listOfProducts>
        <kineticLaw>
          <math xmlns="http://www.w3.org/1998/Math/MathML">
            <ci> FLUX_VALUE </ci>
          </math>
          <listOfParameters>
            <parameter id="LOWER_BOUND" value="-1000" units="mmol_per_gDW_per_hr"/>
            <parameter id="UPPER_BOUND" value="1000" units="mmol_per_gDW_per_hr"/>
            <parameter id="OBJECTIVE_COEFFICIENT" value="0"/>
            <parameter id="FLUX_VALUE" value="0" units="mmol_per_gDW_per_hr"/>
          </listOfParameters>
        </kineticLaw>
      </reaction>
      <reaction id="R_2AMACHYD" name="2AMACHYD" reversible="false">
        <notes>
          <html xmlns="http://www.w3.org/1999/xhtml"><p>SUBSYSTEM: Glycine, serine and threonine metabolism</p></html>
        </notes>
        <listOfReactants>
          <speciesReference species="M_2amac_c"/>
          <speciesReference species="M_h2o_c"/>
        </listOfReactants>
        <listOfProducts>
          <speciesReference species="M_nh4_c"/>
          <speciesReference species="M_pyr_c"/>
        </listOfProducts>
        <kineticLaw>
          <math xmlns="http://www.w3.org/1998/Math/MathML">
            <ci> FLUX_VALUE </ci>
          </math>
          <listOfParameters>
            <parameter id="LOWER_BOUND" value="0" units="mmol_per_gDW_per_hr"/>
            <parameter id="UPPER_BOUND" value="1000" units="mmol_per_gDW_per_hr"/>
            <parameter id="OBJECTIVE_COEFFICIENT" value="0"/>
            <parameter id="FLUX_VALUE" value="500" units="mmol_per_gDW_per_hr"/>
          </listOfParameters>
        </kineticLaw>
      </reaction>
      <reaction id="R_2DDGLCNex" name="2DDGLCNex" reversible="false">
        <notes>
          <html xmlns="http://www.w3.org/1999/xhtml"><p>GENE_ASSOCIATION: ( Cbei_4007 or Cbei_2459 )</p><p>GENE_LIST: Cbei_2459 Cbei_4007</p><p>SUBSYSTEM: Transport Reaction </p></html>
        </notes>
        <listOfReactants>
          <speciesReference species="M_2ddglcn_e"/>
          <speciesReference species="M_h_e"/>
        </listOfReactants>
        <listOfProducts>
          <speciesReference species="M_2ddglcn_c"/>
          <speciesReference species="M_h_c"/>
        </listOfProducts>
        <kineticLaw>
          <math xmlns="http://www.w3.org/1998/Math/MathML">
            <ci> FLUX_VALUE </ci>
          </math>
          <listOfParameters>
            <parameter id="LOWER_BOUND" value="0" units="mmol_per_gDW_per_hr"/>
            <parameter id="UPPER_BOUND" value="1000" units="mmol_per_gDW_per_hr"/>
            <parameter id="OBJECTIVE_COEFFICIENT" value="0"/>
            <parameter id="FLUX_VALUE" value="500" units="mmol_per_gDW_per_hr"/>
          </listOfParameters>
        </kineticLaw>
      </reaction>
      <reaction id="R_2HBO" name="2HBO">
        <notes>
          <html xmlns="http://www.w3.org/1999/xhtml"><p>GENE_ASSOCIATION: ( Cbei_2789 or Cbei_4903 )</p><p>GENE_LIST: Cbei_2789 Cbei_4903</p><p>SUBSYSTEM: Propanoate metabolism</p></html>
        </notes>
        <listOfReactants>
          <speciesReference species="M_2hb_c"/>
          <speciesReference species="M_nad_c"/>
        </listOfReactants>
        <listOfProducts>
          <speciesReference species="M_2obut_c"/>
          <speciesReference species="M_h_c"/>
          <speciesReference species="M_nadh_c"/>
        </listOfProducts>
        <kineticLaw>
          <math xmlns="http://www.w3.org/1998/Math/MathML">
            <ci> FLUX_VALUE </ci>
          </math>
          <listOfParameters>
            <parameter id="LOWER_BOUND" value="-1000" units="mmol_per_gDW_per_hr"/>
            <parameter id="UPPER_BOUND" value="1000" units="mmol_per_gDW_per_hr"/>
            <parameter id="OBJECTIVE_COEFFICIENT" value="0"/>
            <parameter id="FLUX_VALUE" value="0" units="mmol_per_gDW_per_hr"/>
          </listOfParameters>
        </kineticLaw>
      </reaction>
      <reaction id="R_2INST" name="2INST" reversible="false">
        <notes>
          <html xmlns="http://www.w3.org/1999/xhtml"><p>GENE_ASSOCIATION: Cbei_4882 or Cbei_4711</p><p>GENE_LIST: Cbei_4711 Cbei_4882</p><p>SUBSYSTEM: Streptomycin biosynthesis</p></html>
        </notes>
        <listOfReactants>
          <speciesReference species="M_2ins_c"/>
          <speciesReference species="M_gln_L_c"/>
        </listOfReactants>
        <listOfProducts>
          <speciesReference species="M_2kgtmt_c"/>
          <speciesReference species="M_scyins_c"/>
        </listOfProducts>
        <kineticLaw>
          <math xmlns="http://www.w3.org/1998/Math/MathML">
            <ci> FLUX_VALUE </ci>
          </math>
          <listOfParameters>
            <parameter id="LOWER_BOUND" value="0" units="mmol_per_gDW_per_hr"/>
            <parameter id="UPPER_BOUND" value="1000" units="mmol_per_gDW_per_hr"/>
            <parameter id="OBJECTIVE_COEFFICIENT" value="0"/>
            <parameter id="FLUX_VALUE" value="500" units="mmol_per_gDW_per_hr"/>
          </listOfParameters>
        </kineticLaw>
      </reaction>
      <reaction id="R_3BUTCOAI" name="3BUTCOAI" reversible="false">
        <notes>
          <html xmlns="http://www.w3.org/1999/xhtml"><p>GENE_ASSOCIATION: Cbei_2100</p><p>GENE_LIST: Cbei_2100</p><p>SUBSYSTEM: Butanoate metabolism</p></html>
        </notes>
        <listOfReactants>
          <speciesReference species="M_4hbcoa_c"/>
        </listOfReactants>
        <listOfProducts>
          <speciesReference species="M_3butcoa_c"/>
          <speciesReference species="M_h2o_c"/>
        </listOfProducts>
        <kineticLaw>
          <math xmlns="http://www.w3.org/1998/Math/MathML">
            <ci> FLUX_VALUE </ci>
          </math>
          <listOfParameters>
            <parameter id="LOWER_BOUND" value="0" units="mmol_per_gDW_per_hr"/>
            <parameter id="UPPER_BOUND" value="1000" units="mmol_per_gDW_per_hr"/>
            <parameter id="OBJECTIVE_COEFFICIENT" value="0"/>
            <parameter id="FLUX_VALUE" value="500" units="mmol_per_gDW_per_hr"/>
          </listOfParameters>
        </kineticLaw>
      </reaction>
      <reaction id="R_3BUTISOM" name="3BUTISOM" reversible="false">
        <notes>
          <html xmlns="http://www.w3.org/1999/xhtml"><p>GENE_ASSOCIATION: Cbei_2100</p><p>GENE_LIST: Cbei_2100</p><p>SUBSYSTEM: Butanoate metabolism</p></html>
        </notes>
        <listOfReactants>
          <speciesReference species="M_3butcoa_c"/>
        </listOfReactants>
        <listOfProducts>
          <speciesReference species="M_b2coa_c"/>
        </listOfProducts>
        <kineticLaw>
          <math xmlns="http://www.w3.org/1998/Math/MathML">
            <ci> FLUX_VALUE </ci>
          </math>
          <listOfParameters>
            <parameter id="LOWER_BOUND" value="0" units="mmol_per_gDW_per_hr"/>
            <parameter id="UPPER_BOUND" value="1000" units="mmol_per_gDW_per_hr"/>
            <parameter id="OBJECTIVE_COEFFICIENT" value="0"/>
            <parameter id="FLUX_VALUE" value="500" units="mmol_per_gDW_per_hr"/>
          </listOfParameters>
        </kineticLaw>
      </reaction>
      <reaction id="R_3HBCD" name="3HBCD">
        <notes>
          <html xmlns="http://www.w3.org/1999/xhtml"><p>GENE_ASSOCIATION: ( Cbei_2034 or Cbei_4544 )</p><p>GENE_LIST: Cbei_2034 Cbei_4544</p><p>SUBSYSTEM: Butanoate metabolism</p></html>
        </notes>
        <listOfReactants>
          <speciesReference species="M_3hbcoa_R_c"/>
        </listOfReactants>
        <listOfProducts>
          <speciesReference species="M_b2coa_c"/>
          <speciesReference species="M_h2o_c"/>
        </listOfProducts>
        <kineticLaw>
          <math xmlns="http://www.w3.org/1998/Math/MathML">
            <ci> FLUX_VALUE </ci>
          </math>
          <listOfParameters>
            <parameter id="LOWER_BOUND" value="-1000" units="mmol_per_gDW_per_hr"/>
            <parameter id="UPPER_BOUND" value="1000" units="mmol_per_gDW_per_hr"/>
            <parameter id="OBJECTIVE_COEFFICIENT" value="0"/>
            <parameter id="FLUX_VALUE" value="0" units="mmol_per_gDW_per_hr"/>
          </listOfParameters>
        </kineticLaw>
      </reaction>
      <reaction id="R_3HXKYNDCL" name="3HXKYNDCL" reversible="false">
        <notes>
          <html xmlns="http://www.w3.org/1999/xhtml"><p>GENE_ASSOCIATION: Cbei_4408</p><p>GENE_LIST: Cbei_4408</p><p>SUBSYSTEM: Tryptophan metabolism</p></html>
        </notes>
        <listOfReactants>
          <speciesReference species="M_h_c"/>
          <speciesReference species="M_hLkynr_c"/>
        </listOfReactants>
        <listOfProducts>
          <speciesReference species="M_3hxkynam_c"/>
          <speciesReference species="M_co2_c"/>
        </listOfProducts>
        <kineticLaw>
          <math xmlns="http://www.w3.org/1998/Math/MathML">
            <ci> FLUX_VALUE </ci>
          </math>
          <listOfParameters>
            <parameter id="LOWER_BOUND" value="0" units="mmol_per_gDW_per_hr"/>
            <parameter id="UPPER_BOUND" value="1000" units="mmol_per_gDW_per_hr"/>
            <parameter id="OBJECTIVE_COEFFICIENT" value="0"/>
            <parameter id="FLUX_VALUE" value="500" units="mmol_per_gDW_per_hr"/>
          </listOfParameters>
        </kineticLaw>
      </reaction>
      <reaction id="R_3ISPD" name="3ISPD">
        <notes>
          <html xmlns="http://www.w3.org/1999/xhtml"><p>GENE_ASSOCIATION: Cbei_0216</p><p>GENE_LIST: Cbei_0216</p><p>SUBSYSTEM: Lysine biosynthesis</p></html>
        </notes>
        <listOfReactants>
          <speciesReference species="M_hicit_c"/>
          <speciesReference species="M_nad_c"/>
        </listOfReactants>
        <listOfProducts>
          <speciesReference species="M_2oxoadp_c"/>
          <speciesReference species="M_co2_c"/>
          <speciesReference species="M_nadh_c"/>
        </listOfProducts>
        <kineticLaw>
          <math xmlns="http://www.w3.org/1998/Math/MathML">
            <ci> FLUX_VALUE </ci>
          </math>
          <listOfParameters>
            <parameter id="LOWER_BOUND" value="-1000" units="mmol_per_gDW_per_hr"/>
            <parameter id="UPPER_BOUND" value="1000" units="mmol_per_gDW_per_hr"/>
            <parameter id="OBJECTIVE_COEFFICIENT" value="0"/>
            <parameter id="FLUX_VALUE" value="0" units="mmol_per_gDW_per_hr"/>
          </listOfParameters>
        </kineticLaw>
      </reaction>
      <reaction id="R_3OACPRD" name="3OACPRD">
        <notes>
          <html xmlns="http://www.w3.org/1999/xhtml"><p>GENE_ASSOCIATION: Cbei_1071</p><p>GENE_LIST: Cbei_1071</p><p>SUBSYSTEM: Valine, leucine and isoleucine degradation</p></html>
        </notes>
        <listOfReactants>
          <speciesReference species="M_3hmbcoa_c"/>
          <speciesReference species="M_nad_c"/>
        </listOfReactants>
        <listOfProducts>
          <speciesReference species="M_2maacoa_c"/>
          <speciesReference species="M_h_c"/>
          <speciesReference species="M_nadh_c"/>
        </listOfProducts>
        <kineticLaw>
          <math xmlns="http://www.w3.org/1998/Math/MathML">
            <ci> FLUX_VALUE </ci>
          </math>
          <listOfParameters>
            <parameter id="LOWER_BOUND" value="-1000" units="mmol_per_gDW_per_hr"/>
            <parameter id="UPPER_BOUND" value="1000" units="mmol_per_gDW_per_hr"/>
            <parameter id="OBJECTIVE_COEFFICIENT" value="0"/>
            <parameter id="FLUX_VALUE" value="0" units="mmol_per_gDW_per_hr"/>
          </listOfParameters>
        </kineticLaw>
      </reaction>
      <reaction id="R_3SALATA" name="3SALATA">
        <notes>
          <html xmlns="http://www.w3.org/1999/xhtml"><p>GENE_ASSOCIATION: ( Cbei_4316 or Cbei_4794 )</p><p>GENE_LIST: Cbei_4316 Cbei_4794</p><p>SUBSYSTEM: Cysteine and methionine metabolism</p></html>
        </notes>
        <listOfReactants>
          <speciesReference species="M_3sala_c"/>
          <speciesReference species="M_akg_c"/>
          <speciesReference species="M_h_c"/>
        </listOfReactants>
        <listOfProducts>
          <speciesReference species="M_3snpyr_c"/>
          <speciesReference species="M_glu_L_c"/>
        </listOfProducts>
        <kineticLaw>
          <math xmlns="http://www.w3.org/1998/Math/MathML">
            <ci> FLUX_VALUE </ci>
          </math>
          <listOfParameters>
            <parameter id="LOWER_BOUND" value="-1000" units="mmol_per_gDW_per_hr"/>
            <parameter id="UPPER_BOUND" value="1000" units="mmol_per_gDW_per_hr"/>
            <parameter id="OBJECTIVE_COEFFICIENT" value="0"/>
            <parameter id="FLUX_VALUE" value="0" units="mmol_per_gDW_per_hr"/>
          </listOfParameters>
        </kineticLaw>
      </reaction>
      <reaction id="R_4ABZex" name="4ABZex" reversible="false">
        <notes>
          <html xmlns="http://www.w3.org/1999/xhtml"><p>SUBSYSTEM: Transport Reaction </p></html>
        </notes>
        <listOfReactants>
          <speciesReference species="M_4abz_e"/>
          <speciesReference species="M_h_e"/>
        </listOfReactants>
        <listOfProducts>
          <speciesReference species="M_4abz_c"/>
          <speciesReference species="M_h_c"/>
        </listOfProducts>
        <kineticLaw>
          <math xmlns="http://www.w3.org/1998/Math/MathML">
            <ci> FLUX_VALUE </ci>
          </math>
          <listOfParameters>
            <parameter id="LOWER_BOUND" value="0" units="mmol_per_gDW_per_hr"/>
            <parameter id="UPPER_BOUND" value="1000" units="mmol_per_gDW_per_hr"/>
            <parameter id="OBJECTIVE_COEFFICIENT" value="0"/>
            <parameter id="FLUX_VALUE" value="500" units="mmol_per_gDW_per_hr"/>
          </listOfParameters>
        </kineticLaw>
      </reaction>
      <reaction id="R_4HTHRS" name="4HTHRS" reversible="false">
        <notes>
          <html xmlns="http://www.w3.org/1999/xhtml"><p>GENE_ASSOCIATION: Cbei_1293</p><p>GENE_LIST: Cbei_1293</p><p>SUBSYSTEM: Vitamin B6 metabolism</p></html>
        </notes>
        <listOfReactants>
          <speciesReference species="M_h2o_c"/>
          <speciesReference species="M_phthr_c"/>
        </listOfReactants>
        <listOfProducts>
          <speciesReference species="M_4hthr_c"/>
          <speciesReference species="M_pi_c"/>
        </listOfProducts>
        <kineticLaw>
          <math xmlns="http://www.w3.org/1998/Math/MathML">
            <ci> FLUX_VALUE </ci>
          </math>
          <listOfParameters>
            <parameter id="LOWER_BOUND" value="0" units="mmol_per_gDW_per_hr"/>
            <parameter id="UPPER_BOUND" value="1000" units="mmol_per_gDW_per_hr"/>
            <parameter id="OBJECTIVE_COEFFICIENT" value="0"/>
            <parameter id="FLUX_VALUE" value="500" units="mmol_per_gDW_per_hr"/>
          </listOfParameters>
        </kineticLaw>
      </reaction>
      <reaction id="R_5C2HI" name="5C2HI" reversible="false">
        <notes>
          <html xmlns="http://www.w3.org/1999/xhtml"><p>GENE_ASSOCIATION: Cbei_4954</p><p>GENE_LIST: Cbei_4954</p><p>SUBSYSTEM: Tyrosine metabolism</p></html>
        </notes>
        <listOfReactants>
          <speciesReference species="M_cmethydmuc_c"/>
        </listOfReactants>
        <listOfProducts>
          <speciesReference species="M_h_c"/>
          <speciesReference species="M_opet_c"/>
        </listOfProducts>
        <kineticLaw>
          <math xmlns="http://www.w3.org/1998/Math/MathML">
            <ci> FLUX_VALUE </ci>
          </math>
          <listOfParameters>
            <parameter id="LOWER_BOUND" value="0" units="mmol_per_gDW_per_hr"/>
            <parameter id="UPPER_BOUND" value="1000" units="mmol_per_gDW_per_hr"/>
            <parameter id="OBJECTIVE_COEFFICIENT" value="0"/>
            <parameter id="FLUX_VALUE" value="500" units="mmol_per_gDW_per_hr"/>
          </listOfParameters>
        </kineticLaw>
      </reaction>
      <reaction id="R_6PGALSZ" name="6PGALSZ">
        <notes>
          <html xmlns="http://www.w3.org/1999/xhtml"><p>GENE_ASSOCIATION: Cbei_1477</p><p>GENE_LIST: Cbei_1477</p><p>SUBSYSTEM: Galactose metabolism</p></html>
        </notes>
        <listOfReactants>
          <speciesReference species="M_h2o_c"/>
          <speciesReference species="M_lac6p_c"/>
        </listOfReactants>
        <listOfProducts>
          <speciesReference species="M_dgal6p_c"/>
          <speciesReference species="M_glc_D_c"/>
        </listOfProducts>
        <kineticLaw>
          <math xmlns="http://www.w3.org/1998/Math/MathML">
            <ci> FLUX_VALUE </ci>
          </math>
          <listOfParameters>
            <parameter id="LOWER_BOUND" value="-1000" units="mmol_per_gDW_per_hr"/>
            <parameter id="UPPER_BOUND" value="1000" units="mmol_per_gDW_per_hr"/>
            <parameter id="OBJECTIVE_COEFFICIENT" value="0"/>
            <parameter id="FLUX_VALUE" value="0" units="mmol_per_gDW_per_hr"/>
          </listOfParameters>
        </kineticLaw>
      </reaction>
      <reaction id="R_6PHBG" name="6PHBG" reversible="false">
        <notes>
          <html xmlns="http://www.w3.org/1999/xhtml"><p>GENE_ASSOCIATION: ( Cbei_4805 or Cbei_0700 )</p><p>GENE_LIST: Cbei_0700 Cbei_4805</p><p>SUBSYSTEM: Glycolysis / Gluconeogenesis</p></html>
        </notes>
        <listOfReactants>
          <speciesReference species="M_h2o_c"/>
          <speciesReference species="M_salc6p_c"/>
        </listOfReactants>
        <listOfProducts>
          <speciesReference species="M_2hymeph_c"/>
          <speciesReference species="M_g6p_c"/>
        </listOfProducts>
        <kineticLaw>
          <math xmlns="http://www.w3.org/1998/Math/MathML">
            <ci> FLUX_VALUE </ci>
          </math>
          <listOfParameters>
            <parameter id="LOWER_BOUND" value="0" units="mmol_per_gDW_per_hr"/>
            <parameter id="UPPER_BOUND" value="1000" units="mmol_per_gDW_per_hr"/>
            <parameter id="OBJECTIVE_COEFFICIENT" value="0"/>
            <parameter id="FLUX_VALUE" value="500" units="mmol_per_gDW_per_hr"/>
          </listOfParameters>
        </kineticLaw>
      </reaction>
      <reaction id="R_A3H6PFL" name="A3H6PFL">
        <notes>
          <html xmlns="http://www.w3.org/1999/xhtml"><p>GENE_ASSOCIATION: Cbei_4647</p><p>GENE_LIST: Cbei_4647</p><p>SUBSYSTEM: Pentose and glucuronate interconversions</p></html>
        </notes>
        <listOfReactants>
          <speciesReference species="M_fald_c"/>
          <speciesReference species="M_h_c" stoichiometry="4"/>
          <speciesReference species="M_ru5p_D_c"/>
        </listOfReactants>
        <listOfProducts>
          <speciesReference species="M_arabhp_c"/>
        </listOfProducts>
        <kineticLaw>
          <math xmlns="http://www.w3.org/1998/Math/MathML">
            <ci> FLUX_VALUE </ci>
          </math>
          <listOfParameters>
            <parameter id="LOWER_BOUND" value="-1000" units="mmol_per_gDW_per_hr"/>
            <parameter id="UPPER_BOUND" value="1000" units="mmol_per_gDW_per_hr"/>
            <parameter id="OBJECTIVE_COEFFICIENT" value="0"/>
            <parameter id="FLUX_VALUE" value="0" units="mmol_per_gDW_per_hr"/>
          </listOfParameters>
        </kineticLaw>
      </reaction>
      <reaction id="R_AAFH" name="AAFH" reversible="false">
        <notes>
          <html xmlns="http://www.w3.org/1999/xhtml"><p>GENE_ASSOCIATION: Cbei_2360</p><p>GENE_LIST: Cbei_2360</p><p>SUBSYSTEM: Amino sugar and nucleotide sugar metabolism</p></html>
        </notes>
        <listOfReactants>
          <speciesReference species="M_arab_c"/>
          <speciesReference species="M_h2o_c" stoichiometry="3"/>
        </listOfReactants>
        <listOfProducts>
          <speciesReference species="M_arab_L_c" stoichiometry="3"/>
        </listOfProducts>
        <kineticLaw>
          <math xmlns="http://www.w3.org/1998/Math/MathML">
            <ci> FLUX_VALUE </ci>
          </math>
          <listOfParameters>
            <parameter id="LOWER_BOUND" value="0" units="mmol_per_gDW_per_hr"/>
            <parameter id="UPPER_BOUND" value="1000" units="mmol_per_gDW_per_hr"/>
            <parameter id="OBJECTIVE_COEFFICIENT" value="0"/>
            <parameter id="FLUX_VALUE" value="500" units="mmol_per_gDW_per_hr"/>
          </listOfParameters>
        </kineticLaw>
      </reaction>
      <reaction id="R_AATA" name="AATA">
        <notes>
          <html xmlns="http://www.w3.org/1999/xhtml"><p>GENE_ASSOCIATION: Cbei_2083</p><p>GENE_LIST: Cbei_2083</p><p>SUBSYSTEM: Lysine biosynthesis /// Lysine degradation</p></html>
        </notes>
        <listOfReactants>
          <speciesReference species="M_2oxoadp_c"/>
          <speciesReference species="M_glu_L_c"/>
        </listOfReactants>
        <listOfProducts>
          <speciesReference species="M_L2aadp_c"/>
          <speciesReference species="M_akg_c"/>
        </listOfProducts>
        <kineticLaw>
          <math xmlns="http://www.w3.org/1998/Math/MathML">
            <ci> FLUX_VALUE </ci>
          </math>
          <listOfParameters>
            <parameter id="LOWER_BOUND" value="-1000" units="mmol_per_gDW_per_hr"/>
            <parameter id="UPPER_BOUND" value="1000" units="mmol_per_gDW_per_hr"/>
            <parameter id="OBJECTIVE_COEFFICIENT" value="0"/>
            <parameter id="FLUX_VALUE" value="0" units="mmol_per_gDW_per_hr"/>
          </listOfParameters>
        </kineticLaw>
      </reaction>
      <reaction id="R_AB6PGH" name="AB6PGH" reversible="false">
        <notes>
          <html xmlns="http://www.w3.org/1999/xhtml"><p>GENE_ASSOCIATION: ( Cbei_4805 or Cbei_0701 )</p><p>GENE_LIST: Cbei_0701 Cbei_4805</p><p>SUBSYSTEM: Glycolysis / Gluconeogenesis</p></html>
        </notes>
        <listOfReactants>
          <speciesReference species="M_arbt6p_c"/>
          <speciesReference species="M_h2o_c"/>
        </listOfReactants>
        <listOfProducts>
          <speciesReference species="M_g6p_c"/>
          <speciesReference species="M_hqn_c"/>
        </listOfProducts>
        <kineticLaw>
          <math xmlns="http://www.w3.org/1998/Math/MathML">
            <ci> FLUX_VALUE </ci>
          </math>
          <listOfParameters>
            <parameter id="LOWER_BOUND" value="0" units="mmol_per_gDW_per_hr"/>
            <parameter id="UPPER_BOUND" value="1000" units="mmol_per_gDW_per_hr"/>
            <parameter id="OBJECTIVE_COEFFICIENT" value="0"/>
            <parameter id="FLUX_VALUE" value="500" units="mmol_per_gDW_per_hr"/>
          </listOfParameters>
        </kineticLaw>
      </reaction>
      <reaction id="R_ABHYDFLD" name="ABHYDFLD">
        <notes>
          <html xmlns="http://www.w3.org/1999/xhtml"><p>GENE_ASSOCIATION: Cbei_3238</p><p>GENE_LIST: Cbei_3238</p><p>SUBSYSTEM: Benzoate degradation via hydroxylation</p></html>
        </notes>
        <listOfReactants>
          <speciesReference species="M_5odhf2a_c"/>
          <speciesReference species="M_h2o_c"/>
        </listOfReactants>
        <listOfProducts>
          <speciesReference species="M_3oxoadp_c"/>
          <speciesReference species="M_h_c"/>
        </listOfProducts>
        <kineticLaw>
          <math xmlns="http://www.w3.org/1998/Math/MathML">
            <ci> FLUX_VALUE </ci>
          </math>
          <listOfParameters>
            <parameter id="LOWER_BOUND" value="-1000" units="mmol_per_gDW_per_hr"/>
            <parameter id="UPPER_BOUND" value="1000" units="mmol_per_gDW_per_hr"/>
            <parameter id="OBJECTIVE_COEFFICIENT" value="0"/>
            <parameter id="FLUX_VALUE" value="0" units="mmol_per_gDW_per_hr"/>
          </listOfParameters>
        </kineticLaw>
      </reaction>
      <reaction id="R_ABTA" name="ABTA" reversible="false">
        <notes>
          <html xmlns="http://www.w3.org/1999/xhtml"><p>GENE_ASSOCIATION: Cbei_4347</p><p>GENE_LIST: Cbei_4347</p><p>SUBSYSTEM: Butanoate metabolism</p></html>
        </notes>
        <listOfReactants>
          <speciesReference species="M_4abut_c"/>
          <speciesReference species="M_akg_c"/>
        </listOfReactants>
        <listOfProducts>
          <speciesReference species="M_glu_L_c"/>
          <speciesReference species="M_sucsal_c"/>
        </listOfProducts>
        <kineticLaw>
          <math xmlns="http://www.w3.org/1998/Math/MathML">
            <ci> FLUX_VALUE </ci>
          </math>
          <listOfParameters>
            <parameter id="LOWER_BOUND" value="0" units="mmol_per_gDW_per_hr"/>
            <parameter id="UPPER_BOUND" value="1000" units="mmol_per_gDW_per_hr"/>
            <parameter id="OBJECTIVE_COEFFICIENT" value="0"/>
            <parameter id="FLUX_VALUE" value="500" units="mmol_per_gDW_per_hr"/>
          </listOfParameters>
        </kineticLaw>
      </reaction>
      <reaction id="R_ABUTD" name="ABUTD" reversible="false">
        <notes>
          <html xmlns="http://www.w3.org/1999/xhtml"><p>GENE_ASSOCIATION: Cbei_0729</p><p>GENE_LIST: Cbei_0729</p><p>SUBSYSTEM: Arginine and proline metabolism /// beta-Alanine metabolism</p></html>
        </notes>
        <listOfReactants>
          <speciesReference species="M_4abutn_c"/>
          <speciesReference species="M_h2o_c"/>
          <speciesReference species="M_nad_c"/>
        </listOfReactants>
        <listOfProducts>
          <speciesReference species="M_4abut_c"/>
          <speciesReference species="M_h_c" stoichiometry="2"/>
          <speciesReference species="M_nadh_c"/>
        </listOfProducts>
        <kineticLaw>
          <math xmlns="http://www.w3.org/1998/Math/MathML">
            <ci> FLUX_VALUE </ci>
          </math>
          <listOfParameters>
            <parameter id="LOWER_BOUND" value="0" units="mmol_per_gDW_per_hr"/>
            <parameter id="UPPER_BOUND" value="1000" units="mmol_per_gDW_per_hr"/>
            <parameter id="OBJECTIVE_COEFFICIENT" value="0"/>
            <parameter id="FLUX_VALUE" value="500" units="mmol_per_gDW_per_hr"/>
          </listOfParameters>
        </kineticLaw>
      </reaction>
      <reaction id="R_ACAAPL" name="ACAAPL" reversible="false">
        <notes>
          <html xmlns="http://www.w3.org/1999/xhtml"><p>GENE_ASSOCIATION: Cbei_1268</p><p>GENE_LIST: Cbei_1268</p><p>SUBSYSTEM: Porphyrin and chlorophyll metabolism</p></html>
        </notes>
        <listOfReactants>
          <speciesReference species="M_adcobhex_c"/>
          <speciesReference species="M_amprop_c"/>
          <speciesReference species="M_atp_c"/>
        </listOfReactants>
        <listOfProducts>
          <speciesReference species="M_adocbi_c"/>
          <speciesReference species="M_adp_c"/>
          <speciesReference species="M_h_c" stoichiometry="2"/>
          <speciesReference species="M_pi_c"/>
        </listOfProducts>
        <kineticLaw>
          <math xmlns="http://www.w3.org/1998/Math/MathML">
            <ci> FLUX_VALUE </ci>
          </math>
          <listOfParameters>
            <parameter id="LOWER_BOUND" value="0" units="mmol_per_gDW_per_hr"/>
            <parameter id="UPPER_BOUND" value="1000" units="mmol_per_gDW_per_hr"/>
            <parameter id="OBJECTIVE_COEFFICIENT" value="0"/>
            <parameter id="FLUX_VALUE" value="500" units="mmol_per_gDW_per_hr"/>
          </listOfParameters>
        </kineticLaw>
      </reaction>
      <reaction id="R_ACACT1" name="ACACT1">
        <notes>
          <html xmlns="http://www.w3.org/1999/xhtml"><p>GENE_ASSOCIATION: ( Cbei_0411 or Cbei_3630 )</p><p>GENE_LIST: Cbei_0411 Cbei_3630</p><p>SUBSYSTEM: Benzoate degradation via CoA ligation /// Butanoate metabolism /// Fatty acid metabolism /// Lysine degradation /// Propanoate metabolism /// Pyruvate metabolism /// Synthesis and degradation of ketone bodies /// Tryptophan metabolism /// Valine, leucine and isoleucine degradation</p></html>
        </notes>
        <listOfReactants>
          <speciesReference species="M_accoa_c" stoichiometry="2"/>
        </listOfReactants>
        <listOfProducts>
          <speciesReference species="M_aacoa_c"/>
          <speciesReference species="M_coa_c"/>
        </listOfProducts>
        <kineticLaw>
          <math xmlns="http://www.w3.org/1998/Math/MathML">
            <ci> FLUX_VALUE </ci>
          </math>
          <listOfParameters>
            <parameter id="LOWER_BOUND" value="-1000" units="mmol_per_gDW_per_hr"/>
            <parameter id="UPPER_BOUND" value="1000" units="mmol_per_gDW_per_hr"/>
            <parameter id="OBJECTIVE_COEFFICIENT" value="0"/>
            <parameter id="FLUX_VALUE" value="0" units="mmol_per_gDW_per_hr"/>
          </listOfParameters>
        </kineticLaw>
      </reaction>
      <reaction id="R_ACACT2" name="ACACT2">
        <notes>
          <html xmlns="http://www.w3.org/1999/xhtml"><p>GENE_ASSOCIATION: ( Cbei_0411 or Cbei_3630 )</p><p>GENE_LIST: Cbei_0411 Cbei_3630</p><p>SUBSYSTEM: Fatty acid metabolism</p></html>
        </notes>
        <listOfReactants>
          <speciesReference species="M_accoa_c"/>
          <speciesReference species="M_btcoa_c"/>
        </listOfReactants>
        <listOfProducts>
          <speciesReference species="M_3ohcoa_c"/>
          <speciesReference species="M_coa_c"/>
        </listOfProducts>
        <kineticLaw>
          <math xmlns="http://www.w3.org/1998/Math/MathML">
            <ci> FLUX_VALUE </ci>
          </math>
          <listOfParameters>
            <parameter id="LOWER_BOUND" value="-1000" units="mmol_per_gDW_per_hr"/>
            <parameter id="UPPER_BOUND" value="1000" units="mmol_per_gDW_per_hr"/>
            <parameter id="OBJECTIVE_COEFFICIENT" value="0"/>
            <parameter id="FLUX_VALUE" value="0" units="mmol_per_gDW_per_hr"/>
          </listOfParameters>
        </kineticLaw>
      </reaction>
      <reaction id="R_ACALD" name="ACALD">
        <notes>
          <html xmlns="http://www.w3.org/1999/xhtml"><p>GENE_ASSOCIATION: ( Cbei_0305 or Cbei_1722 or Cbei_2181 )</p><p>GENE_LIST: Cbei_0305 Cbei_1722 Cbei_2181</p><p>SUBSYSTEM: Pyruvate metabolism</p></html>
        </notes>
        <listOfReactants>
          <speciesReference species="M_acald_c"/>
          <speciesReference species="M_coa_c"/>
          <speciesReference species="M_nad_c"/>
        </listOfReactants>
        <listOfProducts>
          <speciesReference species="M_accoa_c"/>
          <speciesReference species="M_h_c"/>
          <speciesReference species="M_nadh_c"/>
        </listOfProducts>
        <kineticLaw>
          <math xmlns="http://www.w3.org/1998/Math/MathML">
            <ci> FLUX_VALUE </ci>
          </math>
          <listOfParameters>
            <parameter id="LOWER_BOUND" value="-1000" units="mmol_per_gDW_per_hr"/>
            <parameter id="UPPER_BOUND" value="1000" units="mmol_per_gDW_per_hr"/>
            <parameter id="OBJECTIVE_COEFFICIENT" value="0"/>
            <parameter id="FLUX_VALUE" value="0" units="mmol_per_gDW_per_hr"/>
          </listOfParameters>
        </kineticLaw>
      </reaction>
      <reaction id="R_ACBIPGT" name="ACBIPGT" reversible="false">
        <notes>
          <html xmlns="http://www.w3.org/1999/xhtml"><p>GENE_ASSOCIATION: Cbei_1264</p><p>GENE_LIST: Cbei_1264</p><p>SUBSYSTEM: Porphyrin and chlorophyll metabolism</p></html>
        </notes>
        <listOfReactants>
          <speciesReference species="M_adocbip_c"/>
          <speciesReference species="M_gtp_c"/>
          <speciesReference species="M_h_c"/>
        </listOfReactants>
        <listOfProducts>
          <speciesReference species="M_agdpcbi_c"/>
          <speciesReference species="M_ppi_c"/>
        </listOfProducts>
        <kineticLaw>
          <math xmlns="http://www.w3.org/1998/Math/MathML">
            <ci> FLUX_VALUE </ci>
          </math>
          <listOfParameters>
            <parameter id="LOWER_BOUND" value="0" units="mmol_per_gDW_per_hr"/>
            <parameter id="UPPER_BOUND" value="1000" units="mmol_per_gDW_per_hr"/>
            <parameter id="OBJECTIVE_COEFFICIENT" value="0"/>
            <parameter id="FLUX_VALUE" value="500" units="mmol_per_gDW_per_hr"/>
          </listOfParameters>
        </kineticLaw>
      </reaction>
      <reaction id="R_ACBIPGT2" name="ACBIPGT2" reversible="false">
        <notes>
          <html xmlns="http://www.w3.org/1999/xhtml"><p>GENE_ASSOCIATION: Cbei_1264</p><p>GENE_LIST: Cbei_1264</p><p>SUBSYSTEM: Porphyrin and chlorophyll metabolism</p></html>
        </notes>
        <listOfReactants>
          <speciesReference species="M_adocbi_c"/>
          <speciesReference species="M_gtp_c"/>
        </listOfReactants>
        <listOfProducts>
          <speciesReference species="M_adocbip_c"/>
          <speciesReference species="M_gdp_c"/>
          <speciesReference species="M_h_c"/>
        </listOfProducts>
        <kineticLaw>
          <math xmlns="http://www.w3.org/1998/Math/MathML">
            <ci> FLUX_VALUE </ci>
          </math>
          <listOfParameters>
            <parameter id="LOWER_BOUND" value="0" units="mmol_per_gDW_per_hr"/>
            <parameter id="UPPER_BOUND" value="1000" units="mmol_per_gDW_per_hr"/>
            <parameter id="OBJECTIVE_COEFFICIENT" value="0"/>
            <parameter id="FLUX_VALUE" value="500" units="mmol_per_gDW_per_hr"/>
          </listOfParameters>
        </kineticLaw>
      </reaction>
      <reaction id="R_ACCOAC" name="ACCOAC" reversible="false">
        <notes>
          <html xmlns="http://www.w3.org/1999/xhtml"><p>GENE_ASSOCIATION: ( Cbei_1077 or Cbei_1075 or Cbei_1073 or Cbei_2754 )</p><p>GENE_LIST: Cbei_1073 Cbei_1075 Cbei_1077 Cbei_2754</p><p>SUBSYSTEM: Propanoate metabolism /// Pyruvate metabolism</p></html>
        </notes>
        <listOfReactants>
          <speciesReference species="M_accoa_c"/>
          <speciesReference species="M_atp_c"/>
          <speciesReference species="M_hco3_c"/>
        </listOfReactants>
        <listOfProducts>
          <speciesReference species="M_adp_c"/>
          <speciesReference species="M_h_c"/>
          <speciesReference species="M_malcoa_c"/>
          <speciesReference species="M_pi_c"/>
        </listOfProducts>
        <kineticLaw>
          <math xmlns="http://www.w3.org/1998/Math/MathML">
            <ci> FLUX_VALUE </ci>
          </math>
          <listOfParameters>
            <parameter id="LOWER_BOUND" value="0" units="mmol_per_gDW_per_hr"/>
            <parameter id="UPPER_BOUND" value="1000" units="mmol_per_gDW_per_hr"/>
            <parameter id="OBJECTIVE_COEFFICIENT" value="0"/>
            <parameter id="FLUX_VALUE" value="500" units="mmol_per_gDW_per_hr"/>
          </listOfParameters>
        </kineticLaw>
      </reaction>
      <reaction id="R_ACCOACDL" name="ACCOACDL">
        <notes>
          <html xmlns="http://www.w3.org/1999/xhtml"><p>GENE_ASSOCIATION: ( Cbei_1077 or Cbei_2754 )</p><p>GENE_LIST: Cbei_1077 Cbei_2754</p><p>SUBSYSTEM: Fatty acid biosynthesis</p></html>
        </notes>
        <listOfReactants>
          <speciesReference species="M_accoa_c"/>
          <speciesReference species="M_carbbiocarbcprot_c"/>
        </listOfReactants>
        <listOfProducts>
          <speciesReference species="M_biocprot_c"/>
          <speciesReference species="M_malcoa_c"/>
        </listOfProducts>
        <kineticLaw>
          <math xmlns="http://www.w3.org/1998/Math/MathML">
            <ci> FLUX_VALUE </ci>
          </math>
          <listOfParameters>
            <parameter id="LOWER_BOUND" value="-1000" units="mmol_per_gDW_per_hr"/>
            <parameter id="UPPER_BOUND" value="1000" units="mmol_per_gDW_per_hr"/>
            <parameter id="OBJECTIVE_COEFFICIENT" value="0"/>
            <parameter id="FLUX_VALUE" value="0" units="mmol_per_gDW_per_hr"/>
          </listOfParameters>
        </kineticLaw>
      </reaction>
      <reaction id="R_ACCOAT" name="ACCOAT" reversible="false">
        <notes>
          <html xmlns="http://www.w3.org/1999/xhtml"><p>GENE_ASSOCIATION: Cbei_2103</p><p>GENE_LIST: Cbei_2103</p><p>SUBSYSTEM: Unassigned</p></html>
        </notes>
        <listOfReactants>
          <speciesReference species="M_4ohbut_c"/>
          <speciesReference species="M_accoa_c"/>
        </listOfReactants>
        <listOfProducts>
          <speciesReference species="M_4hbcoa_c"/>
          <speciesReference species="M_ac_c"/>
        </listOfProducts>
        <kineticLaw>
          <math xmlns="http://www.w3.org/1998/Math/MathML">
            <ci> FLUX_VALUE </ci>
          </math>
          <listOfParameters>
            <parameter id="LOWER_BOUND" value="0" units="mmol_per_gDW_per_hr"/>
            <parameter id="UPPER_BOUND" value="1000" units="mmol_per_gDW_per_hr"/>
            <parameter id="OBJECTIVE_COEFFICIENT" value="0"/>
            <parameter id="FLUX_VALUE" value="500" units="mmol_per_gDW_per_hr"/>
          </listOfParameters>
        </kineticLaw>
      </reaction>
      <reaction id="R_ACETONEex" name="ACETONEex" reversible="false">
        <notes>
          <html xmlns="http://www.w3.org/1999/xhtml"><p>SUBSYSTEM: Transport Reaction </p></html>
        </notes>
        <listOfReactants>
          <speciesReference species="M_acetone_c"/>
        </listOfReactants>
        <listOfProducts>
          <speciesReference species="M_acetone_e"/>
        </listOfProducts>
        <kineticLaw>
          <math xmlns="http://www.w3.org/1998/Math/MathML">
            <ci> FLUX_VALUE </ci>
          </math>
          <listOfParameters>
            <parameter id="LOWER_BOUND" value="0" units="mmol_per_gDW_per_hr"/>
            <parameter id="UPPER_BOUND" value="1000" units="mmol_per_gDW_per_hr"/>
            <parameter id="OBJECTIVE_COEFFICIENT" value="0"/>
            <parameter id="FLUX_VALUE" value="500" units="mmol_per_gDW_per_hr"/>
          </listOfParameters>
        </kineticLaw>
      </reaction>
      <reaction id="R_ACGAMK" name="ACGAMK" reversible="false">
        <notes>
          <html xmlns="http://www.w3.org/1999/xhtml"><p>GENE_ASSOCIATION: Cbei_4536</p><p>GENE_LIST: Cbei_4536</p><p>SUBSYSTEM: Amino sugar and nucleotide sugar metabolism</p></html>
        </notes>
        <listOfReactants>
          <speciesReference species="M_acgam_c"/>
          <speciesReference species="M_atp_c"/>
        </listOfReactants>
        <listOfProducts>
          <speciesReference species="M_acgam6p_c"/>
          <speciesReference species="M_adp_c"/>
          <speciesReference species="M_h_c"/>
        </listOfProducts>
        <kineticLaw>
          <math xmlns="http://www.w3.org/1998/Math/MathML">
            <ci> FLUX_VALUE </ci>
          </math>
          <listOfParameters>
            <parameter id="LOWER_BOUND" value="0" units="mmol_per_gDW_per_hr"/>
            <parameter id="UPPER_BOUND" value="1000" units="mmol_per_gDW_per_hr"/>
            <parameter id="OBJECTIVE_COEFFICIENT" value="0"/>
            <parameter id="FLUX_VALUE" value="500" units="mmol_per_gDW_per_hr"/>
          </listOfParameters>
        </kineticLaw>
      </reaction>
      <reaction id="R_ACGAMpts" name="ACGAMpts" reversible="false">
        <notes>
          <html xmlns="http://www.w3.org/1999/xhtml"><p>GENE_ASSOCIATION: Cbei_4532</p><p>GENE_LIST: Cbei_4532</p><p>SUBSYSTEM: Transport Reaction </p></html>
        </notes>
        <listOfReactants>
          <speciesReference species="M_acgam_e"/>
          <speciesReference species="M_pep_c"/>
        </listOfReactants>
        <listOfProducts>
          <speciesReference species="M_acgam6p_c"/>
          <speciesReference species="M_pyr_c"/>
        </listOfProducts>
        <kineticLaw>
          <math xmlns="http://www.w3.org/1998/Math/MathML">
            <ci> FLUX_VALUE </ci>
          </math>
          <listOfParameters>
            <parameter id="LOWER_BOUND" value="0" units="mmol_per_gDW_per_hr"/>
            <parameter id="UPPER_BOUND" value="1000" units="mmol_per_gDW_per_hr"/>
            <parameter id="OBJECTIVE_COEFFICIENT" value="0"/>
            <parameter id="FLUX_VALUE" value="500" units="mmol_per_gDW_per_hr"/>
          </listOfParameters>
        </kineticLaw>
      </reaction>
      <reaction id="R_ACGK" name="ACGK" reversible="false">
        <notes>
          <html xmlns="http://www.w3.org/1999/xhtml"><p>GENE_ASSOCIATION: Cbei_4519</p><p>GENE_LIST: Cbei_4519</p><p>SUBSYSTEM: Arginine and proline metabolism</p></html>
        </notes>
        <listOfReactants>
          <speciesReference species="M_acglu_c"/>
          <speciesReference species="M_atp_c"/>
        </listOfReactants>
        <listOfProducts>
          <speciesReference species="M_acg5p_c"/>
          <speciesReference species="M_adp_c"/>
        </listOfProducts>
        <kineticLaw>
          <math xmlns="http://www.w3.org/1998/Math/MathML">
            <ci> FLUX_VALUE </ci>
          </math>
          <listOfParameters>
            <parameter id="LOWER_BOUND" value="0" units="mmol_per_gDW_per_hr"/>
            <parameter id="UPPER_BOUND" value="1000" units="mmol_per_gDW_per_hr"/>
            <parameter id="OBJECTIVE_COEFFICIENT" value="0"/>
            <parameter id="FLUX_VALUE" value="500" units="mmol_per_gDW_per_hr"/>
          </listOfParameters>
        </kineticLaw>
      </reaction>
      <reaction id="R_ACGS" name="ACGS" reversible="false">
        <notes>
          <html xmlns="http://www.w3.org/1999/xhtml"><p>GENE_ASSOCIATION: Cbei_4518</p><p>GENE_LIST: Cbei_4518</p><p>SUBSYSTEM: Arginine and proline metabolism</p></html>
        </notes>
        <listOfReactants>
          <speciesReference species="M_accoa_c"/>
          <speciesReference species="M_glu_L_c"/>
        </listOfReactants>
        <listOfProducts>
          <speciesReference species="M_acglu_c"/>
          <speciesReference species="M_coa_c"/>
          <speciesReference species="M_h_c"/>
        </listOfProducts>
        <kineticLaw>
          <math xmlns="http://www.w3.org/1998/Math/MathML">
            <ci> FLUX_VALUE </ci>
          </math>
          <listOfParameters>
            <parameter id="LOWER_BOUND" value="0" units="mmol_per_gDW_per_hr"/>
            <parameter id="UPPER_BOUND" value="1000" units="mmol_per_gDW_per_hr"/>
            <parameter id="OBJECTIVE_COEFFICIENT" value="0"/>
            <parameter id="FLUX_VALUE" value="500" units="mmol_per_gDW_per_hr"/>
          </listOfParameters>
        </kineticLaw>
      </reaction>
      <reaction id="R_ACHBS" name="ACHBS" reversible="false">
        <notes>
          <html xmlns="http://www.w3.org/1999/xhtml"><p>GENE_ASSOCIATION: Cbei_0217</p><p>GENE_LIST: Cbei_0217</p><p>SUBSYSTEM: Valine, Leucine, and Isoleucine Metabolism</p></html>
        </notes>
        <listOfReactants>
          <speciesReference species="M_2obut_c"/>
          <speciesReference species="M_h_c"/>
          <speciesReference species="M_pyr_c"/>
        </listOfReactants>
        <listOfProducts>
          <speciesReference species="M_2ahbut_c"/>
          <speciesReference species="M_co2_c"/>
        </listOfProducts>
        <kineticLaw>
          <math xmlns="http://www.w3.org/1998/Math/MathML">
            <ci> FLUX_VALUE </ci>
          </math>
          <listOfParameters>
            <parameter id="LOWER_BOUND" value="0" units="mmol_per_gDW_per_hr"/>
            <parameter id="UPPER_BOUND" value="1000" units="mmol_per_gDW_per_hr"/>
            <parameter id="OBJECTIVE_COEFFICIENT" value="0"/>
            <parameter id="FLUX_VALUE" value="500" units="mmol_per_gDW_per_hr"/>
          </listOfParameters>
        </kineticLaw>
      </reaction>
      <reaction id="R_ACK" name="ACK">
        <notes>
          <html xmlns="http://www.w3.org/1999/xhtml"><p>GENE_ASSOCIATION: Cbei_1165</p><p>GENE_LIST: Cbei_1165</p><p>SUBSYSTEM: Pyruvate metabolism</p></html>
        </notes>
        <listOfReactants>
          <speciesReference species="M_actp_c"/>
          <speciesReference species="M_adp_c"/>
        </listOfReactants>
        <listOfProducts>
          <speciesReference species="M_ac_c"/>
          <speciesReference species="M_atp_c"/>
        </listOfProducts>
        <kineticLaw>
          <math xmlns="http://www.w3.org/1998/Math/MathML">
            <ci> FLUX_VALUE </ci>
          </math>
          <listOfParameters>
            <parameter id="LOWER_BOUND" value="-1000" units="mmol_per_gDW_per_hr"/>
            <parameter id="UPPER_BOUND" value="1000" units="mmol_per_gDW_per_hr"/>
            <parameter id="OBJECTIVE_COEFFICIENT" value="0"/>
            <parameter id="FLUX_VALUE" value="0" units="mmol_per_gDW_per_hr"/>
          </listOfParameters>
        </kineticLaw>
      </reaction>
      <reaction id="R_ACLS" name="ACLS" reversible="false">
        <notes>
          <html xmlns="http://www.w3.org/1999/xhtml"><p>GENE_ASSOCIATION: ( Cbei_0217 or Cbei_2647 or Cbei_2646 or Cbei_0212 )</p><p>GENE_LIST: Cbei_0212 Cbei_0217 Cbei_2646 Cbei_2647</p><p>SUBSYSTEM: Pantothenate and CoA biosynthesis ///  C5-Branched dibasic acid metabolism</p></html>
        </notes>
        <listOfReactants>
          <speciesReference species="M_h_c"/>
          <speciesReference species="M_pyr_c" stoichiometry="2"/>
        </listOfReactants>
        <listOfProducts>
          <speciesReference species="M_alac_S_c"/>
          <speciesReference species="M_co2_c"/>
        </listOfProducts>
        <kineticLaw>
          <math xmlns="http://www.w3.org/1998/Math/MathML">
            <ci> FLUX_VALUE </ci>
          </math>
          <listOfParameters>
            <parameter id="LOWER_BOUND" value="0" units="mmol_per_gDW_per_hr"/>
            <parameter id="UPPER_BOUND" value="1000" units="mmol_per_gDW_per_hr"/>
            <parameter id="OBJECTIVE_COEFFICIENT" value="0"/>
            <parameter id="FLUX_VALUE" value="500" units="mmol_per_gDW_per_hr"/>
          </listOfParameters>
        </kineticLaw>
      </reaction>
      <reaction id="R_ACNAM9PL" name="ACNAM9PL">
        <notes>
          <html xmlns="http://www.w3.org/1999/xhtml"><p>GENE_ASSOCIATION: Cbei_4278</p><p>GENE_LIST: Cbei_4278</p><p>SUBSYSTEM: Amino sugar and nucleotide sugar metabolism</p></html>
        </notes>
        <listOfReactants>
          <speciesReference species="M_acmanap_c"/>
          <speciesReference species="M_h2o_c"/>
          <speciesReference species="M_pep_c"/>
        </listOfReactants>
        <listOfProducts>
          <speciesReference species="M_acnamp_c"/>
          <speciesReference species="M_pi_c"/>
        </listOfProducts>
        <kineticLaw>
          <math xmlns="http://www.w3.org/1998/Math/MathML">
            <ci> FLUX_VALUE </ci>
          </math>
          <listOfParameters>
            <parameter id="LOWER_BOUND" value="-1000" units="mmol_per_gDW_per_hr"/>
            <parameter id="UPPER_BOUND" value="1000" units="mmol_per_gDW_per_hr"/>
            <parameter id="OBJECTIVE_COEFFICIENT" value="0"/>
            <parameter id="FLUX_VALUE" value="0" units="mmol_per_gDW_per_hr"/>
          </listOfParameters>
        </kineticLaw>
      </reaction>
      <reaction id="R_ACNMCTDT" name="ACNMCTDT">
        <notes>
          <html xmlns="http://www.w3.org/1999/xhtml"><p>GENE_ASSOCIATION: Cbei_4281</p><p>GENE_LIST: Cbei_4281</p><p>SUBSYSTEM: Amino sugar and nucleotide sugar metabolism</p></html>
        </notes>
        <listOfReactants>
          <speciesReference species="M_acnmt_c"/>
          <speciesReference species="M_ctp_c"/>
          <speciesReference species="M_h_c"/>
        </listOfReactants>
        <listOfProducts>
          <speciesReference species="M_cmpacnmt_c"/>
          <speciesReference species="M_ppi_c"/>
        </listOfProducts>
        <kineticLaw>
          <math xmlns="http://www.w3.org/1998/Math/MathML">
            <ci> FLUX_VALUE </ci>
          </math>
          <listOfParameters>
            <parameter id="LOWER_BOUND" value="-1000" units="mmol_per_gDW_per_hr"/>
            <parameter id="UPPER_BOUND" value="1000" units="mmol_per_gDW_per_hr"/>
            <parameter id="OBJECTIVE_COEFFICIENT" value="0"/>
            <parameter id="FLUX_VALUE" value="0" units="mmol_per_gDW_per_hr"/>
          </listOfParameters>
        </kineticLaw>
      </reaction>
      <reaction id="R_ACOAD1" name="ACOAD1" reversible="false">
        <notes>
          <html xmlns="http://www.w3.org/1999/xhtml"><p>GENE_ASSOCIATION: ( Cbei_2883 or Cbei_4542 )</p><p>GENE_LIST: Cbei_2883 Cbei_4542</p><p>SUBSYSTEM: Butanoate metabolism</p></html>
        </notes>
        <listOfReactants>
          <speciesReference species="M_b2coa_c"/>
          <speciesReference species="M_fdxox_c"/>
          <speciesReference species="M_nadh_c" stoichiometry="2"/>
        </listOfReactants>
        <listOfProducts>
          <speciesReference species="M_btcoa_c"/>
          <speciesReference species="M_fdxrd_c"/>
          <speciesReference species="M_nad_c" stoichiometry="2"/>
        </listOfProducts>
        <kineticLaw>
          <math xmlns="http://www.w3.org/1998/Math/MathML">
            <ci> FLUX_VALUE </ci>
          </math>
          <listOfParameters>
            <parameter id="LOWER_BOUND" value="0" units="mmol_per_gDW_per_hr"/>
            <parameter id="UPPER_BOUND" value="1000" units="mmol_per_gDW_per_hr"/>
            <parameter id="OBJECTIVE_COEFFICIENT" value="0"/>
            <parameter id="FLUX_VALUE" value="500" units="mmol_per_gDW_per_hr"/>
          </listOfParameters>
        </kineticLaw>
      </reaction>
      <reaction id="R_ACOAD10" name="ACOAD10" reversible="false">
        <notes>
          <html xmlns="http://www.w3.org/1999/xhtml"><p>GENE_ASSOCIATION: Cbei_0322</p><p>GENE_LIST: Cbei_0322</p><p>SUBSYSTEM: Valine, leucine and isoleucine degradation</p></html>
        </notes>
        <listOfReactants>
          <speciesReference species="M_2mbcoa_c"/>
          <speciesReference species="M_fad_c"/>
        </listOfReactants>
        <listOfProducts>
          <speciesReference species="M_2mb2coa_c"/>
          <speciesReference species="M_fadh2_c"/>
        </listOfProducts>
        <kineticLaw>
          <math xmlns="http://www.w3.org/1998/Math/MathML">
            <ci> FLUX_VALUE </ci>
          </math>
          <listOfParameters>
            <parameter id="LOWER_BOUND" value="0" units="mmol_per_gDW_per_hr"/>
            <parameter id="UPPER_BOUND" value="1000" units="mmol_per_gDW_per_hr"/>
            <parameter id="OBJECTIVE_COEFFICIENT" value="0"/>
            <parameter id="FLUX_VALUE" value="500" units="mmol_per_gDW_per_hr"/>
          </listOfParameters>
        </kineticLaw>
      </reaction>
      <reaction id="R_ACOATA" name="ACOATA" reversible="false">
        <notes>
          <html xmlns="http://www.w3.org/1999/xhtml"><p>GENE_ASSOCIATION: Cbei_1068</p><p>GENE_LIST: Cbei_1068</p><p>SUBSYSTEM: Fatty acid biosynthesis</p></html>
        </notes>
        <listOfReactants>
          <speciesReference species="M_ACP_c"/>
          <speciesReference species="M_accoa_c"/>
        </listOfReactants>
        <listOfProducts>
          <speciesReference species="M_acACP_c"/>
          <speciesReference species="M_coa_c"/>
        </listOfProducts>
        <kineticLaw>
          <math xmlns="http://www.w3.org/1998/Math/MathML">
            <ci> FLUX_VALUE </ci>
          </math>
          <listOfParameters>
            <parameter id="LOWER_BOUND" value="0" units="mmol_per_gDW_per_hr"/>
            <parameter id="UPPER_BOUND" value="1000" units="mmol_per_gDW_per_hr"/>
            <parameter id="OBJECTIVE_COEFFICIENT" value="0"/>
            <parameter id="FLUX_VALUE" value="500" units="mmol_per_gDW_per_hr"/>
          </listOfParameters>
        </kineticLaw>
      </reaction>
      <reaction id="R_ACODA" name="ACODA" reversible="false">
        <notes>
          <html xmlns="http://www.w3.org/1999/xhtml"><p>GENE_ASSOCIATION: Cbei_0145</p><p>GENE_LIST: Cbei_0145</p><p>SUBSYSTEM: Arginine and proline metabolism</p></html>
        </notes>
        <listOfReactants>
          <speciesReference species="M_acorn_c"/>
          <speciesReference species="M_h2o_c"/>
        </listOfReactants>
        <listOfProducts>
          <speciesReference species="M_ac_c"/>
          <speciesReference species="M_orn_c"/>
        </listOfProducts>
        <kineticLaw>
          <math xmlns="http://www.w3.org/1998/Math/MathML">
            <ci> FLUX_VALUE </ci>
          </math>
          <listOfParameters>
            <parameter id="LOWER_BOUND" value="0" units="mmol_per_gDW_per_hr"/>
            <parameter id="UPPER_BOUND" value="1000" units="mmol_per_gDW_per_hr"/>
            <parameter id="OBJECTIVE_COEFFICIENT" value="0"/>
            <parameter id="FLUX_VALUE" value="500" units="mmol_per_gDW_per_hr"/>
          </listOfParameters>
        </kineticLaw>
      </reaction>
      <reaction id="R_ACONT" name="ACONT">
        <notes>
          <html xmlns="http://www.w3.org/1999/xhtml"><p>GENE_ASSOCIATION: Cbei_0070</p><p>GENE_LIST: Cbei_0070</p><p>SUBSYSTEM: Citrate cycle (TCA cycle) /// Glyoxylate and dicarboxylate metabolism</p></html>
        </notes>
        <listOfReactants>
          <speciesReference species="M_cit_c"/>
        </listOfReactants>
        <listOfProducts>
          <speciesReference species="M_icit_c"/>
        </listOfProducts>
        <kineticLaw>
          <math xmlns="http://www.w3.org/1998/Math/MathML">
            <ci> FLUX_VALUE </ci>
          </math>
          <listOfParameters>
            <parameter id="LOWER_BOUND" value="-1000" units="mmol_per_gDW_per_hr"/>
            <parameter id="UPPER_BOUND" value="1000" units="mmol_per_gDW_per_hr"/>
            <parameter id="OBJECTIVE_COEFFICIENT" value="0"/>
            <parameter id="FLUX_VALUE" value="0" units="mmol_per_gDW_per_hr"/>
          </listOfParameters>
        </kineticLaw>
      </reaction>
      <reaction id="R_ACOTA" name="ACOTA">
        <notes>
          <html xmlns="http://www.w3.org/1999/xhtml"><p>GENE_ASSOCIATION: ( Cbei_3891 or Cbei_4520 )</p><p>GENE_LIST: Cbei_3891 Cbei_4520</p><p>SUBSYSTEM: Arginine and proline metabolism</p></html>
        </notes>
        <listOfReactants>
          <speciesReference species="M_acorn_c"/>
          <speciesReference species="M_akg_c"/>
        </listOfReactants>
        <listOfProducts>
          <speciesReference species="M_acg5sa_c"/>
          <speciesReference species="M_glu_L_c"/>
        </listOfProducts>
        <kineticLaw>
          <math xmlns="http://www.w3.org/1998/Math/MathML">
            <ci> FLUX_VALUE </ci>
          </math>
          <listOfParameters>
            <parameter id="LOWER_BOUND" value="-1000" units="mmol_per_gDW_per_hr"/>
            <parameter id="UPPER_BOUND" value="1000" units="mmol_per_gDW_per_hr"/>
            <parameter id="OBJECTIVE_COEFFICIENT" value="0"/>
            <parameter id="FLUX_VALUE" value="0" units="mmol_per_gDW_per_hr"/>
          </listOfParameters>
        </kineticLaw>
      </reaction>
      <reaction id="R_ACYP" name="ACYP" reversible="false">
        <notes>
          <html xmlns="http://www.w3.org/1999/xhtml"><p>GENE_ASSOCIATION: Cbei_4233</p><p>GENE_LIST: Cbei_4233</p><p>SUBSYSTEM: Pyruvate metabolism</p></html>
        </notes>
        <listOfReactants>
          <speciesReference species="M_13dpg_c"/>
          <speciesReference species="M_h2o_c"/>
        </listOfReactants>
        <listOfProducts>
          <speciesReference species="M_3pg_c"/>
          <speciesReference species="M_h_c"/>
          <speciesReference species="M_pi_c"/>
        </listOfProducts>
        <kineticLaw>
          <math xmlns="http://www.w3.org/1998/Math/MathML">
            <ci> FLUX_VALUE </ci>
          </math>
          <listOfParameters>
            <parameter id="LOWER_BOUND" value="0" units="mmol_per_gDW_per_hr"/>
            <parameter id="UPPER_BOUND" value="1000" units="mmol_per_gDW_per_hr"/>
            <parameter id="OBJECTIVE_COEFFICIENT" value="0"/>
            <parameter id="FLUX_VALUE" value="500" units="mmol_per_gDW_per_hr"/>
          </listOfParameters>
        </kineticLaw>
      </reaction>
      <reaction id="R_ACYP_2" name="ACYP_2" reversible="false">
        <notes>
          <html xmlns="http://www.w3.org/1999/xhtml"><p>GENE_ASSOCIATION: Cbei_4233</p><p>GENE_LIST: Cbei_4233</p><p>SUBSYSTEM: Pyruvate metabolism</p></html>
        </notes>
        <listOfReactants>
          <speciesReference species="M_actp_c"/>
          <speciesReference species="M_h2o_c"/>
        </listOfReactants>
        <listOfProducts>
          <speciesReference species="M_ac_c"/>
          <speciesReference species="M_h_c"/>
          <speciesReference species="M_pi_c"/>
        </listOfProducts>
        <kineticLaw>
          <math xmlns="http://www.w3.org/1998/Math/MathML">
            <ci> FLUX_VALUE </ci>
          </math>
          <listOfParameters>
            <parameter id="LOWER_BOUND" value="0" units="mmol_per_gDW_per_hr"/>
            <parameter id="UPPER_BOUND" value="1000" units="mmol_per_gDW_per_hr"/>
            <parameter id="OBJECTIVE_COEFFICIENT" value="0"/>
            <parameter id="FLUX_VALUE" value="500" units="mmol_per_gDW_per_hr"/>
          </listOfParameters>
        </kineticLaw>
      </reaction>
      <reaction id="R_ACex" name="ACex">
        <notes>
          <html xmlns="http://www.w3.org/1999/xhtml"><p>SUBSYSTEM: Transport Reaction </p></html>
        </notes>
        <listOfReactants>
          <speciesReference species="M_ac_c"/>
          <speciesReference species="M_h_c"/>
        </listOfReactants>
        <listOfProducts>
          <speciesReference species="M_ac_e"/>
          <speciesReference species="M_h_e"/>
        </listOfProducts>
        <kineticLaw>
          <math xmlns="http://www.w3.org/1998/Math/MathML">
            <ci> FLUX_VALUE </ci>
          </math>
          <listOfParameters>
            <parameter id="LOWER_BOUND" value="-1000" units="mmol_per_gDW_per_hr"/>
            <parameter id="UPPER_BOUND" value="1000" units="mmol_per_gDW_per_hr"/>
            <parameter id="OBJECTIVE_COEFFICIENT" value="0"/>
            <parameter id="FLUX_VALUE" value="0" units="mmol_per_gDW_per_hr"/>
          </listOfParameters>
        </kineticLaw>
      </reaction>
      <reaction id="R_ADA" name="ADA" reversible="false">
        <notes>
          <html xmlns="http://www.w3.org/1999/xhtml"><p>GENE_ASSOCIATION: Cbei_0513</p><p>GENE_LIST: Cbei_0513</p><p>SUBSYSTEM: Purine metabolism</p></html>
        </notes>
        <listOfReactants>
          <speciesReference species="M_adn_c"/>
          <speciesReference species="M_h_c"/>
          <speciesReference species="M_h2o_c"/>
        </listOfReactants>
        <listOfProducts>
          <speciesReference species="M_ins_c"/>
          <speciesReference species="M_nh4_c"/>
        </listOfProducts>
        <kineticLaw>
          <math xmlns="http://www.w3.org/1998/Math/MathML">
            <ci> FLUX_VALUE </ci>
          </math>
          <listOfParameters>
            <parameter id="LOWER_BOUND" value="0" units="mmol_per_gDW_per_hr"/>
            <parameter id="UPPER_BOUND" value="1000" units="mmol_per_gDW_per_hr"/>
            <parameter id="OBJECTIVE_COEFFICIENT" value="0"/>
            <parameter id="FLUX_VALUE" value="500" units="mmol_per_gDW_per_hr"/>
          </listOfParameters>
        </kineticLaw>
      </reaction>
      <reaction id="R_ADAHTA" name="ADAHTA">
        <notes>
          <html xmlns="http://www.w3.org/1999/xhtml"><p>GENE_ASSOCIATION: Cbei_1792</p><p>GENE_LIST: Cbei_1792</p><p>SUBSYSTEM: Lysine biosynthesis</p></html>
        </notes>
        <listOfReactants>
          <speciesReference species="M_akg_c"/>
          <speciesReference species="M_n6all26d_c"/>
        </listOfReactants>
        <listOfProducts>
          <speciesReference species="M_glu_L_c"/>
          <speciesReference species="M_nal2a6o_c"/>
        </listOfProducts>
        <kineticLaw>
          <math xmlns="http://www.w3.org/1998/Math/MathML">
            <ci> FLUX_VALUE </ci>
          </math>
          <listOfParameters>
            <parameter id="LOWER_BOUND" value="-1000" units="mmol_per_gDW_per_hr"/>
            <parameter id="UPPER_BOUND" value="1000" units="mmol_per_gDW_per_hr"/>
            <parameter id="OBJECTIVE_COEFFICIENT" value="0"/>
            <parameter id="FLUX_VALUE" value="0" units="mmol_per_gDW_per_hr"/>
          </listOfParameters>
        </kineticLaw>
      </reaction>
      <reaction id="R_ADC" name="ADC" reversible="false">
        <notes>
          <html xmlns="http://www.w3.org/1999/xhtml"><p>GENE_ASSOCIATION: Cbei_3835</p><p>GENE_LIST: Cbei_3835</p><p>SUBSYSTEM: Propanoate metabolism /// Synthesis and degradation of ketone bodies</p></html>
        </notes>
        <listOfReactants>
          <speciesReference species="M_acac_c"/>
          <speciesReference species="M_h_c"/>
        </listOfReactants>
        <listOfProducts>
          <speciesReference species="M_acetone_c"/>
          <speciesReference species="M_co2_c"/>
        </listOfProducts>
        <kineticLaw>
          <math xmlns="http://www.w3.org/1998/Math/MathML">
            <ci> FLUX_VALUE </ci>
          </math>
          <listOfParameters>
            <parameter id="LOWER_BOUND" value="0" units="mmol_per_gDW_per_hr"/>
            <parameter id="UPPER_BOUND" value="1000" units="mmol_per_gDW_per_hr"/>
            <parameter id="OBJECTIVE_COEFFICIENT" value="0"/>
            <parameter id="FLUX_VALUE" value="500" units="mmol_per_gDW_per_hr"/>
          </listOfParameters>
        </kineticLaw>
      </reaction>
      <reaction id="R_ADCL" name="ADCL" reversible="false">
        <notes>
          <html xmlns="http://www.w3.org/1999/xhtml"><p>GENE_ASSOCIATION: ( Cbei_4118 or Cbei_1111 )</p><p>GENE_LIST: Cbei_1111 Cbei_4118</p><p>SUBSYSTEM: Folate biosynthesis</p></html>
        </notes>
        <listOfReactants>
          <speciesReference species="M_4adcho_c"/>
        </listOfReactants>
        <listOfProducts>
          <speciesReference species="M_4abz_c"/>
          <speciesReference species="M_h_c"/>
          <speciesReference species="M_pyr_c"/>
        </listOfProducts>
        <kineticLaw>
          <math xmlns="http://www.w3.org/1998/Math/MathML">
            <ci> FLUX_VALUE </ci>
          </math>
          <listOfParameters>
            <parameter id="LOWER_BOUND" value="0" units="mmol_per_gDW_per_hr"/>
            <parameter id="UPPER_BOUND" value="1000" units="mmol_per_gDW_per_hr"/>
            <parameter id="OBJECTIVE_COEFFICIENT" value="0"/>
            <parameter id="FLUX_VALUE" value="500" units="mmol_per_gDW_per_hr"/>
          </listOfParameters>
        </kineticLaw>
      </reaction>
      <reaction id="R_ADCPS2" name="ADCPS2" reversible="false">
        <notes>
          <html xmlns="http://www.w3.org/1999/xhtml"><p>GENE_ASSOCIATION: Cbei_1268</p><p>GENE_LIST: Cbei_1268</p><p>SUBSYSTEM: Porphyrin and chlorophyll metabolism</p></html>
        </notes>
        <listOfReactants>
          <speciesReference species="M_adcobhex_c"/>
          <speciesReference species="M_applp_c"/>
          <speciesReference species="M_atp_c"/>
        </listOfReactants>
        <listOfProducts>
          <speciesReference species="M_adocbip_c"/>
          <speciesReference species="M_adp_c"/>
          <speciesReference species="M_h_c"/>
          <speciesReference species="M_pi_c"/>
        </listOfProducts>
        <kineticLaw>
          <math xmlns="http://www.w3.org/1998/Math/MathML">
            <ci> FLUX_VALUE </ci>
          </math>
          <listOfParameters>
            <parameter id="LOWER_BOUND" value="0" units="mmol_per_gDW_per_hr"/>
            <parameter id="UPPER_BOUND" value="1000" units="mmol_per_gDW_per_hr"/>
            <parameter id="OBJECTIVE_COEFFICIENT" value="0"/>
            <parameter id="FLUX_VALUE" value="500" units="mmol_per_gDW_per_hr"/>
          </listOfParameters>
        </kineticLaw>
      </reaction>
      <reaction id="R_ADCS" name="ADCS" reversible="false">
        <notes>
          <html xmlns="http://www.w3.org/1999/xhtml"><p>GENE_ASSOCIATION: ( Cbei_4119 or Cbei_4120 )</p><p>GENE_LIST: Cbei_4119 Cbei_4120</p><p>SUBSYSTEM: Folate biosynthesis</p></html>
        </notes>
        <listOfReactants>
          <speciesReference species="M_chor_c"/>
          <speciesReference species="M_gln_L_c"/>
        </listOfReactants>
        <listOfProducts>
          <speciesReference species="M_4adcho_c"/>
          <speciesReference species="M_glu_L_c"/>
        </listOfProducts>
        <kineticLaw>
          <math xmlns="http://www.w3.org/1998/Math/MathML">
            <ci> FLUX_VALUE </ci>
          </math>
          <listOfParameters>
            <parameter id="LOWER_BOUND" value="0" units="mmol_per_gDW_per_hr"/>
            <parameter id="UPPER_BOUND" value="1000" units="mmol_per_gDW_per_hr"/>
            <parameter id="OBJECTIVE_COEFFICIENT" value="0"/>
            <parameter id="FLUX_VALUE" value="500" units="mmol_per_gDW_per_hr"/>
          </listOfParameters>
        </kineticLaw>
      </reaction>
      <reaction id="R_ADCYRS" name="ADCYRS" reversible="false">
        <notes>
          <html xmlns="http://www.w3.org/1999/xhtml"><p>GENE_ASSOCIATION: ( Cbei_0942 or Cbei_1272 )</p><p>GENE_LIST: Cbei_0942 Cbei_1272</p><p>SUBSYSTEM: Porphyrin and chlorophyll metabolism</p></html>
        </notes>
        <listOfReactants>
          <speciesReference species="M_adcobdam_c"/>
          <speciesReference species="M_atp_c" stoichiometry="4"/>
          <speciesReference species="M_gln_L_c" stoichiometry="4"/>
          <speciesReference species="M_h2o_c" stoichiometry="4"/>
        </listOfReactants>
        <listOfProducts>
          <speciesReference species="M_adcobhex_c"/>
          <speciesReference species="M_adp_c" stoichiometry="4"/>
          <speciesReference species="M_glu_L_c" stoichiometry="4"/>
          <speciesReference species="M_h_c" stoichiometry="4"/>
          <speciesReference species="M_pi_c" stoichiometry="4"/>
        </listOfProducts>
        <kineticLaw>
          <math xmlns="http://www.w3.org/1998/Math/MathML">
            <ci> FLUX_VALUE </ci>
          </math>
          <listOfParameters>
            <parameter id="LOWER_BOUND" value="0" units="mmol_per_gDW_per_hr"/>
            <parameter id="UPPER_BOUND" value="1000" units="mmol_per_gDW_per_hr"/>
            <parameter id="OBJECTIVE_COEFFICIENT" value="0"/>
            <parameter id="FLUX_VALUE" value="500" units="mmol_per_gDW_per_hr"/>
          </listOfParameters>
        </kineticLaw>
      </reaction>
      <reaction id="R_ADD" name="ADD" reversible="false">
        <notes>
          <html xmlns="http://www.w3.org/1999/xhtml"><p>GENE_ASSOCIATION: ( Cbei_1277 or Cbei_1975 )</p><p>GENE_LIST: Cbei_1277 Cbei_1975</p><p>SUBSYSTEM: Purine metabolism</p></html>
        </notes>
        <listOfReactants>
          <speciesReference species="M_ade_c"/>
          <speciesReference species="M_h_c"/>
          <speciesReference species="M_h2o_c"/>
        </listOfReactants>
        <listOfProducts>
          <speciesReference species="M_hxan_c"/>
          <speciesReference species="M_nh4_c"/>
        </listOfProducts>
        <kineticLaw>
          <math xmlns="http://www.w3.org/1998/Math/MathML">
            <ci> FLUX_VALUE </ci>
          </math>
          <listOfParameters>
            <parameter id="LOWER_BOUND" value="0" units="mmol_per_gDW_per_hr"/>
            <parameter id="UPPER_BOUND" value="1000" units="mmol_per_gDW_per_hr"/>
            <parameter id="OBJECTIVE_COEFFICIENT" value="0"/>
            <parameter id="FLUX_VALUE" value="500" units="mmol_per_gDW_per_hr"/>
          </listOfParameters>
        </kineticLaw>
      </reaction>
      <reaction id="R_ADK1" name="ADK1" reversible="false">
        <notes>
          <html xmlns="http://www.w3.org/1999/xhtml"><p>GENE_ASSOCIATION: Cbei_0172</p><p>GENE_LIST: Cbei_0172</p><p>SUBSYSTEM: Purine metabolism</p></html>
        </notes>
        <listOfReactants>
          <speciesReference species="M_amp_c"/>
          <speciesReference species="M_atp_c"/>
        </listOfReactants>
        <listOfProducts>
          <speciesReference species="M_adp_c" stoichiometry="2"/>
        </listOfProducts>
        <kineticLaw>
          <math xmlns="http://www.w3.org/1998/Math/MathML">
            <ci> FLUX_VALUE </ci>
          </math>
          <listOfParameters>
            <parameter id="LOWER_BOUND" value="0" units="mmol_per_gDW_per_hr"/>
            <parameter id="UPPER_BOUND" value="1000" units="mmol_per_gDW_per_hr"/>
            <parameter id="OBJECTIVE_COEFFICIENT" value="0"/>
            <parameter id="FLUX_VALUE" value="500" units="mmol_per_gDW_per_hr"/>
          </listOfParameters>
        </kineticLaw>
      </reaction>
      <reaction id="R_ADK2" name="ADK2">
        <notes>
          <html xmlns="http://www.w3.org/1999/xhtml"><p>GENE_ASSOCIATION: Cbei_0172</p><p>GENE_LIST: Cbei_0172</p><p>SUBSYSTEM: Purine metabolism</p></html>
        </notes>
        <listOfReactants>
          <speciesReference species="M_amp_c"/>
          <speciesReference species="M_pppi_c"/>
        </listOfReactants>
        <listOfProducts>
          <speciesReference species="M_adp_c"/>
          <speciesReference species="M_ppi_c"/>
        </listOfProducts>
        <kineticLaw>
          <math xmlns="http://www.w3.org/1998/Math/MathML">
            <ci> FLUX_VALUE </ci>
          </math>
          <listOfParameters>
            <parameter id="LOWER_BOUND" value="-1000" units="mmol_per_gDW_per_hr"/>
            <parameter id="UPPER_BOUND" value="1000" units="mmol_per_gDW_per_hr"/>
            <parameter id="OBJECTIVE_COEFFICIENT" value="0"/>
            <parameter id="FLUX_VALUE" value="0" units="mmol_per_gDW_per_hr"/>
          </listOfParameters>
        </kineticLaw>
      </reaction>
      <reaction id="R_ADMDC" name="ADMDC">
        <notes>
          <html xmlns="http://www.w3.org/1999/xhtml"><p>GENE_ASSOCIATION: Cbei_4412</p><p>GENE_LIST: Cbei_4412</p><p>SUBSYSTEM: Cysteine and methionine metabolism /// Arginine and proline metabolism</p></html>
        </notes>
        <listOfReactants>
          <speciesReference species="M_amet_c"/>
          <speciesReference species="M_h_c"/>
        </listOfReactants>
        <listOfProducts>
          <speciesReference species="M_ametam_c"/>
          <speciesReference species="M_co2_c"/>
        </listOfProducts>
        <kineticLaw>
          <math xmlns="http://www.w3.org/1998/Math/MathML">
            <ci> FLUX_VALUE </ci>
          </math>
          <listOfParameters>
            <parameter id="LOWER_BOUND" value="-1000" units="mmol_per_gDW_per_hr"/>
            <parameter id="UPPER_BOUND" value="1000" units="mmol_per_gDW_per_hr"/>
            <parameter id="OBJECTIVE_COEFFICIENT" value="0"/>
            <parameter id="FLUX_VALUE" value="0" units="mmol_per_gDW_per_hr"/>
          </listOfParameters>
        </kineticLaw>
      </reaction>
      <reaction id="R_ADMHAH" name="ADMHAH">
        <notes>
          <html xmlns="http://www.w3.org/1999/xhtml"><p>GENE_ASSOCIATION: Cbei_1386</p><p>GENE_LIST: Cbei_1386</p><p>SUBSYSTEM: Lysine biosynthesis</p></html>
        </notes>
        <listOfReactants>
          <speciesReference species="M_h2o_c"/>
          <speciesReference species="M_n6all26d_c"/>
        </listOfReactants>
        <listOfProducts>
          <speciesReference species="M_26dap_LL_c"/>
          <speciesReference species="M_ac_c"/>
        </listOfProducts>
        <kineticLaw>
          <math xmlns="http://www.w3.org/1998/Math/MathML">
            <ci> FLUX_VALUE </ci>
          </math>
          <listOfParameters>
            <parameter id="LOWER_BOUND" value="-1000" units="mmol_per_gDW_per_hr"/>
            <parameter id="UPPER_BOUND" value="1000" units="mmol_per_gDW_per_hr"/>
            <parameter id="OBJECTIVE_COEFFICIENT" value="0"/>
            <parameter id="FLUX_VALUE" value="0" units="mmol_per_gDW_per_hr"/>
          </listOfParameters>
        </kineticLaw>
      </reaction>
      <reaction id="R_ADNCYC" name="ADNCYC" reversible="false">
        <notes>
          <html xmlns="http://www.w3.org/1999/xhtml"><p>GENE_ASSOCIATION: Cbei_4540</p><p>GENE_LIST: Cbei_4540</p><p>SUBSYSTEM: Purine metabolism</p></html>
        </notes>
        <listOfReactants>
          <speciesReference species="M_atp_c"/>
        </listOfReactants>
        <listOfProducts>
          <speciesReference species="M_camp_c"/>
          <speciesReference species="M_ppi_c"/>
        </listOfProducts>
        <kineticLaw>
          <math xmlns="http://www.w3.org/1998/Math/MathML">
            <ci> FLUX_VALUE </ci>
          </math>
          <listOfParameters>
            <parameter id="LOWER_BOUND" value="0" units="mmol_per_gDW_per_hr"/>
            <parameter id="UPPER_BOUND" value="1000" units="mmol_per_gDW_per_hr"/>
            <parameter id="OBJECTIVE_COEFFICIENT" value="0"/>
            <parameter id="FLUX_VALUE" value="500" units="mmol_per_gDW_per_hr"/>
          </listOfParameters>
        </kineticLaw>
      </reaction>
      <reaction id="R_ADOCBIK" name="ADOCBIK" reversible="false">
        <notes>
          <html xmlns="http://www.w3.org/1999/xhtml"><p>GENE_ASSOCIATION: Cbei_1264</p><p>GENE_LIST: Cbei_1264</p><p>SUBSYSTEM: Porphyrin and chlorophyll metabolism</p></html>
        </notes>
        <listOfReactants>
          <speciesReference species="M_adocbi_c"/>
          <speciesReference species="M_atp_c"/>
        </listOfReactants>
        <listOfProducts>
          <speciesReference species="M_adocbip_c"/>
          <speciesReference species="M_adp_c"/>
          <speciesReference species="M_h_c"/>
        </listOfProducts>
        <kineticLaw>
          <math xmlns="http://www.w3.org/1998/Math/MathML">
            <ci> FLUX_VALUE </ci>
          </math>
          <listOfParameters>
            <parameter id="LOWER_BOUND" value="0" units="mmol_per_gDW_per_hr"/>
            <parameter id="UPPER_BOUND" value="1000" units="mmol_per_gDW_per_hr"/>
            <parameter id="OBJECTIVE_COEFFICIENT" value="0"/>
            <parameter id="FLUX_VALUE" value="500" units="mmol_per_gDW_per_hr"/>
          </listOfParameters>
        </kineticLaw>
      </reaction>
      <reaction id="R_ADOCBLS" name="ADOCBLS" reversible="false">
        <notes>
          <html xmlns="http://www.w3.org/1999/xhtml"><p>GENE_ASSOCIATION: Cbei_1265</p><p>GENE_LIST: Cbei_1265</p><p>SUBSYSTEM: Porphyrin and chlorophyll metabolism</p></html>
        </notes>
        <listOfReactants>
          <speciesReference species="M_agdpcbi_c"/>
          <speciesReference species="M_rdmbzi_c"/>
        </listOfReactants>
        <listOfProducts>
          <speciesReference species="M_adocbl_c"/>
          <speciesReference species="M_gmp_c"/>
          <speciesReference species="M_h_c"/>
        </listOfProducts>
        <kineticLaw>
          <math xmlns="http://www.w3.org/1998/Math/MathML">
            <ci> FLUX_VALUE </ci>
          </math>
          <listOfParameters>
            <parameter id="LOWER_BOUND" value="0" units="mmol_per_gDW_per_hr"/>
            <parameter id="UPPER_BOUND" value="1000" units="mmol_per_gDW_per_hr"/>
            <parameter id="OBJECTIVE_COEFFICIENT" value="0"/>
            <parameter id="FLUX_VALUE" value="500" units="mmol_per_gDW_per_hr"/>
          </listOfParameters>
        </kineticLaw>
      </reaction>
      <reaction id="R_ADPRDP" name="ADPRDP" reversible="false">
        <notes>
          <html xmlns="http://www.w3.org/1999/xhtml"><p>GENE_ASSOCIATION: Cbei_2546</p><p>GENE_LIST: Cbei_2546</p><p>SUBSYSTEM: Purine metabolism</p></html>
        </notes>
        <listOfReactants>
          <speciesReference species="M_adprib_c"/>
          <speciesReference species="M_h2o_c"/>
        </listOfReactants>
        <listOfProducts>
          <speciesReference species="M_amp_c"/>
          <speciesReference species="M_h_c" stoichiometry="2"/>
          <speciesReference species="M_r5p_c"/>
        </listOfProducts>
        <kineticLaw>
          <math xmlns="http://www.w3.org/1998/Math/MathML">
            <ci> FLUX_VALUE </ci>
          </math>
          <listOfParameters>
            <parameter id="LOWER_BOUND" value="0" units="mmol_per_gDW_per_hr"/>
            <parameter id="UPPER_BOUND" value="1000" units="mmol_per_gDW_per_hr"/>
            <parameter id="OBJECTIVE_COEFFICIENT" value="0"/>
            <parameter id="FLUX_VALUE" value="500" units="mmol_per_gDW_per_hr"/>
          </listOfParameters>
        </kineticLaw>
      </reaction>
      <reaction id="R_ADPT" name="ADPT">
        <notes>
          <html xmlns="http://www.w3.org/1999/xhtml"><p>GENE_ASSOCIATION: ( Cbei_1539 or Cbei_4228 )</p><p>GENE_LIST: Cbei_1539 Cbei_4228</p><p>SUBSYSTEM: Purine metabolism</p></html>
        </notes>
        <listOfReactants>
          <speciesReference species="M_amp_c"/>
          <speciesReference species="M_ppi_c"/>
        </listOfReactants>
        <listOfProducts>
          <speciesReference species="M_ade_c"/>
          <speciesReference species="M_prpp_c"/>
        </listOfProducts>
        <kineticLaw>
          <math xmlns="http://www.w3.org/1998/Math/MathML">
            <ci> FLUX_VALUE </ci>
          </math>
          <listOfParameters>
            <parameter id="LOWER_BOUND" value="-1000" units="mmol_per_gDW_per_hr"/>
            <parameter id="UPPER_BOUND" value="1000" units="mmol_per_gDW_per_hr"/>
            <parameter id="OBJECTIVE_COEFFICIENT" value="0"/>
            <parameter id="FLUX_VALUE" value="0" units="mmol_per_gDW_per_hr"/>
          </listOfParameters>
        </kineticLaw>
      </reaction>
      <reaction id="R_ADSK" name="ADSK" reversible="false">
        <notes>
          <html xmlns="http://www.w3.org/1999/xhtml"><p>GENE_ASSOCIATION: Cbei_4186</p><p>GENE_LIST: Cbei_4186</p><p>SUBSYSTEM: Purine metabolism /// Sulfur metabolism</p></html>
        </notes>
        <listOfReactants>
          <speciesReference species="M_aps_c"/>
          <speciesReference species="M_atp_c"/>
        </listOfReactants>
        <listOfProducts>
          <speciesReference species="M_adp_c"/>
          <speciesReference species="M_h_c"/>
          <speciesReference species="M_paps_c"/>
        </listOfProducts>
        <kineticLaw>
          <math xmlns="http://www.w3.org/1998/Math/MathML">
            <ci> FLUX_VALUE </ci>
          </math>
          <listOfParameters>
            <parameter id="LOWER_BOUND" value="0" units="mmol_per_gDW_per_hr"/>
            <parameter id="UPPER_BOUND" value="1000" units="mmol_per_gDW_per_hr"/>
            <parameter id="OBJECTIVE_COEFFICIENT" value="0"/>
            <parameter id="FLUX_VALUE" value="500" units="mmol_per_gDW_per_hr"/>
          </listOfParameters>
        </kineticLaw>
      </reaction>
      <reaction id="R_ADSL1" name="ADSL1" reversible="false">
        <notes>
          <html xmlns="http://www.w3.org/1999/xhtml"><p>GENE_ASSOCIATION: Cbei_1221</p><p>GENE_LIST: Cbei_1221</p><p>SUBSYSTEM: Alanine, aspartate and glutamate metabolism /// Purine metabolism</p></html>
        </notes>
        <listOfReactants>
          <speciesReference species="M_dcamp_c"/>
        </listOfReactants>
        <listOfProducts>
          <speciesReference species="M_amp_c"/>
          <speciesReference species="M_fum_c"/>
        </listOfProducts>
        <kineticLaw>
          <math xmlns="http://www.w3.org/1998/Math/MathML">
            <ci> FLUX_VALUE </ci>
          </math>
          <listOfParameters>
            <parameter id="LOWER_BOUND" value="0" units="mmol_per_gDW_per_hr"/>
            <parameter id="UPPER_BOUND" value="1000" units="mmol_per_gDW_per_hr"/>
            <parameter id="OBJECTIVE_COEFFICIENT" value="0"/>
            <parameter id="FLUX_VALUE" value="500" units="mmol_per_gDW_per_hr"/>
          </listOfParameters>
        </kineticLaw>
      </reaction>
      <reaction id="R_ADSL2" name="ADSL2" reversible="false">
        <notes>
          <html xmlns="http://www.w3.org/1999/xhtml"><p>GENE_ASSOCIATION: Cbei_1221</p><p>GENE_LIST: Cbei_1221</p><p>SUBSYSTEM: Purine metabolism</p></html>
        </notes>
        <listOfReactants>
          <speciesReference species="M_25aics_c"/>
        </listOfReactants>
        <listOfProducts>
          <speciesReference species="M_aicar_c"/>
          <speciesReference species="M_fum_c"/>
        </listOfProducts>
        <kineticLaw>
          <math xmlns="http://www.w3.org/1998/Math/MathML">
            <ci> FLUX_VALUE </ci>
          </math>
          <listOfParameters>
            <parameter id="LOWER_BOUND" value="0" units="mmol_per_gDW_per_hr"/>
            <parameter id="UPPER_BOUND" value="1000" units="mmol_per_gDW_per_hr"/>
            <parameter id="OBJECTIVE_COEFFICIENT" value="0"/>
            <parameter id="FLUX_VALUE" value="500" units="mmol_per_gDW_per_hr"/>
          </listOfParameters>
        </kineticLaw>
      </reaction>
      <reaction id="R_ADSR" name="ADSR">
        <notes>
          <html xmlns="http://www.w3.org/1999/xhtml"><p>GENE_ASSOCIATION: Cbei_4189</p><p>GENE_LIST: Cbei_4189</p><p>SUBSYSTEM: Sulfur metabolism</p></html>
        </notes>
        <listOfReactants>
          <speciesReference species="M_amp_c"/>
          <speciesReference species="M_fad_c"/>
          <speciesReference species="M_h_c" stoichiometry="2"/>
          <speciesReference species="M_so3_c"/>
        </listOfReactants>
        <listOfProducts>
          <speciesReference species="M_aps_c"/>
          <speciesReference species="M_fadh2_c"/>
        </listOfProducts>
        <kineticLaw>
          <math xmlns="http://www.w3.org/1998/Math/MathML">
            <ci> FLUX_VALUE </ci>
          </math>
          <listOfParameters>
            <parameter id="LOWER_BOUND" value="-1000" units="mmol_per_gDW_per_hr"/>
            <parameter id="UPPER_BOUND" value="1000" units="mmol_per_gDW_per_hr"/>
            <parameter id="OBJECTIVE_COEFFICIENT" value="0"/>
            <parameter id="FLUX_VALUE" value="0" units="mmol_per_gDW_per_hr"/>
          </listOfParameters>
        </kineticLaw>
      </reaction>
      <reaction id="R_ADSS" name="ADSS" reversible="false">
        <notes>
          <html xmlns="http://www.w3.org/1999/xhtml"><p>GENE_ASSOCIATION: ( Cbei_2082 or Cbei_5074 )</p><p>GENE_LIST: Cbei_2082 Cbei_5074</p><p>SUBSYSTEM: Alanine, aspartate and glutamate metabolism /// Purine metabolism</p></html>
        </notes>
        <listOfReactants>
          <speciesReference species="M_asp_L_c"/>
          <speciesReference species="M_gtp_c"/>
          <speciesReference species="M_imp_c"/>
        </listOfReactants>
        <listOfProducts>
          <speciesReference species="M_dcamp_c"/>
          <speciesReference species="M_gdp_c"/>
          <speciesReference species="M_h_c" stoichiometry="2"/>
          <speciesReference species="M_pi_c"/>
        </listOfProducts>
        <kineticLaw>
          <math xmlns="http://www.w3.org/1998/Math/MathML">
            <ci> FLUX_VALUE </ci>
          </math>
          <listOfParameters>
            <parameter id="LOWER_BOUND" value="0" units="mmol_per_gDW_per_hr"/>
            <parameter id="UPPER_BOUND" value="1000" units="mmol_per_gDW_per_hr"/>
            <parameter id="OBJECTIVE_COEFFICIENT" value="0"/>
            <parameter id="FLUX_VALUE" value="500" units="mmol_per_gDW_per_hr"/>
          </listOfParameters>
        </kineticLaw>
      </reaction>
      <reaction id="R_AEPPAT" name="AEPPAT">
        <notes>
          <html xmlns="http://www.w3.org/1999/xhtml"><p>GENE_ASSOCIATION: Cbei_4336</p><p>GENE_LIST: Cbei_4336</p><p>SUBSYSTEM: Phosphonate and phosphinate metabolism</p></html>
        </notes>
        <listOfReactants>
          <speciesReference species="M_2ameph_c"/>
          <speciesReference species="M_h_c" stoichiometry="2"/>
          <speciesReference species="M_pyr_c"/>
        </listOfReactants>
        <listOfProducts>
          <speciesReference species="M_ala_L_c"/>
          <speciesReference species="M_phosnacet_c"/>
        </listOfProducts>
        <kineticLaw>
          <math xmlns="http://www.w3.org/1998/Math/MathML">
            <ci> FLUX_VALUE </ci>
          </math>
          <listOfParameters>
            <parameter id="LOWER_BOUND" value="-1000" units="mmol_per_gDW_per_hr"/>
            <parameter id="UPPER_BOUND" value="1000" units="mmol_per_gDW_per_hr"/>
            <parameter id="OBJECTIVE_COEFFICIENT" value="0"/>
            <parameter id="FLUX_VALUE" value="0" units="mmol_per_gDW_per_hr"/>
          </listOfParameters>
        </kineticLaw>
      </reaction>
      <reaction id="R_AGAT2_CB" name="AGAT2_CB" reversible="false">
        <notes>
          <html xmlns="http://www.w3.org/1999/xhtml"><p>SUBSYSTEM: Fatty acid biosynthesis (lumped)</p></html>
        </notes>
        <listOfReactants>
          <speciesReference species="M_1ag3p_CB_c"/>
          <speciesReference species="M_c17cycACP_c" stoichiometry="0.12"/>
          <speciesReference species="M_c19cycACP_c" stoichiometry="0.05"/>
          <speciesReference species="M_hdACP_c" stoichiometry="0.19"/>
          <speciesReference species="M_myrsACP_c" stoichiometry="0.03"/>
          <speciesReference species="M_olACP_c" stoichiometry="0.04"/>
          <speciesReference species="M_palmACP_c" stoichiometry="0.54"/>
          <speciesReference species="M_stracp_c" stoichiometry="0.03"/>
        </listOfReactants>
        <listOfProducts>
          <speciesReference species="M_ACP_c"/>
          <speciesReference species="M_pa_CB_c"/>
        </listOfProducts>
        <kineticLaw>
          <math xmlns="http://www.w3.org/1998/Math/MathML">
            <ci> FLUX_VALUE </ci>
          </math>
          <listOfParameters>
            <parameter id="LOWER_BOUND" value="0" units="mmol_per_gDW_per_hr"/>
            <parameter id="UPPER_BOUND" value="1000" units="mmol_per_gDW_per_hr"/>
            <parameter id="OBJECTIVE_COEFFICIENT" value="0"/>
            <parameter id="FLUX_VALUE" value="500" units="mmol_per_gDW_per_hr"/>
          </listOfParameters>
        </kineticLaw>
      </reaction>
      <reaction id="R_AGDC" name="AGDC" reversible="false">
        <notes>
          <html xmlns="http://www.w3.org/1999/xhtml"><p>GENE_ASSOCIATION: Cbei_4564</p><p>GENE_LIST: Cbei_4564</p><p>SUBSYSTEM: Amino sugar and nucleotide sugar metabolism</p></html>
        </notes>
        <listOfReactants>
          <speciesReference species="M_acgam6p_c"/>
          <speciesReference species="M_h2o_c"/>
        </listOfReactants>
        <listOfProducts>
          <speciesReference species="M_ac_c"/>
          <speciesReference species="M_gam6p_c"/>
        </listOfProducts>
        <kineticLaw>
          <math xmlns="http://www.w3.org/1998/Math/MathML">
            <ci> FLUX_VALUE </ci>
          </math>
          <listOfParameters>
            <parameter id="LOWER_BOUND" value="0" units="mmol_per_gDW_per_hr"/>
            <parameter id="UPPER_BOUND" value="1000" units="mmol_per_gDW_per_hr"/>
            <parameter id="OBJECTIVE_COEFFICIENT" value="0"/>
            <parameter id="FLUX_VALUE" value="500" units="mmol_per_gDW_per_hr"/>
          </listOfParameters>
        </kineticLaw>
      </reaction>
      <reaction id="R_AGHY" name="AGHY" reversible="false">
        <notes>
          <html xmlns="http://www.w3.org/1999/xhtml"><p>GENE_ASSOCIATION: Cbei_4573</p><p>GENE_LIST: Cbei_4573</p><p>SUBSYSTEM: Phenylalanine, tyrosine and tryptophan biosynthesis</p></html>
        </notes>
        <listOfReactants>
          <speciesReference species="M_arog_L_c"/>
        </listOfReactants>
        <listOfProducts>
          <speciesReference species="M_co2_c"/>
          <speciesReference species="M_h2o_c"/>
          <speciesReference species="M_phe_L_c"/>
        </listOfProducts>
        <kineticLaw>
          <math xmlns="http://www.w3.org/1998/Math/MathML">
            <ci> FLUX_VALUE </ci>
          </math>
          <listOfParameters>
            <parameter id="LOWER_BOUND" value="0" units="mmol_per_gDW_per_hr"/>
            <parameter id="UPPER_BOUND" value="1000" units="mmol_per_gDW_per_hr"/>
            <parameter id="OBJECTIVE_COEFFICIENT" value="0"/>
            <parameter id="FLUX_VALUE" value="500" units="mmol_per_gDW_per_hr"/>
          </listOfParameters>
        </kineticLaw>
      </reaction>
      <reaction id="R_AGMIH" name="AGMIH" reversible="false">
        <notes>
          <html xmlns="http://www.w3.org/1999/xhtml"><p>GENE_ASSOCIATION: Cbei_1922</p><p>GENE_LIST: Cbei_1922</p><p>SUBSYSTEM: Arginine and proline metabolism</p></html>
        </notes>
        <listOfReactants>
          <speciesReference species="M_agm_c"/>
          <speciesReference species="M_h2o_c"/>
        </listOfReactants>
        <listOfProducts>
          <speciesReference species="M_carbputr_c"/>
          <speciesReference species="M_nh4_c"/>
        </listOfProducts>
        <kineticLaw>
          <math xmlns="http://www.w3.org/1998/Math/MathML">
            <ci> FLUX_VALUE </ci>
          </math>
          <listOfParameters>
            <parameter id="LOWER_BOUND" value="0" units="mmol_per_gDW_per_hr"/>
            <parameter id="UPPER_BOUND" value="1000" units="mmol_per_gDW_per_hr"/>
            <parameter id="OBJECTIVE_COEFFICIENT" value="0"/>
            <parameter id="FLUX_VALUE" value="500" units="mmol_per_gDW_per_hr"/>
          </listOfParameters>
        </kineticLaw>
      </reaction>
      <reaction id="R_AGPR" name="AGPR">
        <notes>
          <html xmlns="http://www.w3.org/1999/xhtml"><p>GENE_ASSOCIATION: Cbei_4517</p><p>GENE_LIST: Cbei_4517</p><p>SUBSYSTEM: Arginine and proline metabolism</p></html>
        </notes>
        <listOfReactants>
          <speciesReference species="M_acg5sa_c"/>
          <speciesReference species="M_nadp_c"/>
          <speciesReference species="M_pi_c"/>
        </listOfReactants>
        <listOfProducts>
          <speciesReference species="M_acg5p_c"/>
          <speciesReference species="M_h_c"/>
          <speciesReference species="M_nadph_c"/>
        </listOfProducts>
        <kineticLaw>
          <math xmlns="http://www.w3.org/1998/Math/MathML">
            <ci> FLUX_VALUE </ci>
          </math>
          <listOfParameters>
            <parameter id="LOWER_BOUND" value="-1000" units="mmol_per_gDW_per_hr"/>
            <parameter id="UPPER_BOUND" value="1000" units="mmol_per_gDW_per_hr"/>
            <parameter id="OBJECTIVE_COEFFICIENT" value="0"/>
            <parameter id="FLUX_VALUE" value="0" units="mmol_per_gDW_per_hr"/>
          </listOfParameters>
        </kineticLaw>
      </reaction>
      <reaction id="R_AHBNOOR" name="AHBNOOR" reversible="false">
        <notes>
          <html xmlns="http://www.w3.org/1999/xhtml"><p>GENE_ASSOCIATION: Cbei_0218</p><p>GENE_LIST: Cbei_0218</p><p>SUBSYSTEM: Valine, leucine and isoleucine biosynthesis</p></html>
        </notes>
        <listOfReactants>
          <speciesReference species="M_2ahbut_c"/>
          <speciesReference species="M_h_c"/>
        </listOfReactants>
        <listOfProducts>
          <speciesReference species="M_3h3mop_c"/>
        </listOfProducts>
        <kineticLaw>
          <math xmlns="http://www.w3.org/1998/Math/MathML">
            <ci> FLUX_VALUE </ci>
          </math>
          <listOfParameters>
            <parameter id="LOWER_BOUND" value="0" units="mmol_per_gDW_per_hr"/>
            <parameter id="UPPER_BOUND" value="1000" units="mmol_per_gDW_per_hr"/>
            <parameter id="OBJECTIVE_COEFFICIENT" value="0"/>
            <parameter id="FLUX_VALUE" value="500" units="mmol_per_gDW_per_hr"/>
          </listOfParameters>
        </kineticLaw>
      </reaction>
      <reaction id="R_AHBPL" name="AHBPL">
        <notes>
          <html xmlns="http://www.w3.org/1999/xhtml"><p>GENE_ASSOCIATION: ( Cbei_2730 or Cbei_2868 or Cbei_2647 or Cbei_0212 )</p><p>GENE_LIST: Cbei_0212 Cbei_2647 Cbei_2730 Cbei_2868</p><p>SUBSYSTEM: Valine, leucine and isoleucine biosynthesis</p></html>
        </notes>
        <listOfReactants>
          <speciesReference species="M_2obut_c"/>
          <speciesReference species="M_hethmpp_c"/>
        </listOfReactants>
        <listOfProducts>
          <speciesReference species="M_2ahbut_c"/>
          <speciesReference species="M_thmpp_c"/>
        </listOfProducts>
        <kineticLaw>
          <math xmlns="http://www.w3.org/1998/Math/MathML">
            <ci> FLUX_VALUE </ci>
          </math>
          <listOfParameters>
            <parameter id="LOWER_BOUND" value="-1000" units="mmol_per_gDW_per_hr"/>
            <parameter id="UPPER_BOUND" value="1000" units="mmol_per_gDW_per_hr"/>
            <parameter id="OBJECTIVE_COEFFICIENT" value="0"/>
            <parameter id="FLUX_VALUE" value="0" units="mmol_per_gDW_per_hr"/>
          </listOfParameters>
        </kineticLaw>
      </reaction>
      <reaction id="R_AHC" name="AHC" reversible="false">
        <notes>
          <html xmlns="http://www.w3.org/1999/xhtml"><p>GENE_ASSOCIATION: Cbei_2441</p><p>GENE_LIST: Cbei_2441</p><p>SUBSYSTEM: Cysteine and methionine metabolism</p></html>
        </notes>
        <listOfReactants>
          <speciesReference species="M_ahcys_c"/>
          <speciesReference species="M_h2o_c"/>
        </listOfReactants>
        <listOfProducts>
          <speciesReference species="M_adn_c"/>
          <speciesReference species="M_hcys_L_c"/>
        </listOfProducts>
        <kineticLaw>
          <math xmlns="http://www.w3.org/1998/Math/MathML">
            <ci> FLUX_VALUE </ci>
          </math>
          <listOfParameters>
            <parameter id="LOWER_BOUND" value="0" units="mmol_per_gDW_per_hr"/>
            <parameter id="UPPER_BOUND" value="1000" units="mmol_per_gDW_per_hr"/>
            <parameter id="OBJECTIVE_COEFFICIENT" value="0"/>
            <parameter id="FLUX_VALUE" value="500" units="mmol_per_gDW_per_hr"/>
          </listOfParameters>
        </kineticLaw>
      </reaction>
      <reaction id="R_AHCYSNS" name="AHCYSNS" reversible="false">
        <notes>
          <html xmlns="http://www.w3.org/1999/xhtml"><p>GENE_ASSOCIATION: Cbei_4917</p><p>GENE_LIST: Cbei_4917</p><p>SUBSYSTEM: Cysteine and methionine metabolism</p></html>
        </notes>
        <listOfReactants>
          <speciesReference species="M_ahcys_c"/>
          <speciesReference species="M_h2o_c"/>
        </listOfReactants>
        <listOfProducts>
          <speciesReference species="M_ade_c"/>
          <speciesReference species="M_rhcys_c"/>
        </listOfProducts>
        <kineticLaw>
          <math xmlns="http://www.w3.org/1998/Math/MathML">
            <ci> FLUX_VALUE </ci>
          </math>
          <listOfParameters>
            <parameter id="LOWER_BOUND" value="0" units="mmol_per_gDW_per_hr"/>
            <parameter id="UPPER_BOUND" value="1000" units="mmol_per_gDW_per_hr"/>
            <parameter id="OBJECTIVE_COEFFICIENT" value="0"/>
            <parameter id="FLUX_VALUE" value="500" units="mmol_per_gDW_per_hr"/>
          </listOfParameters>
        </kineticLaw>
      </reaction>
      <reaction id="R_AHDHPT" name="AHDHPT" reversible="false">
        <notes>
          <html xmlns="http://www.w3.org/1999/xhtml"><p>GENE_ASSOCIATION: Cbei_2540</p><p>GENE_LIST: Cbei_2540</p><p>SUBSYSTEM: Folate biosynthesis</p></html>
        </notes>
        <listOfReactants>
          <speciesReference species="M_25diamoxpyrm_c"/>
        </listOfReactants>
        <listOfProducts>
          <speciesReference species="M_ahdt_c"/>
          <speciesReference species="M_h2o_c"/>
        </listOfProducts>
        <kineticLaw>
          <math xmlns="http://www.w3.org/1998/Math/MathML">
            <ci> FLUX_VALUE </ci>
          </math>
          <listOfParameters>
            <parameter id="LOWER_BOUND" value="0" units="mmol_per_gDW_per_hr"/>
            <parameter id="UPPER_BOUND" value="1000" units="mmol_per_gDW_per_hr"/>
            <parameter id="OBJECTIVE_COEFFICIENT" value="0"/>
            <parameter id="FLUX_VALUE" value="500" units="mmol_per_gDW_per_hr"/>
          </listOfParameters>
        </kineticLaw>
      </reaction>
      <reaction id="R_AHSAL" name="AHSAL" reversible="false">
        <notes>
          <html xmlns="http://www.w3.org/1999/xhtml"><p>GENE_ASSOCIATION: ( Cbei_0766 or Cbei_3543 )</p><p>GENE_LIST: Cbei_0766 Cbei_3543</p><p>SUBSYSTEM: Cysteine and methionine metabolism</p></html>
        </notes>
        <listOfReactants>
          <speciesReference species="M_achms_c"/>
          <speciesReference species="M_trdrd_c"/>
          <speciesReference species="M_tsul_c"/>
        </listOfReactants>
        <listOfProducts>
          <speciesReference species="M_ac_c"/>
          <speciesReference species="M_h_c"/>
          <speciesReference species="M_hcys_L_c"/>
          <speciesReference species="M_so3_c"/>
          <speciesReference species="M_trdox_c"/>
        </listOfProducts>
        <kineticLaw>
          <math xmlns="http://www.w3.org/1998/Math/MathML">
            <ci> FLUX_VALUE </ci>
          </math>
          <listOfParameters>
            <parameter id="LOWER_BOUND" value="0" units="mmol_per_gDW_per_hr"/>
            <parameter id="UPPER_BOUND" value="1000" units="mmol_per_gDW_per_hr"/>
            <parameter id="OBJECTIVE_COEFFICIENT" value="0"/>
            <parameter id="FLUX_VALUE" value="500" units="mmol_per_gDW_per_hr"/>
          </listOfParameters>
        </kineticLaw>
      </reaction>
      <reaction id="R_AHSERL" name="AHSERL" reversible="false">
        <notes>
          <html xmlns="http://www.w3.org/1999/xhtml"><p>GENE_ASSOCIATION: ( Cbei_3543 or Cbei_0766 or Cbei_0609 )</p><p>GENE_LIST: Cbei_0609 Cbei_0766 Cbei_3543</p><p>SUBSYSTEM: Cysteine and methionine metabolism</p></html>
        </notes>
        <listOfReactants>
          <speciesReference species="M_achms_c"/>
          <speciesReference species="M_ch4s_c"/>
        </listOfReactants>
        <listOfProducts>
          <speciesReference species="M_ac_c"/>
          <speciesReference species="M_h_c"/>
          <speciesReference species="M_met_L_c"/>
        </listOfProducts>
        <kineticLaw>
          <math xmlns="http://www.w3.org/1998/Math/MathML">
            <ci> FLUX_VALUE </ci>
          </math>
          <listOfParameters>
            <parameter id="LOWER_BOUND" value="0" units="mmol_per_gDW_per_hr"/>
            <parameter id="UPPER_BOUND" value="1000" units="mmol_per_gDW_per_hr"/>
            <parameter id="OBJECTIVE_COEFFICIENT" value="0"/>
            <parameter id="FLUX_VALUE" value="500" units="mmol_per_gDW_per_hr"/>
          </listOfParameters>
        </kineticLaw>
      </reaction>
      <reaction id="R_AHSERL2" name="AHSERL2" reversible="false">
        <notes>
          <html xmlns="http://www.w3.org/1999/xhtml"><p>GENE_ASSOCIATION: ( Cbei_0766 or Cbei_3543 or Cbei_0609 or Cbei_0622 )</p><p>GENE_LIST: Cbei_0609 Cbei_0622 Cbei_0766 Cbei_3543</p><p>SUBSYSTEM: Cysteine and methionine metabolism</p></html>
        </notes>
        <listOfReactants>
          <speciesReference species="M_achms_c"/>
          <speciesReference species="M_h2s_c"/>
        </listOfReactants>
        <listOfProducts>
          <speciesReference species="M_ac_c"/>
          <speciesReference species="M_h_c"/>
          <speciesReference species="M_hcys_L_c"/>
        </listOfProducts>
        <kineticLaw>
          <math xmlns="http://www.w3.org/1998/Math/MathML">
            <ci> FLUX_VALUE </ci>
          </math>
          <listOfParameters>
            <parameter id="LOWER_BOUND" value="0" units="mmol_per_gDW_per_hr"/>
            <parameter id="UPPER_BOUND" value="1000" units="mmol_per_gDW_per_hr"/>
            <parameter id="OBJECTIVE_COEFFICIENT" value="0"/>
            <parameter id="FLUX_VALUE" value="500" units="mmol_per_gDW_per_hr"/>
          </listOfParameters>
        </kineticLaw>
      </reaction>
      <reaction id="R_AICART" name="AICART" reversible="false">
        <notes>
          <html xmlns="http://www.w3.org/1999/xhtml"><p>GENE_ASSOCIATION: ( Cbei_1059 or Cbei_3561 )</p><p>GENE_LIST: Cbei_1059 Cbei_3561</p><p>SUBSYSTEM: One carbon pool by folate</p></html>
        </notes>
        <listOfReactants>
          <speciesReference species="M_10fthf_c"/>
          <speciesReference species="M_aicar_c"/>
        </listOfReactants>
        <listOfProducts>
          <speciesReference species="M_fprica_c"/>
          <speciesReference species="M_thf_c"/>
        </listOfProducts>
        <kineticLaw>
          <math xmlns="http://www.w3.org/1998/Math/MathML">
            <ci> FLUX_VALUE </ci>
          </math>
          <listOfParameters>
            <parameter id="LOWER_BOUND" value="0" units="mmol_per_gDW_per_hr"/>
            <parameter id="UPPER_BOUND" value="1000" units="mmol_per_gDW_per_hr"/>
            <parameter id="OBJECTIVE_COEFFICIENT" value="0"/>
            <parameter id="FLUX_VALUE" value="500" units="mmol_per_gDW_per_hr"/>
          </listOfParameters>
        </kineticLaw>
      </reaction>
      <reaction id="R_AICL" name="AICL" reversible="false">
        <notes>
          <html xmlns="http://www.w3.org/1999/xhtml"><p>GENE_ASSOCIATION: Cbei_4408</p><p>GENE_LIST: Cbei_4408</p><p>SUBSYSTEM: Purine metabolism</p></html>
        </notes>
        <listOfReactants>
          <speciesReference species="M_5amimcarb_c"/>
          <speciesReference species="M_h_c"/>
        </listOfReactants>
        <listOfProducts>
          <speciesReference species="M_5amimid_c"/>
          <speciesReference species="M_co2_c"/>
        </listOfProducts>
        <kineticLaw>
          <math xmlns="http://www.w3.org/1998/Math/MathML">
            <ci> FLUX_VALUE </ci>
          </math>
          <listOfParameters>
            <parameter id="LOWER_BOUND" value="0" units="mmol_per_gDW_per_hr"/>
            <parameter id="UPPER_BOUND" value="1000" units="mmol_per_gDW_per_hr"/>
            <parameter id="OBJECTIVE_COEFFICIENT" value="0"/>
            <parameter id="FLUX_VALUE" value="500" units="mmol_per_gDW_per_hr"/>
          </listOfParameters>
        </kineticLaw>
      </reaction>
      <reaction id="R_AIRC" name="AIRC">
        <notes>
          <html xmlns="http://www.w3.org/1999/xhtml"><p>GENE_ASSOCIATION: Cbei_1054</p><p>GENE_LIST: Cbei_1054</p><p>SUBSYSTEM: Purine metabolism</p></html>
        </notes>
        <listOfReactants>
          <speciesReference species="M_5aizc_c"/>
          <speciesReference species="M_h_c"/>
        </listOfReactants>
        <listOfProducts>
          <speciesReference species="M_air_c"/>
          <speciesReference species="M_co2_c"/>
        </listOfProducts>
        <kineticLaw>
          <math xmlns="http://www.w3.org/1998/Math/MathML">
            <ci> FLUX_VALUE </ci>
          </math>
          <listOfParameters>
            <parameter id="LOWER_BOUND" value="-1000" units="mmol_per_gDW_per_hr"/>
            <parameter id="UPPER_BOUND" value="1000" units="mmol_per_gDW_per_hr"/>
            <parameter id="OBJECTIVE_COEFFICIENT" value="0"/>
            <parameter id="FLUX_VALUE" value="0" units="mmol_per_gDW_per_hr"/>
          </listOfParameters>
        </kineticLaw>
      </reaction>
      <reaction id="R_ALAALA" name="ALAALA" reversible="false">
        <notes>
          <html xmlns="http://www.w3.org/1999/xhtml"><p>GENE_ASSOCIATION: Cbei_0581</p><p>GENE_LIST: Cbei_0581</p><p>SUBSYSTEM: D-Alanine metabolism /// Peptidoglycan biosynthesis</p></html>
        </notes>
        <listOfReactants>
          <speciesReference species="M_ala_D_c" stoichiometry="2"/>
          <speciesReference species="M_atp_c"/>
        </listOfReactants>
        <listOfProducts>
          <speciesReference species="M_adp_c"/>
          <speciesReference species="M_alaala_c"/>
          <speciesReference species="M_h_c"/>
          <speciesReference species="M_pi_c"/>
        </listOfProducts>
        <kineticLaw>
          <math xmlns="http://www.w3.org/1998/Math/MathML">
            <ci> FLUX_VALUE </ci>
          </math>
          <listOfParameters>
            <parameter id="LOWER_BOUND" value="0" units="mmol_per_gDW_per_hr"/>
            <parameter id="UPPER_BOUND" value="1000" units="mmol_per_gDW_per_hr"/>
            <parameter id="OBJECTIVE_COEFFICIENT" value="0"/>
            <parameter id="FLUX_VALUE" value="500" units="mmol_per_gDW_per_hr"/>
          </listOfParameters>
        </kineticLaw>
      </reaction>
      <reaction id="R_ALAR" name="ALAR">
        <notes>
          <html xmlns="http://www.w3.org/1999/xhtml"><p>GENE_ASSOCIATION: ( Cbei_2758 or Cbei_4113 or Cbei_0863 or Cbei_0731 or Cbei_0234 or Cbei_2457 or Cbei_0047 or Cbei_4422 or Cbei_1831 or Cbei_4148 )</p><p>GENE_LIST: Cbei_0047 Cbei_0234 Cbei_0731 Cbei_0863 Cbei_1831 Cbei_2457 Cbei_2758 Cbei_4113 Cbei_4148 Cbei_4422</p><p>SUBSYSTEM: D-Alanine metabolism</p></html>
        </notes>
        <listOfReactants>
          <speciesReference species="M_ala_L_c"/>
        </listOfReactants>
        <listOfProducts>
          <speciesReference species="M_ala_D_c"/>
        </listOfProducts>
        <kineticLaw>
          <math xmlns="http://www.w3.org/1998/Math/MathML">
            <ci> FLUX_VALUE </ci>
          </math>
          <listOfParameters>
            <parameter id="LOWER_BOUND" value="-1000" units="mmol_per_gDW_per_hr"/>
            <parameter id="UPPER_BOUND" value="1000" units="mmol_per_gDW_per_hr"/>
            <parameter id="OBJECTIVE_COEFFICIENT" value="0"/>
            <parameter id="FLUX_VALUE" value="0" units="mmol_per_gDW_per_hr"/>
          </listOfParameters>
        </kineticLaw>
      </reaction>
      <reaction id="R_ALATA_D" name="ALATA_D">
        <notes>
          <html xmlns="http://www.w3.org/1999/xhtml"><p>GENE_ASSOCIATION: Cbei_2762</p><p>GENE_LIST: Cbei_2762</p><p>SUBSYSTEM: D-Alanine metabolism</p></html>
        </notes>
        <listOfReactants>
          <speciesReference species="M_akg_c"/>
          <speciesReference species="M_ala_D_c"/>
        </listOfReactants>
        <listOfProducts>
          <speciesReference species="M_glu_D_c"/>
          <speciesReference species="M_pyr_c"/>
        </listOfProducts>
        <kineticLaw>
          <math xmlns="http://www.w3.org/1998/Math/MathML">
            <ci> FLUX_VALUE </ci>
          </math>
          <listOfParameters>
            <parameter id="LOWER_BOUND" value="-1000" units="mmol_per_gDW_per_hr"/>
            <parameter id="UPPER_BOUND" value="1000" units="mmol_per_gDW_per_hr"/>
            <parameter id="OBJECTIVE_COEFFICIENT" value="0"/>
            <parameter id="FLUX_VALUE" value="0" units="mmol_per_gDW_per_hr"/>
          </listOfParameters>
        </kineticLaw>
      </reaction>
      <reaction id="R_ALCD19" name="ALCD19" reversible="false">
        <notes>
          <html xmlns="http://www.w3.org/1999/xhtml"><p>GENE_ASSOCIATION: ( Cbei_4552 or Cbei_4933 )</p><p>GENE_LIST: Cbei_4552 Cbei_4933</p><p>SUBSYSTEM: Glycerolipid metabolism</p></html>
        </notes>
        <listOfReactants>
          <speciesReference species="M_glyc_c"/>
          <speciesReference species="M_nad_c"/>
        </listOfReactants>
        <listOfProducts>
          <speciesReference species="M_glyald_c"/>
          <speciesReference species="M_h_c"/>
          <speciesReference species="M_nadh_c"/>
        </listOfProducts>
        <kineticLaw>
          <math xmlns="http://www.w3.org/1998/Math/MathML">
            <ci> FLUX_VALUE </ci>
          </math>
          <listOfParameters>
            <parameter id="LOWER_BOUND" value="0" units="mmol_per_gDW_per_hr"/>
            <parameter id="UPPER_BOUND" value="1000" units="mmol_per_gDW_per_hr"/>
            <parameter id="OBJECTIVE_COEFFICIENT" value="0"/>
            <parameter id="FLUX_VALUE" value="500" units="mmol_per_gDW_per_hr"/>
          </listOfParameters>
        </kineticLaw>
      </reaction>
      <reaction id="R_ALCD19y" name="ALCD19y" reversible="false">
        <notes>
          <html xmlns="http://www.w3.org/1999/xhtml"><p>GENE_ASSOCIATION: Cbei_0544</p><p>GENE_LIST: Cbei_0544</p><p>SUBSYSTEM: Glycerolipid metabolism</p></html>
        </notes>
        <listOfReactants>
          <speciesReference species="M_glyc_c"/>
          <speciesReference species="M_nadp_c"/>
        </listOfReactants>
        <listOfProducts>
          <speciesReference species="M_glyald_c"/>
          <speciesReference species="M_h_c"/>
          <speciesReference species="M_nadph_c"/>
        </listOfProducts>
        <kineticLaw>
          <math xmlns="http://www.w3.org/1998/Math/MathML">
            <ci> FLUX_VALUE </ci>
          </math>
          <listOfParameters>
            <parameter id="LOWER_BOUND" value="0" units="mmol_per_gDW_per_hr"/>
            <parameter id="UPPER_BOUND" value="1000" units="mmol_per_gDW_per_hr"/>
            <parameter id="OBJECTIVE_COEFFICIENT" value="0"/>
            <parameter id="FLUX_VALUE" value="500" units="mmol_per_gDW_per_hr"/>
          </listOfParameters>
        </kineticLaw>
      </reaction>
      <reaction id="R_ALCD2" name="ALCD2">
        <notes>
          <html xmlns="http://www.w3.org/1999/xhtml"><p>GENE_ASSOCIATION: Cbei_0305</p><p>GENE_LIST: Cbei_0305</p><p>SUBSYSTEM: Glycolysis / Gluconeogenesis</p></html>
        </notes>
        <listOfReactants>
          <speciesReference species="M_etoh_c"/>
          <speciesReference species="M_nad_c"/>
        </listOfReactants>
        <listOfProducts>
          <speciesReference species="M_acald_c"/>
          <speciesReference species="M_h_c"/>
          <speciesReference species="M_nadh_c"/>
        </listOfProducts>
        <kineticLaw>
          <math xmlns="http://www.w3.org/1998/Math/MathML">
            <ci> FLUX_VALUE </ci>
          </math>
          <listOfParameters>
            <parameter id="LOWER_BOUND" value="-1000" units="mmol_per_gDW_per_hr"/>
            <parameter id="UPPER_BOUND" value="1000" units="mmol_per_gDW_per_hr"/>
            <parameter id="OBJECTIVE_COEFFICIENT" value="0"/>
            <parameter id="FLUX_VALUE" value="0" units="mmol_per_gDW_per_hr"/>
          </listOfParameters>
        </kineticLaw>
      </reaction>
      <reaction id="R_ALCD22_L" name="ALCD22_L" reversible="false">
        <notes>
          <html xmlns="http://www.w3.org/1999/xhtml"><p>GENE_ASSOCIATION: Cbei_1464</p><p>GENE_LIST: Cbei_1464</p><p>SUBSYSTEM: Pyruvate metabolism</p></html>
        </notes>
        <listOfReactants>
          <speciesReference species="M_lald_L_c"/>
          <speciesReference species="M_nad_c"/>
        </listOfReactants>
        <listOfProducts>
          <speciesReference species="M_h_c"/>
          <speciesReference species="M_mthgxl_c"/>
          <speciesReference species="M_nadh_c"/>
        </listOfProducts>
        <kineticLaw>
          <math xmlns="http://www.w3.org/1998/Math/MathML">
            <ci> FLUX_VALUE </ci>
          </math>
          <listOfParameters>
            <parameter id="LOWER_BOUND" value="0" units="mmol_per_gDW_per_hr"/>
            <parameter id="UPPER_BOUND" value="1000" units="mmol_per_gDW_per_hr"/>
            <parameter id="OBJECTIVE_COEFFICIENT" value="0"/>
            <parameter id="FLUX_VALUE" value="500" units="mmol_per_gDW_per_hr"/>
          </listOfParameters>
        </kineticLaw>
      </reaction>
      <reaction id="R_ALCDFE" name="ALCDFE">
        <notes>
          <html xmlns="http://www.w3.org/1999/xhtml"><p>GENE_ASSOCIATION: Cbei_4933</p><p>GENE_LIST: Cbei_4933</p><p>SUBSYSTEM: Butanoate metabolism</p></html>
        </notes>
        <listOfReactants>
          <speciesReference species="M_h_c"/>
          <speciesReference species="M_nadh_c"/>
          <speciesReference species="M_sucsal_c"/>
        </listOfReactants>
        <listOfProducts>
          <speciesReference species="M_4ohbut_c"/>
          <speciesReference species="M_nad_c"/>
        </listOfProducts>
        <kineticLaw>
          <math xmlns="http://www.w3.org/1998/Math/MathML">
            <ci> FLUX_VALUE </ci>
          </math>
          <listOfParameters>
            <parameter id="LOWER_BOUND" value="-1000" units="mmol_per_gDW_per_hr"/>
            <parameter id="UPPER_BOUND" value="1000" units="mmol_per_gDW_per_hr"/>
            <parameter id="OBJECTIVE_COEFFICIENT" value="0"/>
            <parameter id="FLUX_VALUE" value="0" units="mmol_per_gDW_per_hr"/>
          </listOfParameters>
        </kineticLaw>
      </reaction>
      <reaction id="R_ALDD2x" name="ALDD2x" reversible="false">
        <notes>
          <html xmlns="http://www.w3.org/1999/xhtml"><p>GENE_ASSOCIATION: ( Cbei_0727 or Cbei_1953 )</p><p>GENE_LIST: Cbei_0727 Cbei_1953</p><p>SUBSYSTEM: Glycolysis / Gluconeogenesis /// Pyruvate metabolism</p></html>
        </notes>
        <listOfReactants>
          <speciesReference species="M_acald_c"/>
          <speciesReference species="M_h2o_c"/>
          <speciesReference species="M_nad_c"/>
        </listOfReactants>
        <listOfProducts>
          <speciesReference species="M_ac_c"/>
          <speciesReference species="M_h_c" stoichiometry="2"/>
          <speciesReference species="M_nadh_c"/>
        </listOfProducts>
        <kineticLaw>
          <math xmlns="http://www.w3.org/1998/Math/MathML">
            <ci> FLUX_VALUE </ci>
          </math>
          <listOfParameters>
            <parameter id="LOWER_BOUND" value="0" units="mmol_per_gDW_per_hr"/>
            <parameter id="UPPER_BOUND" value="1000" units="mmol_per_gDW_per_hr"/>
            <parameter id="OBJECTIVE_COEFFICIENT" value="0"/>
            <parameter id="FLUX_VALUE" value="500" units="mmol_per_gDW_per_hr"/>
          </listOfParameters>
        </kineticLaw>
      </reaction>
      <reaction id="R_ALLTN" name="ALLTN">
        <notes>
          <html xmlns="http://www.w3.org/1999/xhtml"><p>GENE_ASSOCIATION: Cbei_1970</p><p>GENE_LIST: Cbei_1970</p><p>SUBSYSTEM: Purine metabolism</p></html>
        </notes>
        <listOfReactants>
          <speciesReference species="M_alltn_c"/>
          <speciesReference species="M_h2o_c"/>
        </listOfReactants>
        <listOfProducts>
          <speciesReference species="M_alltt_c"/>
          <speciesReference species="M_h_c"/>
        </listOfProducts>
        <kineticLaw>
          <math xmlns="http://www.w3.org/1998/Math/MathML">
            <ci> FLUX_VALUE </ci>
          </math>
          <listOfParameters>
            <parameter id="LOWER_BOUND" value="-1000" units="mmol_per_gDW_per_hr"/>
            <parameter id="UPPER_BOUND" value="1000" units="mmol_per_gDW_per_hr"/>
            <parameter id="OBJECTIVE_COEFFICIENT" value="0"/>
            <parameter id="FLUX_VALUE" value="0" units="mmol_per_gDW_per_hr"/>
          </listOfParameters>
        </kineticLaw>
      </reaction>
      <reaction id="R_ALMM" name="ALMM" reversible="false">
        <notes>
          <html xmlns="http://www.w3.org/1999/xhtml"><p>GENE_ASSOCIATION: Cbei_0218</p><p>GENE_LIST: Cbei_0218</p><p>SUBSYSTEM: Valine, leucine and isoleucine biosynthesis</p></html>
        </notes>
        <listOfReactants>
          <speciesReference species="M_alac_S_c"/>
          <speciesReference species="M_h_c"/>
        </listOfReactants>
        <listOfProducts>
          <speciesReference species="M_3h3mob_c"/>
        </listOfProducts>
        <kineticLaw>
          <math xmlns="http://www.w3.org/1998/Math/MathML">
            <ci> FLUX_VALUE </ci>
          </math>
          <listOfParameters>
            <parameter id="LOWER_BOUND" value="0" units="mmol_per_gDW_per_hr"/>
            <parameter id="UPPER_BOUND" value="1000" units="mmol_per_gDW_per_hr"/>
            <parameter id="OBJECTIVE_COEFFICIENT" value="0"/>
            <parameter id="FLUX_VALUE" value="500" units="mmol_per_gDW_per_hr"/>
          </listOfParameters>
        </kineticLaw>
      </reaction>
      <reaction id="R_ALPHNH" name="ALPHNH" reversible="false">
        <notes>
          <html xmlns="http://www.w3.org/1999/xhtml"><p>GENE_ASSOCIATION: ( Cbei_2756 or Cbei_2757 )</p><p>GENE_LIST: Cbei_2756 Cbei_2757</p><p>SUBSYSTEM: Arginine and proline metabolism /// Atrazine degradation</p></html>
        </notes>
        <listOfReactants>
          <speciesReference species="M_allphn_c"/>
          <speciesReference species="M_h_c" stoichiometry="3"/>
          <speciesReference species="M_h2o_c"/>
        </listOfReactants>
        <listOfProducts>
          <speciesReference species="M_co2_c" stoichiometry="2"/>
          <speciesReference species="M_nh4_c" stoichiometry="2"/>
        </listOfProducts>
        <kineticLaw>
          <math xmlns="http://www.w3.org/1998/Math/MathML">
            <ci> FLUX_VALUE </ci>
          </math>
          <listOfParameters>
            <parameter id="LOWER_BOUND" value="0" units="mmol_per_gDW_per_hr"/>
            <parameter id="UPPER_BOUND" value="1000" units="mmol_per_gDW_per_hr"/>
            <parameter id="OBJECTIVE_COEFFICIENT" value="0"/>
            <parameter id="FLUX_VALUE" value="500" units="mmol_per_gDW_per_hr"/>
          </listOfParameters>
        </kineticLaw>
      </reaction>
      <reaction id="R_ALPL" name="ALPL">
        <notes>
          <html xmlns="http://www.w3.org/1999/xhtml"><p>GENE_ASSOCIATION: ( Cbei_2730 or Cbei_2868 or Cbei_2647 or Cbei_0212 )</p><p>GENE_LIST: Cbei_0212 Cbei_2647 Cbei_2730 Cbei_2868</p><p>SUBSYSTEM: Butanoate metabolism</p></html>
        </notes>
        <listOfReactants>
          <speciesReference species="M_alac_S_c"/>
          <speciesReference species="M_thmpp_c"/>
        </listOfReactants>
        <listOfProducts>
          <speciesReference species="M_hethmpp_c"/>
          <speciesReference species="M_pyr_c"/>
        </listOfProducts>
        <kineticLaw>
          <math xmlns="http://www.w3.org/1998/Math/MathML">
            <ci> FLUX_VALUE </ci>
          </math>
          <listOfParameters>
            <parameter id="LOWER_BOUND" value="-1000" units="mmol_per_gDW_per_hr"/>
            <parameter id="UPPER_BOUND" value="1000" units="mmol_per_gDW_per_hr"/>
            <parameter id="OBJECTIVE_COEFFICIENT" value="0"/>
            <parameter id="FLUX_VALUE" value="0" units="mmol_per_gDW_per_hr"/>
          </listOfParameters>
        </kineticLaw>
      </reaction>
      <reaction id="R_ALR2" name="ALR2">
        <notes>
          <html xmlns="http://www.w3.org/1999/xhtml"><p>GENE_ASSOCIATION: Cbei_2421</p><p>GENE_LIST: Cbei_2421</p><p>SUBSYSTEM: Glycine, serine and threonine metabolism</p></html>
        </notes>
        <listOfReactants>
          <speciesReference species="M_h_c"/>
          <speciesReference species="M_mthgxl_c"/>
          <speciesReference species="M_nadph_c"/>
        </listOfReactants>
        <listOfProducts>
          <speciesReference species="M_acetol_c"/>
          <speciesReference species="M_nadp_c"/>
        </listOfProducts>
        <kineticLaw>
          <math xmlns="http://www.w3.org/1998/Math/MathML">
            <ci> FLUX_VALUE </ci>
          </math>
          <listOfParameters>
            <parameter id="LOWER_BOUND" value="-1000" units="mmol_per_gDW_per_hr"/>
            <parameter id="UPPER_BOUND" value="1000" units="mmol_per_gDW_per_hr"/>
            <parameter id="OBJECTIVE_COEFFICIENT" value="0"/>
            <parameter id="FLUX_VALUE" value="0" units="mmol_per_gDW_per_hr"/>
          </listOfParameters>
        </kineticLaw>
      </reaction>
      <reaction id="R_ALTRH" name="ALTRH" reversible="false">
        <notes>
          <html xmlns="http://www.w3.org/1999/xhtml"><p>GENE_ASSOCIATION: Cbei_1839</p><p>GENE_LIST: Cbei_1839</p><p>SUBSYSTEM: Pentose and glucuronate interconversions</p></html>
        </notes>
        <listOfReactants>
          <speciesReference species="M_altrn_c"/>
        </listOfReactants>
        <listOfProducts>
          <speciesReference species="M_2ddglcn_c"/>
          <speciesReference species="M_h2o_c"/>
        </listOfProducts>
        <kineticLaw>
          <math xmlns="http://www.w3.org/1998/Math/MathML">
            <ci> FLUX_VALUE </ci>
          </math>
          <listOfParameters>
            <parameter id="LOWER_BOUND" value="0" units="mmol_per_gDW_per_hr"/>
            <parameter id="UPPER_BOUND" value="1000" units="mmol_per_gDW_per_hr"/>
            <parameter id="OBJECTIVE_COEFFICIENT" value="0"/>
            <parameter id="FLUX_VALUE" value="500" units="mmol_per_gDW_per_hr"/>
          </listOfParameters>
        </kineticLaw>
      </reaction>
      <reaction id="R_AMAA" name="AMAA" reversible="false">
        <notes>
          <html xmlns="http://www.w3.org/1999/xhtml"><p>GENE_ASSOCIATION: ( Cbei_4698 or Cbei_4699 )</p><p>GENE_LIST: Cbei_4698 Cbei_4699</p><p>SUBSYSTEM: Peptidoglycan biosynthesis</p></html>
        </notes>
        <listOfReactants>
          <speciesReference species="M_acmama_c"/>
          <speciesReference species="M_h2o_c"/>
        </listOfReactants>
        <listOfProducts>
          <speciesReference species="M_acmam_c"/>
          <speciesReference species="M_ala_L_c"/>
        </listOfProducts>
        <kineticLaw>
          <math xmlns="http://www.w3.org/1998/Math/MathML">
            <ci> FLUX_VALUE </ci>
          </math>
          <listOfParameters>
            <parameter id="LOWER_BOUND" value="0" units="mmol_per_gDW_per_hr"/>
            <parameter id="UPPER_BOUND" value="1000" units="mmol_per_gDW_per_hr"/>
            <parameter id="OBJECTIVE_COEFFICIENT" value="0"/>
            <parameter id="FLUX_VALUE" value="500" units="mmol_per_gDW_per_hr"/>
          </listOfParameters>
        </kineticLaw>
      </reaction>
      <reaction id="R_AMACAPT" name="AMACAPT" reversible="false">
        <notes>
          <html xmlns="http://www.w3.org/1999/xhtml"><p>GENE_ASSOCIATION: Cbei_4410</p><p>GENE_LIST: Cbei_4410</p><p>SUBSYSTEM: Glutathione metabolism</p></html>
        </notes>
        <listOfReactants>
          <speciesReference species="M_15dap_c"/>
          <speciesReference species="M_ametam_c"/>
        </listOfReactants>
        <listOfProducts>
          <speciesReference species="M_5mta_c"/>
          <speciesReference species="M_aminopropylcdvn_c"/>
          <speciesReference species="M_h_c"/>
        </listOfProducts>
        <kineticLaw>
          <math xmlns="http://www.w3.org/1998/Math/MathML">
            <ci> FLUX_VALUE </ci>
          </math>
          <listOfParameters>
            <parameter id="LOWER_BOUND" value="0" units="mmol_per_gDW_per_hr"/>
            <parameter id="UPPER_BOUND" value="1000" units="mmol_per_gDW_per_hr"/>
            <parameter id="OBJECTIVE_COEFFICIENT" value="0"/>
            <parameter id="FLUX_VALUE" value="500" units="mmol_per_gDW_per_hr"/>
          </listOfParameters>
        </kineticLaw>
      </reaction>
      <reaction id="R_AMALT1" name="AMALT1" reversible="false">
        <notes>
          <html xmlns="http://www.w3.org/1999/xhtml"><p>GENE_ASSOCIATION: Cbei_0864 or Cbei_0233</p><p>GENE_LIST: Cbei_0233 Cbei_0864</p><p>SUBSYSTEM: Starch and sucrose metabolism</p></html>
        </notes>
        <listOfReactants>
          <speciesReference species="M_malt_c"/>
          <speciesReference species="M_malttr_c"/>
        </listOfReactants>
        <listOfProducts>
          <speciesReference species="M_glc_D_c"/>
          <speciesReference species="M_maltttr_c"/>
        </listOfProducts>
        <kineticLaw>
          <math xmlns="http://www.w3.org/1998/Math/MathML">
            <ci> FLUX_VALUE </ci>
          </math>
          <listOfParameters>
            <parameter id="LOWER_BOUND" value="0" units="mmol_per_gDW_per_hr"/>
            <parameter id="UPPER_BOUND" value="1000" units="mmol_per_gDW_per_hr"/>
            <parameter id="OBJECTIVE_COEFFICIENT" value="0"/>
            <parameter id="FLUX_VALUE" value="500" units="mmol_per_gDW_per_hr"/>
          </listOfParameters>
        </kineticLaw>
      </reaction>
      <reaction id="R_AMAOT" name="AMAOT" reversible="false">
        <notes>
          <html xmlns="http://www.w3.org/1999/xhtml"><p>GENE_ASSOCIATION: Cbei_4347</p><p>GENE_LIST: Cbei_4347</p><p>SUBSYSTEM: Biotin metabolism</p></html>
        </notes>
        <listOfReactants>
          <speciesReference species="M_8aonn_c"/>
          <speciesReference species="M_amet_c"/>
        </listOfReactants>
        <listOfProducts>
          <speciesReference species="M_amob_c"/>
          <speciesReference species="M_dann_c"/>
        </listOfProducts>
        <kineticLaw>
          <math xmlns="http://www.w3.org/1998/Math/MathML">
            <ci> FLUX_VALUE </ci>
          </math>
          <listOfParameters>
            <parameter id="LOWER_BOUND" value="0" units="mmol_per_gDW_per_hr"/>
            <parameter id="UPPER_BOUND" value="1000" units="mmol_per_gDW_per_hr"/>
            <parameter id="OBJECTIVE_COEFFICIENT" value="0"/>
            <parameter id="FLUX_VALUE" value="500" units="mmol_per_gDW_per_hr"/>
          </listOfParameters>
        </kineticLaw>
      </reaction>
      <reaction id="R_AMAPE" name="AMAPE">
        <notes>
          <html xmlns="http://www.w3.org/1999/xhtml"><p>GENE_ASSOCIATION: Cbei_1917</p><p>GENE_LIST: Cbei_1917</p><p>SUBSYSTEM: Amino sugar and nucleotide sugar metabolism</p></html>
        </notes>
        <listOfReactants>
          <speciesReference species="M_Nactetyl6p_c"/>
          <speciesReference species="M_h2o_c"/>
        </listOfReactants>
        <listOfProducts>
          <speciesReference species="M_acgam6p_c"/>
          <speciesReference species="M_h_c" stoichiometry="2"/>
          <speciesReference species="M_lac_D_c"/>
        </listOfProducts>
        <kineticLaw>
          <math xmlns="http://www.w3.org/1998/Math/MathML">
            <ci> FLUX_VALUE </ci>
          </math>
          <listOfParameters>
            <parameter id="LOWER_BOUND" value="-1000" units="mmol_per_gDW_per_hr"/>
            <parameter id="UPPER_BOUND" value="1000" units="mmol_per_gDW_per_hr"/>
            <parameter id="OBJECTIVE_COEFFICIENT" value="0"/>
            <parameter id="FLUX_VALUE" value="0" units="mmol_per_gDW_per_hr"/>
          </listOfParameters>
        </kineticLaw>
      </reaction>
      <reaction id="R_AMID" name="AMID" reversible="false">
        <notes>
          <html xmlns="http://www.w3.org/1999/xhtml"><p>GENE_ASSOCIATION: Cbei_2128</p><p>GENE_LIST: Cbei_2128</p><p>SUBSYSTEM: Arginine and proline metabolism</p></html>
        </notes>
        <listOfReactants>
          <speciesReference species="M_4gudbd_c"/>
          <speciesReference species="M_h2o_c"/>
        </listOfReactants>
        <listOfProducts>
          <speciesReference species="M_4gudbutn_c"/>
          <speciesReference species="M_nh4_c"/>
        </listOfProducts>
        <kineticLaw>
          <math xmlns="http://www.w3.org/1998/Math/MathML">
            <ci> FLUX_VALUE </ci>
          </math>
          <listOfParameters>
            <parameter id="LOWER_BOUND" value="0" units="mmol_per_gDW_per_hr"/>
            <parameter id="UPPER_BOUND" value="1000" units="mmol_per_gDW_per_hr"/>
            <parameter id="OBJECTIVE_COEFFICIENT" value="0"/>
            <parameter id="FLUX_VALUE" value="500" units="mmol_per_gDW_per_hr"/>
          </listOfParameters>
        </kineticLaw>
      </reaction>
      <reaction id="R_AMID3" name="AMID3" reversible="false">
        <notes>
          <html xmlns="http://www.w3.org/1999/xhtml"><p>GENE_ASSOCIATION: Cbei_2128</p><p>GENE_LIST: Cbei_2128</p><p>SUBSYSTEM: Tryptophan metabolism</p></html>
        </notes>
        <listOfReactants>
          <speciesReference species="M_h2o_c"/>
          <speciesReference species="M_iad_c"/>
        </listOfReactants>
        <listOfProducts>
          <speciesReference species="M_ind3ac_c"/>
          <speciesReference species="M_nh4_c"/>
        </listOfProducts>
        <kineticLaw>
          <math xmlns="http://www.w3.org/1998/Math/MathML">
            <ci> FLUX_VALUE </ci>
          </math>
          <listOfParameters>
            <parameter id="LOWER_BOUND" value="0" units="mmol_per_gDW_per_hr"/>
            <parameter id="UPPER_BOUND" value="1000" units="mmol_per_gDW_per_hr"/>
            <parameter id="OBJECTIVE_COEFFICIENT" value="0"/>
            <parameter id="FLUX_VALUE" value="500" units="mmol_per_gDW_per_hr"/>
          </listOfParameters>
        </kineticLaw>
      </reaction>
      <reaction id="R_AMID5" name="AMID5" reversible="false">
        <notes>
          <html xmlns="http://www.w3.org/1999/xhtml"><p>GENE_ASSOCIATION: Cbei_2128 or Cbei_2077</p><p>GENE_LIST: Cbei_2077 Cbei_2128</p><p>SUBSYSTEM: Styrene degradation</p></html>
        </notes>
        <listOfReactants>
          <speciesReference species="M_aa_c"/>
          <speciesReference species="M_h_c"/>
          <speciesReference species="M_h2o_c"/>
        </listOfReactants>
        <listOfProducts>
          <speciesReference species="M_acryl_c"/>
          <speciesReference species="M_nh4_c"/>
        </listOfProducts>
        <kineticLaw>
          <math xmlns="http://www.w3.org/1998/Math/MathML">
            <ci> FLUX_VALUE </ci>
          </math>
          <listOfParameters>
            <parameter id="LOWER_BOUND" value="0" units="mmol_per_gDW_per_hr"/>
            <parameter id="UPPER_BOUND" value="1000" units="mmol_per_gDW_per_hr"/>
            <parameter id="OBJECTIVE_COEFFICIENT" value="0"/>
            <parameter id="FLUX_VALUE" value="500" units="mmol_per_gDW_per_hr"/>
          </listOfParameters>
        </kineticLaw>
      </reaction>
      <reaction id="R_AMIDOT" name="AMIDOT" reversible="false">
        <notes>
          <html xmlns="http://www.w3.org/1999/xhtml"><p>GENE_ASSOCIATION: Cbei_2128</p><p>GENE_LIST: Cbei_2128</p><p>SUBSYSTEM: Unassigned</p></html>
        </notes>
        <listOfReactants>
          <speciesReference species="M_anNH_c"/>
          <speciesReference species="M_h2o_c"/>
        </listOfReactants>
        <listOfProducts>
          <speciesReference species="M_archdnt_c"/>
          <speciesReference species="M_etha_c"/>
        </listOfProducts>
        <kineticLaw>
          <math xmlns="http://www.w3.org/1998/Math/MathML">
            <ci> FLUX_VALUE </ci>
          </math>
          <listOfParameters>
            <parameter id="LOWER_BOUND" value="0" units="mmol_per_gDW_per_hr"/>
            <parameter id="UPPER_BOUND" value="1000" units="mmol_per_gDW_per_hr"/>
            <parameter id="OBJECTIVE_COEFFICIENT" value="0"/>
            <parameter id="FLUX_VALUE" value="500" units="mmol_per_gDW_per_hr"/>
          </listOfParameters>
        </kineticLaw>
      </reaction>
      <reaction id="R_AMMQT8_2" name="AMMQT8_2" reversible="false">
        <notes>
          <html xmlns="http://www.w3.org/1999/xhtml"><p>GENE_ASSOCIATION: ( Cbei_2963 or Cbei_3481 )</p><p>GENE_LIST: Cbei_2963 Cbei_3481</p><p>SUBSYSTEM: Ubiquinone and other terpenoid-quinone biosynthesis</p></html>
        </notes>
        <listOfReactants>
          <speciesReference species="M_2dmmq8_c" stoichiometry="2"/>
          <speciesReference species="M_amet_c" stoichiometry="2"/>
        </listOfReactants>
        <listOfProducts>
          <speciesReference species="M_ahcys_c" stoichiometry="2"/>
          <speciesReference species="M_h_c" stoichiometry="2"/>
          <speciesReference species="M_mqn8_c" stoichiometry="2"/>
        </listOfProducts>
        <kineticLaw>
          <math xmlns="http://www.w3.org/1998/Math/MathML">
            <ci> FLUX_VALUE </ci>
          </math>
          <listOfParameters>
            <parameter id="LOWER_BOUND" value="0" units="mmol_per_gDW_per_hr"/>
            <parameter id="UPPER_BOUND" value="1000" units="mmol_per_gDW_per_hr"/>
            <parameter id="OBJECTIVE_COEFFICIENT" value="0"/>
            <parameter id="FLUX_VALUE" value="500" units="mmol_per_gDW_per_hr"/>
          </listOfParameters>
        </kineticLaw>
      </reaction>
      <reaction id="R_AMPTASECG" name="AMPTASECG" reversible="false">
        <notes>
          <html xmlns="http://www.w3.org/1999/xhtml"><p>GENE_ASSOCIATION: Cbei_2737</p><p>GENE_LIST: Cbei_2737</p><p>SUBSYSTEM: Glutathione metabolism</p></html>
        </notes>
        <listOfReactants>
          <speciesReference species="M_cgly_c"/>
          <speciesReference species="M_h2o_c"/>
        </listOfReactants>
        <listOfProducts>
          <speciesReference species="M_cys_L_c"/>
          <speciesReference species="M_gly_c"/>
        </listOfProducts>
        <kineticLaw>
          <math xmlns="http://www.w3.org/1998/Math/MathML">
            <ci> FLUX_VALUE </ci>
          </math>
          <listOfParameters>
            <parameter id="LOWER_BOUND" value="0" units="mmol_per_gDW_per_hr"/>
            <parameter id="UPPER_BOUND" value="1000" units="mmol_per_gDW_per_hr"/>
            <parameter id="OBJECTIVE_COEFFICIENT" value="0"/>
            <parameter id="FLUX_VALUE" value="500" units="mmol_per_gDW_per_hr"/>
          </listOfParameters>
        </kineticLaw>
      </reaction>
      <reaction id="R_ANM9PS" name="ANM9PS">
        <notes>
          <html xmlns="http://www.w3.org/1999/xhtml"><p>GENE_ASSOCIATION: Cbei_4278</p><p>GENE_LIST: Cbei_4278</p><p>SUBSYSTEM: Amino sugar and nucleotide sugar metabolism</p></html>
        </notes>
        <listOfReactants>
          <speciesReference species="M_aman6p_c"/>
          <speciesReference species="M_h_c"/>
          <speciesReference species="M_h2o_c"/>
          <speciesReference species="M_pep_c"/>
        </listOfReactants>
        <listOfProducts>
          <speciesReference species="M_anm9p_c"/>
          <speciesReference species="M_pi_c"/>
        </listOfProducts>
        <kineticLaw>
          <math xmlns="http://www.w3.org/1998/Math/MathML">
            <ci> FLUX_VALUE </ci>
          </math>
          <listOfParameters>
            <parameter id="LOWER_BOUND" value="-1000" units="mmol_per_gDW_per_hr"/>
            <parameter id="UPPER_BOUND" value="1000" units="mmol_per_gDW_per_hr"/>
            <parameter id="OBJECTIVE_COEFFICIENT" value="0"/>
            <parameter id="FLUX_VALUE" value="0" units="mmol_per_gDW_per_hr"/>
          </listOfParameters>
        </kineticLaw>
      </reaction>
      <reaction id="R_ANPRT" name="ANPRT" reversible="false">
        <notes>
          <html xmlns="http://www.w3.org/1999/xhtml"><p>GENE_ASSOCIATION: Cbei_1751</p><p>GENE_LIST: Cbei_1751</p><p>SUBSYSTEM: Phenylalanine, tyrosine and tryptophan biosynthesis</p></html>
        </notes>
        <listOfReactants>
          <speciesReference species="M_anth_c"/>
          <speciesReference species="M_prpp_c"/>
        </listOfReactants>
        <listOfProducts>
          <speciesReference species="M_ppi_c"/>
          <speciesReference species="M_pran_c"/>
        </listOfProducts>
        <kineticLaw>
          <math xmlns="http://www.w3.org/1998/Math/MathML">
            <ci> FLUX_VALUE </ci>
          </math>
          <listOfParameters>
            <parameter id="LOWER_BOUND" value="0" units="mmol_per_gDW_per_hr"/>
            <parameter id="UPPER_BOUND" value="1000" units="mmol_per_gDW_per_hr"/>
            <parameter id="OBJECTIVE_COEFFICIENT" value="0"/>
            <parameter id="FLUX_VALUE" value="500" units="mmol_per_gDW_per_hr"/>
          </listOfParameters>
        </kineticLaw>
      </reaction>
      <reaction id="R_ANS" name="ANS" reversible="false">
        <notes>
          <html xmlns="http://www.w3.org/1999/xhtml"><p>GENE_ASSOCIATION: ( Cbei_1749 or Cbei_1750 or Cbei_4119 )</p><p>GENE_LIST: Cbei_1749 Cbei_1750 Cbei_4119</p><p>SUBSYSTEM: Phenylalanine, tyrosine and tryptophan biosynthesis</p></html>
        </notes>
        <listOfReactants>
          <speciesReference species="M_chor_c"/>
          <speciesReference species="M_gln_L_c"/>
        </listOfReactants>
        <listOfProducts>
          <speciesReference species="M_anth_c"/>
          <speciesReference species="M_glu_L_c"/>
          <speciesReference species="M_h_c"/>
          <speciesReference species="M_pyr_c"/>
        </listOfProducts>
        <kineticLaw>
          <math xmlns="http://www.w3.org/1998/Math/MathML">
            <ci> FLUX_VALUE </ci>
          </math>
          <listOfParameters>
            <parameter id="LOWER_BOUND" value="0" units="mmol_per_gDW_per_hr"/>
            <parameter id="UPPER_BOUND" value="1000" units="mmol_per_gDW_per_hr"/>
            <parameter id="OBJECTIVE_COEFFICIENT" value="0"/>
            <parameter id="FLUX_VALUE" value="500" units="mmol_per_gDW_per_hr"/>
          </listOfParameters>
        </kineticLaw>
      </reaction>
      <reaction id="R_ANS2" name="ANS2" reversible="false">
        <notes>
          <html xmlns="http://www.w3.org/1999/xhtml"><p>GENE_ASSOCIATION: ( Cbei_1749 or Cbei_1750 )</p><p>GENE_LIST: Cbei_1749 Cbei_1750</p><p>SUBSYSTEM: Phenylalanine, tyrosine and tryptophan biosynthesis</p></html>
        </notes>
        <listOfReactants>
          <speciesReference species="M_chor_c"/>
          <speciesReference species="M_nh4_c"/>
        </listOfReactants>
        <listOfProducts>
          <speciesReference species="M_anth_c"/>
          <speciesReference species="M_h_c"/>
          <speciesReference species="M_h2o_c"/>
          <speciesReference species="M_pyr_c"/>
        </listOfProducts>
        <kineticLaw>
          <math xmlns="http://www.w3.org/1998/Math/MathML">
            <ci> FLUX_VALUE </ci>
          </math>
          <listOfParameters>
            <parameter id="LOWER_BOUND" value="0" units="mmol_per_gDW_per_hr"/>
            <parameter id="UPPER_BOUND" value="1000" units="mmol_per_gDW_per_hr"/>
            <parameter id="OBJECTIVE_COEFFICIENT" value="0"/>
            <parameter id="FLUX_VALUE" value="500" units="mmol_per_gDW_per_hr"/>
          </listOfParameters>
        </kineticLaw>
      </reaction>
      <reaction id="R_APAAH" name="APAAH">
        <notes>
          <html xmlns="http://www.w3.org/1999/xhtml"><p>GENE_ASSOCIATION: Cbei_4352</p><p>GENE_LIST: Cbei_4352</p><p>SUBSYSTEM: Lysine degradation</p></html>
        </notes>
        <listOfReactants>
          <speciesReference species="M_amnpentam_c"/>
          <speciesReference species="M_h2o_c"/>
        </listOfReactants>
        <listOfProducts>
          <speciesReference species="M_amnpent_c"/>
          <speciesReference species="M_nh4_c"/>
        </listOfProducts>
        <kineticLaw>
          <math xmlns="http://www.w3.org/1998/Math/MathML">
            <ci> FLUX_VALUE </ci>
          </math>
          <listOfParameters>
            <parameter id="LOWER_BOUND" value="-1000" units="mmol_per_gDW_per_hr"/>
            <parameter id="UPPER_BOUND" value="1000" units="mmol_per_gDW_per_hr"/>
            <parameter id="OBJECTIVE_COEFFICIENT" value="0"/>
            <parameter id="FLUX_VALUE" value="0" units="mmol_per_gDW_per_hr"/>
          </listOfParameters>
        </kineticLaw>
      </reaction>
      <reaction id="R_APAT2" name="APAT2">
        <notes>
          <html xmlns="http://www.w3.org/1999/xhtml"><p>GENE_ASSOCIATION: Cbei_4347</p><p>GENE_LIST: Cbei_4347</p><p>SUBSYSTEM: beta-Alanine metabolism /// Propanoate metabolism</p></html>
        </notes>
        <listOfReactants>
          <speciesReference species="M_akg_c"/>
          <speciesReference species="M_ala_B_c"/>
        </listOfReactants>
        <listOfProducts>
          <speciesReference species="M_glu_L_c"/>
          <speciesReference species="M_msa_c"/>
        </listOfProducts>
        <kineticLaw>
          <math xmlns="http://www.w3.org/1998/Math/MathML">
            <ci> FLUX_VALUE </ci>
          </math>
          <listOfParameters>
            <parameter id="LOWER_BOUND" value="-1000" units="mmol_per_gDW_per_hr"/>
            <parameter id="UPPER_BOUND" value="1000" units="mmol_per_gDW_per_hr"/>
            <parameter id="OBJECTIVE_COEFFICIENT" value="0"/>
            <parameter id="FLUX_VALUE" value="0" units="mmol_per_gDW_per_hr"/>
          </listOfParameters>
        </kineticLaw>
      </reaction>
      <reaction id="R_APPNADOR" name="APPNADOR" reversible="false">
        <notes>
          <html xmlns="http://www.w3.org/1999/xhtml"><p>GENE_ASSOCIATION: Cbei_0305</p><p>GENE_LIST: Cbei_0305</p><p>SUBSYSTEM: Drug metabolism - cytochrome P450</p></html>
        </notes>
        <listOfReactants>
          <speciesReference species="M_aldpmnd_c"/>
          <speciesReference species="M_h_c" stoichiometry="2"/>
          <speciesReference species="M_nadh_c"/>
        </listOfReactants>
        <listOfProducts>
          <speciesReference species="M_acphosphmd_c"/>
          <speciesReference species="M_nad_c"/>
        </listOfProducts>
        <kineticLaw>
          <math xmlns="http://www.w3.org/1998/Math/MathML">
            <ci> FLUX_VALUE </ci>
          </math>
          <listOfParameters>
            <parameter id="LOWER_BOUND" value="0" units="mmol_per_gDW_per_hr"/>
            <parameter id="UPPER_BOUND" value="1000" units="mmol_per_gDW_per_hr"/>
            <parameter id="OBJECTIVE_COEFFICIENT" value="0"/>
            <parameter id="FLUX_VALUE" value="500" units="mmol_per_gDW_per_hr"/>
          </listOfParameters>
        </kineticLaw>
      </reaction>
      <reaction id="R_APRAUR" name="APRAUR" reversible="false">
        <notes>
          <html xmlns="http://www.w3.org/1999/xhtml"><p>GENE_ASSOCIATION: Cbei_1224</p><p>GENE_LIST: Cbei_1224</p><p>SUBSYSTEM: Riboflavin metabolism</p></html>
        </notes>
        <listOfReactants>
          <speciesReference species="M_5apru_c"/>
          <speciesReference species="M_h_c"/>
          <speciesReference species="M_nadph_c"/>
        </listOfReactants>
        <listOfProducts>
          <speciesReference species="M_5aprbu_c"/>
          <speciesReference species="M_nadp_c"/>
        </listOfProducts>
        <kineticLaw>
          <math xmlns="http://www.w3.org/1998/Math/MathML">
            <ci> FLUX_VALUE </ci>
          </math>
          <listOfParameters>
            <parameter id="LOWER_BOUND" value="0" units="mmol_per_gDW_per_hr"/>
            <parameter id="UPPER_BOUND" value="1000" units="mmol_per_gDW_per_hr"/>
            <parameter id="OBJECTIVE_COEFFICIENT" value="0"/>
            <parameter id="FLUX_VALUE" value="500" units="mmol_per_gDW_per_hr"/>
          </listOfParameters>
        </kineticLaw>
      </reaction>
      <reaction id="R_ARABabc" name="ARABabc" reversible="false">
        <notes>
          <html xmlns="http://www.w3.org/1999/xhtml"><p>GENE_ASSOCIATION: Cbei_1380</p><p>GENE_LIST: Cbei_1380</p><p>SUBSYSTEM: Transport Reaction </p></html>
        </notes>
        <listOfReactants>
          <speciesReference species="M_arab_L_e"/>
          <speciesReference species="M_atp_c"/>
          <speciesReference species="M_h2o_c"/>
        </listOfReactants>
        <listOfProducts>
          <speciesReference species="M_adp_c"/>
          <speciesReference species="M_arab_L_c"/>
          <speciesReference species="M_h_c"/>
          <speciesReference species="M_pi_c"/>
        </listOfProducts>
        <kineticLaw>
          <math xmlns="http://www.w3.org/1998/Math/MathML">
            <ci> FLUX_VALUE </ci>
          </math>
          <listOfParameters>
            <parameter id="LOWER_BOUND" value="0" units="mmol_per_gDW_per_hr"/>
            <parameter id="UPPER_BOUND" value="1000" units="mmol_per_gDW_per_hr"/>
            <parameter id="OBJECTIVE_COEFFICIENT" value="0"/>
            <parameter id="FLUX_VALUE" value="500" units="mmol_per_gDW_per_hr"/>
          </listOfParameters>
        </kineticLaw>
      </reaction>
      <reaction id="R_ARAI" name="ARAI">
        <notes>
          <html xmlns="http://www.w3.org/1999/xhtml"><p>GENE_ASSOCIATION: ( Cbei_4457 or Cbei_4452 )</p><p>GENE_LIST: Cbei_4452 Cbei_4457</p><p>SUBSYSTEM: Pentose and glucuronate interconversions</p></html>
        </notes>
        <listOfReactants>
          <speciesReference species="M_arab_L_c"/>
        </listOfReactants>
        <listOfProducts>
          <speciesReference species="M_rbl_L_c"/>
        </listOfProducts>
        <kineticLaw>
          <math xmlns="http://www.w3.org/1998/Math/MathML">
            <ci> FLUX_VALUE </ci>
          </math>
          <listOfParameters>
            <parameter id="LOWER_BOUND" value="-1000" units="mmol_per_gDW_per_hr"/>
            <parameter id="UPPER_BOUND" value="1000" units="mmol_per_gDW_per_hr"/>
            <parameter id="OBJECTIVE_COEFFICIENT" value="0"/>
            <parameter id="FLUX_VALUE" value="0" units="mmol_per_gDW_per_hr"/>
          </listOfParameters>
        </kineticLaw>
      </reaction>
      <reaction id="R_ARGDC" name="ARGDC" reversible="false">
        <notes>
          <html xmlns="http://www.w3.org/1999/xhtml"><p>GENE_ASSOCIATION: ( Cbei_4154 or Cbei_4411 )</p><p>GENE_LIST: Cbei_4154 Cbei_4411</p><p>SUBSYSTEM: Arginine and proline metabolism</p></html>
        </notes>
        <listOfReactants>
          <speciesReference species="M_arg_L_c"/>
          <speciesReference species="M_h_c"/>
        </listOfReactants>
        <listOfProducts>
          <speciesReference species="M_agm_c"/>
          <speciesReference species="M_co2_c"/>
        </listOfProducts>
        <kineticLaw>
          <math xmlns="http://www.w3.org/1998/Math/MathML">
            <ci> FLUX_VALUE </ci>
          </math>
          <listOfParameters>
            <parameter id="LOWER_BOUND" value="0" units="mmol_per_gDW_per_hr"/>
            <parameter id="UPPER_BOUND" value="1000" units="mmol_per_gDW_per_hr"/>
            <parameter id="OBJECTIVE_COEFFICIENT" value="0"/>
            <parameter id="FLUX_VALUE" value="500" units="mmol_per_gDW_per_hr"/>
          </listOfParameters>
        </kineticLaw>
      </reaction>
      <reaction id="R_ARGSL" name="ARGSL" reversible="false">
        <notes>
          <html xmlns="http://www.w3.org/1999/xhtml"><p>GENE_ASSOCIATION: Cbei_4516</p><p>GENE_LIST: Cbei_4516</p><p>SUBSYSTEM: Alanine, aspartate and glutamate metabolism /// Arginine and proline metabolism</p></html>
        </notes>
        <listOfReactants>
          <speciesReference species="M_argsuc_c"/>
        </listOfReactants>
        <listOfProducts>
          <speciesReference species="M_arg_L_c"/>
          <speciesReference species="M_fum_c"/>
        </listOfProducts>
        <kineticLaw>
          <math xmlns="http://www.w3.org/1998/Math/MathML">
            <ci> FLUX_VALUE </ci>
          </math>
          <listOfParameters>
            <parameter id="LOWER_BOUND" value="0" units="mmol_per_gDW_per_hr"/>
            <parameter id="UPPER_BOUND" value="1000" units="mmol_per_gDW_per_hr"/>
            <parameter id="OBJECTIVE_COEFFICIENT" value="0"/>
            <parameter id="FLUX_VALUE" value="500" units="mmol_per_gDW_per_hr"/>
          </listOfParameters>
        </kineticLaw>
      </reaction>
      <reaction id="R_ARGSS" name="ARGSS" reversible="false">
        <notes>
          <html xmlns="http://www.w3.org/1999/xhtml"><p>GENE_ASSOCIATION: Cbei_4515</p><p>GENE_LIST: Cbei_4515</p><p>SUBSYSTEM: Alanine, aspartate and glutamate metabolism /// Arginine and proline metabolism</p></html>
        </notes>
        <listOfReactants>
          <speciesReference species="M_asp_L_c"/>
          <speciesReference species="M_atp_c"/>
          <speciesReference species="M_citr_L_c"/>
        </listOfReactants>
        <listOfProducts>
          <speciesReference species="M_amp_c"/>
          <speciesReference species="M_argsuc_c"/>
          <speciesReference species="M_h_c"/>
          <speciesReference species="M_ppi_c"/>
        </listOfProducts>
        <kineticLaw>
          <math xmlns="http://www.w3.org/1998/Math/MathML">
            <ci> FLUX_VALUE </ci>
          </math>
          <listOfParameters>
            <parameter id="LOWER_BOUND" value="0" units="mmol_per_gDW_per_hr"/>
            <parameter id="UPPER_BOUND" value="1000" units="mmol_per_gDW_per_hr"/>
            <parameter id="OBJECTIVE_COEFFICIENT" value="0"/>
            <parameter id="FLUX_VALUE" value="500" units="mmol_per_gDW_per_hr"/>
          </listOfParameters>
        </kineticLaw>
      </reaction>
      <reaction id="R_ASAD" name="ASAD">
        <notes>
          <html xmlns="http://www.w3.org/1999/xhtml"><p>GENE_ASSOCIATION: ( Cbei_0518 or Cbei_1797 )</p><p>GENE_LIST: Cbei_0518 Cbei_1797</p><p>SUBSYSTEM: Glycine, serine and threonine metabolism /// Lysine biosynthesis</p></html>
        </notes>
        <listOfReactants>
          <speciesReference species="M_aspsa_c"/>
          <speciesReference species="M_nadp_c"/>
          <speciesReference species="M_pi_c"/>
        </listOfReactants>
        <listOfProducts>
          <speciesReference species="M_4pasp_c"/>
          <speciesReference species="M_h_c"/>
          <speciesReference species="M_nadph_c"/>
        </listOfProducts>
        <kineticLaw>
          <math xmlns="http://www.w3.org/1998/Math/MathML">
            <ci> FLUX_VALUE </ci>
          </math>
          <listOfParameters>
            <parameter id="LOWER_BOUND" value="-1000" units="mmol_per_gDW_per_hr"/>
            <parameter id="UPPER_BOUND" value="1000" units="mmol_per_gDW_per_hr"/>
            <parameter id="OBJECTIVE_COEFFICIENT" value="0"/>
            <parameter id="FLUX_VALUE" value="0" units="mmol_per_gDW_per_hr"/>
          </listOfParameters>
        </kineticLaw>
      </reaction>
      <reaction id="R_ASAL" name="ASAL" reversible="false">
        <notes>
          <html xmlns="http://www.w3.org/1999/xhtml"><p>GENE_ASSOCIATION: ( Cbei_0630 or Cbei_4356 )</p><p>GENE_LIST: Cbei_0630 Cbei_4356</p><p>SUBSYSTEM: Cysteine and methionine metabolism</p></html>
        </notes>
        <listOfReactants>
          <speciesReference species="M_acser_c"/>
          <speciesReference species="M_tsul_c"/>
        </listOfReactants>
        <listOfProducts>
          <speciesReference species="M_ac_c"/>
          <speciesReference species="M_sulcys_c"/>
        </listOfProducts>
        <kineticLaw>
          <math xmlns="http://www.w3.org/1998/Math/MathML">
            <ci> FLUX_VALUE </ci>
          </math>
          <listOfParameters>
            <parameter id="LOWER_BOUND" value="0" units="mmol_per_gDW_per_hr"/>
            <parameter id="UPPER_BOUND" value="1000" units="mmol_per_gDW_per_hr"/>
            <parameter id="OBJECTIVE_COEFFICIENT" value="0"/>
            <parameter id="FLUX_VALUE" value="500" units="mmol_per_gDW_per_hr"/>
          </listOfParameters>
        </kineticLaw>
      </reaction>
      <reaction id="R_ASAL2" name="ASAL2" reversible="false">
        <notes>
          <html xmlns="http://www.w3.org/1999/xhtml"><p>GENE_ASSOCIATION: Cbei_0577 or Cbei_4356</p><p>GENE_LIST: Cbei_0577 Cbei_4356</p><p>SUBSYSTEM: Selenoamino acid metabolism</p></html>
        </notes>
        <listOfReactants>
          <speciesReference species="M_acser_c"/>
          <speciesReference species="M_seln_c"/>
        </listOfReactants>
        <listOfProducts>
          <speciesReference species="M_ac_c"/>
          <speciesReference species="M_selcys_c"/>
        </listOfProducts>
        <kineticLaw>
          <math xmlns="http://www.w3.org/1998/Math/MathML">
            <ci> FLUX_VALUE </ci>
          </math>
          <listOfParameters>
            <parameter id="LOWER_BOUND" value="0" units="mmol_per_gDW_per_hr"/>
            <parameter id="UPPER_BOUND" value="1000" units="mmol_per_gDW_per_hr"/>
            <parameter id="OBJECTIVE_COEFFICIENT" value="0"/>
            <parameter id="FLUX_VALUE" value="500" units="mmol_per_gDW_per_hr"/>
          </listOfParameters>
        </kineticLaw>
      </reaction>
      <reaction id="R_ASCBex" name="ASCBex" reversible="false">
        <notes>
          <html xmlns="http://www.w3.org/1999/xhtml"><p>GENE_ASSOCIATION: ( Cbei_4067 or Cbei_1974 or Cbei_2547 )</p><p>GENE_LIST: Cbei_1974 Cbei_2547 Cbei_4067</p><p>SUBSYSTEM: Transport Reaction </p></html>
        </notes>
        <listOfReactants>
          <speciesReference species="M_ascb_L_e"/>
          <speciesReference species="M_h_e"/>
        </listOfReactants>
        <listOfProducts>
          <speciesReference species="M_ascb_L_c"/>
          <speciesReference species="M_h_c"/>
        </listOfProducts>
        <kineticLaw>
          <math xmlns="http://www.w3.org/1998/Math/MathML">
            <ci> FLUX_VALUE </ci>
          </math>
          <listOfParameters>
            <parameter id="LOWER_BOUND" value="0" units="mmol_per_gDW_per_hr"/>
            <parameter id="UPPER_BOUND" value="1000" units="mmol_per_gDW_per_hr"/>
            <parameter id="OBJECTIVE_COEFFICIENT" value="0"/>
            <parameter id="FLUX_VALUE" value="500" units="mmol_per_gDW_per_hr"/>
          </listOfParameters>
        </kineticLaw>
      </reaction>
      <reaction id="R_ASNN" name="ASNN" reversible="false">
        <notes>
          <html xmlns="http://www.w3.org/1999/xhtml"><p>GENE_ASSOCIATION: Cbei_2395</p><p>GENE_LIST: Cbei_2395</p><p>SUBSYSTEM: Alanine, aspartate and glutamate metabolism /// Cyanoamino acid metabolism /// Nitrogen metabolism</p></html>
        </notes>
        <listOfReactants>
          <speciesReference species="M_asn_L_c"/>
          <speciesReference species="M_h2o_c"/>
        </listOfReactants>
        <listOfProducts>
          <speciesReference species="M_asp_L_c"/>
          <speciesReference species="M_nh4_c"/>
        </listOfProducts>
        <kineticLaw>
          <math xmlns="http://www.w3.org/1998/Math/MathML">
            <ci> FLUX_VALUE </ci>
          </math>
          <listOfParameters>
            <parameter id="LOWER_BOUND" value="0" units="mmol_per_gDW_per_hr"/>
            <parameter id="UPPER_BOUND" value="1000" units="mmol_per_gDW_per_hr"/>
            <parameter id="OBJECTIVE_COEFFICIENT" value="0"/>
            <parameter id="FLUX_VALUE" value="500" units="mmol_per_gDW_per_hr"/>
          </listOfParameters>
        </kineticLaw>
      </reaction>
      <reaction id="R_ASNS1" name="ASNS1" reversible="false">
        <notes>
          <html xmlns="http://www.w3.org/1999/xhtml"><p>GENE_ASSOCIATION: Cbei_1034</p><p>GENE_LIST: Cbei_1034</p><p>SUBSYSTEM: Alanine, aspartate and glutamate metabolism /// Nitrogen metabolism</p></html>
        </notes>
        <listOfReactants>
          <speciesReference species="M_asp_L_c"/>
          <speciesReference species="M_atp_c"/>
          <speciesReference species="M_gln_L_c"/>
          <speciesReference species="M_h2o_c"/>
        </listOfReactants>
        <listOfProducts>
          <speciesReference species="M_amp_c"/>
          <speciesReference species="M_asn_L_c"/>
          <speciesReference species="M_glu_L_c"/>
          <speciesReference species="M_h_c"/>
          <speciesReference species="M_ppi_c"/>
        </listOfProducts>
        <kineticLaw>
          <math xmlns="http://www.w3.org/1998/Math/MathML">
            <ci> FLUX_VALUE </ci>
          </math>
          <listOfParameters>
            <parameter id="LOWER_BOUND" value="0" units="mmol_per_gDW_per_hr"/>
            <parameter id="UPPER_BOUND" value="1000" units="mmol_per_gDW_per_hr"/>
            <parameter id="OBJECTIVE_COEFFICIENT" value="0"/>
            <parameter id="FLUX_VALUE" value="500" units="mmol_per_gDW_per_hr"/>
          </listOfParameters>
        </kineticLaw>
      </reaction>
      <reaction id="R_ASP1DC" name="ASP1DC" reversible="false">
        <notes>
          <html xmlns="http://www.w3.org/1999/xhtml"><p>GENE_ASSOCIATION: Cbei_2608</p><p>GENE_LIST: Cbei_2608</p><p>SUBSYSTEM: Pantothenate and CoA biosynthesis /// beta-Alanine metabolism</p></html>
        </notes>
        <listOfReactants>
          <speciesReference species="M_asp_L_c"/>
          <speciesReference species="M_h_c"/>
        </listOfReactants>
        <listOfProducts>
          <speciesReference species="M_ala_B_c"/>
          <speciesReference species="M_co2_c"/>
        </listOfProducts>
        <kineticLaw>
          <math xmlns="http://www.w3.org/1998/Math/MathML">
            <ci> FLUX_VALUE </ci>
          </math>
          <listOfParameters>
            <parameter id="LOWER_BOUND" value="0" units="mmol_per_gDW_per_hr"/>
            <parameter id="UPPER_BOUND" value="1000" units="mmol_per_gDW_per_hr"/>
            <parameter id="OBJECTIVE_COEFFICIENT" value="0"/>
            <parameter id="FLUX_VALUE" value="500" units="mmol_per_gDW_per_hr"/>
          </listOfParameters>
        </kineticLaw>
      </reaction>
      <reaction id="R_ASP4CL" name="ASP4CL" reversible="false">
        <notes>
          <html xmlns="http://www.w3.org/1999/xhtml"><p>GENE_ASSOCIATION: Cbei_1924</p><p>GENE_LIST: Cbei_1924</p><p>SUBSYSTEM: Alanine, aspartate and glutamate metabolism</p></html>
        </notes>
        <listOfReactants>
          <speciesReference species="M_asp_L_c"/>
          <speciesReference species="M_h_c"/>
        </listOfReactants>
        <listOfProducts>
          <speciesReference species="M_ala_L_c"/>
          <speciesReference species="M_co2_c"/>
        </listOfProducts>
        <kineticLaw>
          <math xmlns="http://www.w3.org/1998/Math/MathML">
            <ci> FLUX_VALUE </ci>
          </math>
          <listOfParameters>
            <parameter id="LOWER_BOUND" value="0" units="mmol_per_gDW_per_hr"/>
            <parameter id="UPPER_BOUND" value="1000" units="mmol_per_gDW_per_hr"/>
            <parameter id="OBJECTIVE_COEFFICIENT" value="0"/>
            <parameter id="FLUX_VALUE" value="500" units="mmol_per_gDW_per_hr"/>
          </listOfParameters>
        </kineticLaw>
      </reaction>
      <reaction id="R_ASPCT" name="ASPCT" reversible="false">
        <notes>
          <html xmlns="http://www.w3.org/1999/xhtml"><p>GENE_ASSOCIATION: ( Cbei_1000 or Cbei_1001 )</p><p>GENE_LIST: Cbei_1000 Cbei_1001</p><p>SUBSYSTEM: Alanine, aspartate and glutamate metabolism /// Pyrimidine metabolism</p></html>
        </notes>
        <listOfReactants>
          <speciesReference species="M_asp_L_c"/>
          <speciesReference species="M_cbp_c"/>
        </listOfReactants>
        <listOfProducts>
          <speciesReference species="M_cbasp_c"/>
          <speciesReference species="M_h_c"/>
          <speciesReference species="M_pi_c"/>
        </listOfProducts>
        <kineticLaw>
          <math xmlns="http://www.w3.org/1998/Math/MathML">
            <ci> FLUX_VALUE </ci>
          </math>
          <listOfParameters>
            <parameter id="LOWER_BOUND" value="0" units="mmol_per_gDW_per_hr"/>
            <parameter id="UPPER_BOUND" value="1000" units="mmol_per_gDW_per_hr"/>
            <parameter id="OBJECTIVE_COEFFICIENT" value="0"/>
            <parameter id="FLUX_VALUE" value="500" units="mmol_per_gDW_per_hr"/>
          </listOfParameters>
        </kineticLaw>
      </reaction>
      <reaction id="R_ASPK" name="ASPK" reversible="false">
        <notes>
          <html xmlns="http://www.w3.org/1999/xhtml"><p>GENE_ASSOCIATION: ( Cbei_1211 or Cbei_4207 )</p><p>GENE_LIST: Cbei_1211 Cbei_4207</p><p>SUBSYSTEM: Glycine, serine and threonine metabolism /// Lysine biosynthesis /// Cysteine and methionine metabolism</p></html>
        </notes>
        <listOfReactants>
          <speciesReference species="M_asp_L_c"/>
          <speciesReference species="M_atp_c"/>
        </listOfReactants>
        <listOfProducts>
          <speciesReference species="M_4pasp_c"/>
          <speciesReference species="M_adp_c"/>
        </listOfProducts>
        <kineticLaw>
          <math xmlns="http://www.w3.org/1998/Math/MathML">
            <ci> FLUX_VALUE </ci>
          </math>
          <listOfParameters>
            <parameter id="LOWER_BOUND" value="0" units="mmol_per_gDW_per_hr"/>
            <parameter id="UPPER_BOUND" value="1000" units="mmol_per_gDW_per_hr"/>
            <parameter id="OBJECTIVE_COEFFICIENT" value="0"/>
            <parameter id="FLUX_VALUE" value="500" units="mmol_per_gDW_per_hr"/>
          </listOfParameters>
        </kineticLaw>
      </reaction>
      <reaction id="R_ASPO4" name="ASPO4" reversible="false">
        <notes>
          <html xmlns="http://www.w3.org/1999/xhtml"><p>GENE_ASSOCIATION: Cbei_0793</p><p>GENE_LIST: Cbei_0793</p><p>SUBSYSTEM: Nicotinate and nicotinamide metabolism</p></html>
        </notes>
        <listOfReactants>
          <speciesReference species="M_asp_L_c"/>
          <speciesReference species="M_mqn8_c"/>
        </listOfReactants>
        <listOfProducts>
          <speciesReference species="M_h_c"/>
          <speciesReference species="M_iasp_c"/>
          <speciesReference species="M_mql8_c"/>
        </listOfProducts>
        <kineticLaw>
          <math xmlns="http://www.w3.org/1998/Math/MathML">
            <ci> FLUX_VALUE </ci>
          </math>
          <listOfParameters>
            <parameter id="LOWER_BOUND" value="0" units="mmol_per_gDW_per_hr"/>
            <parameter id="UPPER_BOUND" value="1000" units="mmol_per_gDW_per_hr"/>
            <parameter id="OBJECTIVE_COEFFICIENT" value="0"/>
            <parameter id="FLUX_VALUE" value="500" units="mmol_per_gDW_per_hr"/>
          </listOfParameters>
        </kineticLaw>
      </reaction>
      <reaction id="R_ASPO5" name="ASPO5" reversible="false">
        <notes>
          <html xmlns="http://www.w3.org/1999/xhtml"><p>GENE_ASSOCIATION: Cbei_0793</p><p>GENE_LIST: Cbei_0793</p><p>SUBSYSTEM: Nicotinate and nicotinamide metabolism</p></html>
        </notes>
        <listOfReactants>
          <speciesReference species="M_asp_L_c"/>
          <speciesReference species="M_fum_c"/>
        </listOfReactants>
        <listOfProducts>
          <speciesReference species="M_h_c"/>
          <speciesReference species="M_iasp_c"/>
          <speciesReference species="M_succ_c"/>
        </listOfProducts>
        <kineticLaw>
          <math xmlns="http://www.w3.org/1998/Math/MathML">
            <ci> FLUX_VALUE </ci>
          </math>
          <listOfParameters>
            <parameter id="LOWER_BOUND" value="0" units="mmol_per_gDW_per_hr"/>
            <parameter id="UPPER_BOUND" value="1000" units="mmol_per_gDW_per_hr"/>
            <parameter id="OBJECTIVE_COEFFICIENT" value="0"/>
            <parameter id="FLUX_VALUE" value="500" units="mmol_per_gDW_per_hr"/>
          </listOfParameters>
        </kineticLaw>
      </reaction>
      <reaction id="R_ASPR" name="ASPR" reversible="false">
        <notes>
          <html xmlns="http://www.w3.org/1999/xhtml"><p>GENE_ASSOCIATION: ( Cbei_0251 or Cbei_3176 )</p><p>GENE_LIST: Cbei_0251 Cbei_3176</p><p>SUBSYSTEM: Alanine, aspartate and glutamate metabolism</p></html>
        </notes>
        <listOfReactants>
          <speciesReference species="M_asp_L_c"/>
        </listOfReactants>
        <listOfProducts>
          <speciesReference species="M_asp_D_c"/>
        </listOfProducts>
        <kineticLaw>
          <math xmlns="http://www.w3.org/1998/Math/MathML">
            <ci> FLUX_VALUE </ci>
          </math>
          <listOfParameters>
            <parameter id="LOWER_BOUND" value="0" units="mmol_per_gDW_per_hr"/>
            <parameter id="UPPER_BOUND" value="1000" units="mmol_per_gDW_per_hr"/>
            <parameter id="OBJECTIVE_COEFFICIENT" value="0"/>
            <parameter id="FLUX_VALUE" value="500" units="mmol_per_gDW_per_hr"/>
          </listOfParameters>
        </kineticLaw>
      </reaction>
      <reaction id="R_ASPT" name="ASPT" reversible="false">
        <notes>
          <html xmlns="http://www.w3.org/1999/xhtml"><p>GENE_ASSOCIATION: ( Cbei_3220 or Cbei_3244 )</p><p>GENE_LIST: Cbei_3220 Cbei_3244</p><p>SUBSYSTEM: Alanine, aspartate and glutamate metabolism /// Nitrogen metabolism</p></html>
        </notes>
        <listOfReactants>
          <speciesReference species="M_asp_L_c"/>
        </listOfReactants>
        <listOfProducts>
          <speciesReference species="M_fum_c"/>
          <speciesReference species="M_nh4_c"/>
        </listOfProducts>
        <kineticLaw>
          <math xmlns="http://www.w3.org/1998/Math/MathML">
            <ci> FLUX_VALUE </ci>
          </math>
          <listOfParameters>
            <parameter id="LOWER_BOUND" value="0" units="mmol_per_gDW_per_hr"/>
            <parameter id="UPPER_BOUND" value="1000" units="mmol_per_gDW_per_hr"/>
            <parameter id="OBJECTIVE_COEFFICIENT" value="0"/>
            <parameter id="FLUX_VALUE" value="500" units="mmol_per_gDW_per_hr"/>
          </listOfParameters>
        </kineticLaw>
      </reaction>
      <reaction id="R_ASPTA" name="ASPTA">
        <notes>
          <html xmlns="http://www.w3.org/1999/xhtml"><p>GENE_ASSOCIATION: ( Cbei_4316 or Cbei_4794 )</p><p>GENE_LIST: Cbei_4316 Cbei_4794</p><p>SUBSYSTEM: Alanine, aspartate and glutamate metabolism</p></html>
        </notes>
        <listOfReactants>
          <speciesReference species="M_akg_c"/>
          <speciesReference species="M_asp_L_c"/>
        </listOfReactants>
        <listOfProducts>
          <speciesReference species="M_glu_L_c"/>
          <speciesReference species="M_oaa_c"/>
        </listOfProducts>
        <kineticLaw>
          <math xmlns="http://www.w3.org/1998/Math/MathML">
            <ci> FLUX_VALUE </ci>
          </math>
          <listOfParameters>
            <parameter id="LOWER_BOUND" value="-1000" units="mmol_per_gDW_per_hr"/>
            <parameter id="UPPER_BOUND" value="1000" units="mmol_per_gDW_per_hr"/>
            <parameter id="OBJECTIVE_COEFFICIENT" value="0"/>
            <parameter id="FLUX_VALUE" value="0" units="mmol_per_gDW_per_hr"/>
          </listOfParameters>
        </kineticLaw>
      </reaction>
      <reaction id="R_ATBCR" name="ATBCR" reversible="false">
        <notes>
          <html xmlns="http://www.w3.org/1999/xhtml"><p>GENE_ASSOCIATION: Cbei_0305</p><p>GENE_LIST: Cbei_0305</p><p>SUBSYSTEM: Primary bile acid biosynthesis</p></html>
        </notes>
        <listOfReactants>
          <speciesReference species="M_nad_c"/>
          <speciesReference species="M_xol7ah3_c"/>
        </listOfReactants>
        <listOfProducts>
          <speciesReference species="M_h_c"/>
          <speciesReference species="M_nadh_c"/>
          <speciesReference species="M_xol7ah2al_c"/>
        </listOfProducts>
        <kineticLaw>
          <math xmlns="http://www.w3.org/1998/Math/MathML">
            <ci> FLUX_VALUE </ci>
          </math>
          <listOfParameters>
            <parameter id="LOWER_BOUND" value="0" units="mmol_per_gDW_per_hr"/>
            <parameter id="UPPER_BOUND" value="1000" units="mmol_per_gDW_per_hr"/>
            <parameter id="OBJECTIVE_COEFFICIENT" value="0"/>
            <parameter id="FLUX_VALUE" value="500" units="mmol_per_gDW_per_hr"/>
          </listOfParameters>
        </kineticLaw>
      </reaction>
      <reaction id="R_ATPM" name="ATPM" reversible="false">
        <notes>
          <html xmlns="http://www.w3.org/1999/xhtml"><p>SUBSYSTEM: Biomass Synthesis </p></html>
        </notes>
        <listOfReactants>
          <speciesReference species="M_atp_c"/>
          <speciesReference species="M_h2o_c"/>
        </listOfReactants>
        <listOfProducts>
          <speciesReference species="M_adp_c"/>
          <speciesReference species="M_h_c"/>
          <speciesReference species="M_pi_c"/>
        </listOfProducts>
        <kineticLaw>
          <math xmlns="http://www.w3.org/1998/Math/MathML">
            <ci> FLUX_VALUE </ci>
          </math>
          <listOfParameters>
            <parameter id="LOWER_BOUND" value="0" units="mmol_per_gDW_per_hr"/>
            <parameter id="UPPER_BOUND" value="1000" units="mmol_per_gDW_per_hr"/>
            <parameter id="OBJECTIVE_COEFFICIENT" value="0"/>
            <parameter id="FLUX_VALUE" value="500" units="mmol_per_gDW_per_hr"/>
          </listOfParameters>
        </kineticLaw>
      </reaction>
      <reaction id="R_ATPPRT" name="ATPPRT">
        <notes>
          <html xmlns="http://www.w3.org/1999/xhtml"><p>GENE_ASSOCIATION: ( Cbei_1315 or Cbei_1316 )</p><p>GENE_LIST: Cbei_1315 Cbei_1316</p><p>SUBSYSTEM: Histidine metabolism</p></html>
        </notes>
        <listOfReactants>
          <speciesReference species="M_ppi_c"/>
          <speciesReference species="M_prbatp_c"/>
        </listOfReactants>
        <listOfProducts>
          <speciesReference species="M_atp_c"/>
          <speciesReference species="M_prpp_c"/>
        </listOfProducts>
        <kineticLaw>
          <math xmlns="http://www.w3.org/1998/Math/MathML">
            <ci> FLUX_VALUE </ci>
          </math>
          <listOfParameters>
            <parameter id="LOWER_BOUND" value="-1000" units="mmol_per_gDW_per_hr"/>
            <parameter id="UPPER_BOUND" value="1000" units="mmol_per_gDW_per_hr"/>
            <parameter id="OBJECTIVE_COEFFICIENT" value="0"/>
            <parameter id="FLUX_VALUE" value="0" units="mmol_per_gDW_per_hr"/>
          </listOfParameters>
        </kineticLaw>
      </reaction>
      <reaction id="R_BACCL" name="BACCL" reversible="false">
        <notes>
          <html xmlns="http://www.w3.org/1999/xhtml"><p>GENE_ASSOCIATION: Cbei_1015</p><p>GENE_LIST: Cbei_1015</p><p>SUBSYSTEM: Biotin metabolism</p></html>
        </notes>
        <listOfReactants>
          <speciesReference species="M_atp_c"/>
          <speciesReference species="M_btn_c"/>
          <speciesReference species="M_h_c"/>
        </listOfReactants>
        <listOfProducts>
          <speciesReference species="M_btamp_c"/>
          <speciesReference species="M_ppi_c"/>
        </listOfProducts>
        <kineticLaw>
          <math xmlns="http://www.w3.org/1998/Math/MathML">
            <ci> FLUX_VALUE </ci>
          </math>
          <listOfParameters>
            <parameter id="LOWER_BOUND" value="0" units="mmol_per_gDW_per_hr"/>
            <parameter id="UPPER_BOUND" value="1000" units="mmol_per_gDW_per_hr"/>
            <parameter id="OBJECTIVE_COEFFICIENT" value="0"/>
            <parameter id="FLUX_VALUE" value="500" units="mmol_per_gDW_per_hr"/>
          </listOfParameters>
        </kineticLaw>
      </reaction>
      <reaction id="R_BCOPBT" name="BCOPBT">
        <notes>
          <html xmlns="http://www.w3.org/1999/xhtml"><p>GENE_ASSOCIATION: Cbei_0203</p><p>GENE_LIST: Cbei_0203</p><p>SUBSYSTEM: Butanoate metabolism</p></html>
        </notes>
        <listOfReactants>
          <speciesReference species="M_btcoa_c"/>
          <speciesReference species="M_pi_c"/>
        </listOfReactants>
        <listOfProducts>
          <speciesReference species="M_butylphos_c"/>
          <speciesReference species="M_coa_c"/>
        </listOfProducts>
        <kineticLaw>
          <math xmlns="http://www.w3.org/1998/Math/MathML">
            <ci> FLUX_VALUE </ci>
          </math>
          <listOfParameters>
            <parameter id="LOWER_BOUND" value="-1000" units="mmol_per_gDW_per_hr"/>
            <parameter id="UPPER_BOUND" value="1000" units="mmol_per_gDW_per_hr"/>
            <parameter id="OBJECTIVE_COEFFICIENT" value="0"/>
            <parameter id="FLUX_VALUE" value="0" units="mmol_per_gDW_per_hr"/>
          </listOfParameters>
        </kineticLaw>
      </reaction>
      <reaction id="R_BDG2HCGHD" name="BDG2HCGHD" reversible="false">
        <notes>
          <html xmlns="http://www.w3.org/1999/xhtml"><p>GENE_ASSOCIATION: ( Cbei_4566 or Cbei_1477 or Cbei_3814 )</p><p>GENE_LIST: Cbei_1477 Cbei_3814 Cbei_4566</p><p>SUBSYSTEM: Phenylpropanoid biosynthesis</p></html>
        </notes>
        <listOfReactants>
          <speciesReference species="M_bdg2hc_c"/>
          <speciesReference species="M_h2o_c"/>
        </listOfReactants>
        <listOfProducts>
          <speciesReference species="M_2coum_c"/>
          <speciesReference species="M_glc_D_c"/>
          <speciesReference species="M_h_c"/>
        </listOfProducts>
        <kineticLaw>
          <math xmlns="http://www.w3.org/1998/Math/MathML">
            <ci> FLUX_VALUE </ci>
          </math>
          <listOfParameters>
            <parameter id="LOWER_BOUND" value="0" units="mmol_per_gDW_per_hr"/>
            <parameter id="UPPER_BOUND" value="1000" units="mmol_per_gDW_per_hr"/>
            <parameter id="OBJECTIVE_COEFFICIENT" value="0"/>
            <parameter id="FLUX_VALUE" value="500" units="mmol_per_gDW_per_hr"/>
          </listOfParameters>
        </kineticLaw>
      </reaction>
      <reaction id="R_BETALDHx" name="BETALDHx" reversible="false">
        <notes>
          <html xmlns="http://www.w3.org/1999/xhtml"><p>GENE_ASSOCIATION: Cbei_4936</p><p>GENE_LIST: Cbei_4936</p><p>SUBSYSTEM: Glycine, serine and threonine metabolism</p></html>
        </notes>
        <listOfReactants>
          <speciesReference species="M_betald_c"/>
          <speciesReference species="M_h2o_c"/>
          <speciesReference species="M_nad_c"/>
        </listOfReactants>
        <listOfProducts>
          <speciesReference species="M_glyb_c"/>
          <speciesReference species="M_h_c" stoichiometry="2"/>
          <speciesReference species="M_nadh_c"/>
        </listOfProducts>
        <kineticLaw>
          <math xmlns="http://www.w3.org/1998/Math/MathML">
            <ci> FLUX_VALUE </ci>
          </math>
          <listOfParameters>
            <parameter id="LOWER_BOUND" value="0" units="mmol_per_gDW_per_hr"/>
            <parameter id="UPPER_BOUND" value="1000" units="mmol_per_gDW_per_hr"/>
            <parameter id="OBJECTIVE_COEFFICIENT" value="0"/>
            <parameter id="FLUX_VALUE" value="500" units="mmol_per_gDW_per_hr"/>
          </listOfParameters>
        </kineticLaw>
      </reaction>
      <reaction id="R_BETALDHy" name="BETALDHy" reversible="false">
        <notes>
          <html xmlns="http://www.w3.org/1999/xhtml"><p>GENE_ASSOCIATION: Cbei_4936</p><p>GENE_LIST: Cbei_4936</p><p>SUBSYSTEM: Glycine, serine and threonine metabolism</p></html>
        </notes>
        <listOfReactants>
          <speciesReference species="M_betald_c"/>
          <speciesReference species="M_h2o_c"/>
          <speciesReference species="M_nadp_c"/>
        </listOfReactants>
        <listOfProducts>
          <speciesReference species="M_glyb_c"/>
          <speciesReference species="M_h_c" stoichiometry="2"/>
          <speciesReference species="M_nadph_c"/>
        </listOfProducts>
        <kineticLaw>
          <math xmlns="http://www.w3.org/1998/Math/MathML">
            <ci> FLUX_VALUE </ci>
          </math>
          <listOfParameters>
            <parameter id="LOWER_BOUND" value="0" units="mmol_per_gDW_per_hr"/>
            <parameter id="UPPER_BOUND" value="1000" units="mmol_per_gDW_per_hr"/>
            <parameter id="OBJECTIVE_COEFFICIENT" value="0"/>
            <parameter id="FLUX_VALUE" value="500" units="mmol_per_gDW_per_hr"/>
          </listOfParameters>
        </kineticLaw>
      </reaction>
      <reaction id="R_BPPH" name="BPPH" reversible="false">
        <notes>
          <html xmlns="http://www.w3.org/1999/xhtml"><p>GENE_ASSOCIATION: Cbei_4233</p><p>GENE_LIST: Cbei_4233</p><p>SUBSYSTEM: Benzoate degradation via CoA ligation</p></html>
        </notes>
        <listOfReactants>
          <speciesReference species="M_benzp_c"/>
          <speciesReference species="M_h2o_c"/>
        </listOfReactants>
        <listOfProducts>
          <speciesReference species="M_bz_c"/>
          <speciesReference species="M_h_c"/>
          <speciesReference species="M_pi_c"/>
        </listOfProducts>
        <kineticLaw>
          <math xmlns="http://www.w3.org/1998/Math/MathML">
            <ci> FLUX_VALUE </ci>
          </math>
          <listOfParameters>
            <parameter id="LOWER_BOUND" value="0" units="mmol_per_gDW_per_hr"/>
            <parameter id="UPPER_BOUND" value="1000" units="mmol_per_gDW_per_hr"/>
            <parameter id="OBJECTIVE_COEFFICIENT" value="0"/>
            <parameter id="FLUX_VALUE" value="500" units="mmol_per_gDW_per_hr"/>
          </listOfParameters>
        </kineticLaw>
      </reaction>
      <reaction id="R_BTNCC" name="BTNCC" reversible="false">
        <notes>
          <html xmlns="http://www.w3.org/1999/xhtml"><p>GENE_ASSOCIATION: ( Cbei_1075 or Cbei_2754 )</p><p>GENE_LIST: Cbei_1075 Cbei_2754</p><p>SUBSYSTEM: Fatty acid biosynthesis</p></html>
        </notes>
        <listOfReactants>
          <speciesReference species="M_atp_c"/>
          <speciesReference species="M_biocprot_c"/>
          <speciesReference species="M_hco3_c"/>
        </listOfReactants>
        <listOfProducts>
          <speciesReference species="M_adp_c"/>
          <speciesReference species="M_carbbiocarbcprot_c"/>
          <speciesReference species="M_h_c"/>
          <speciesReference species="M_pi_c"/>
        </listOfProducts>
        <kineticLaw>
          <math xmlns="http://www.w3.org/1998/Math/MathML">
            <ci> FLUX_VALUE </ci>
          </math>
          <listOfParameters>
            <parameter id="LOWER_BOUND" value="0" units="mmol_per_gDW_per_hr"/>
            <parameter id="UPPER_BOUND" value="1000" units="mmol_per_gDW_per_hr"/>
            <parameter id="OBJECTIVE_COEFFICIENT" value="0"/>
            <parameter id="FLUX_VALUE" value="500" units="mmol_per_gDW_per_hr"/>
          </listOfParameters>
        </kineticLaw>
      </reaction>
      <reaction id="R_BTNex" name="BTNex" reversible="false">
        <notes>
          <html xmlns="http://www.w3.org/1999/xhtml"><p>SUBSYSTEM: Transport Reaction </p></html>
        </notes>
        <listOfReactants>
          <speciesReference species="M_btn_e"/>
          <speciesReference species="M_h_e"/>
        </listOfReactants>
        <listOfProducts>
          <speciesReference species="M_btn_c"/>
          <speciesReference species="M_h_c"/>
        </listOfProducts>
        <kineticLaw>
          <math xmlns="http://www.w3.org/1998/Math/MathML">
            <ci> FLUX_VALUE </ci>
          </math>
          <listOfParameters>
            <parameter id="LOWER_BOUND" value="0" units="mmol_per_gDW_per_hr"/>
            <parameter id="UPPER_BOUND" value="1000" units="mmol_per_gDW_per_hr"/>
            <parameter id="OBJECTIVE_COEFFICIENT" value="0"/>
            <parameter id="FLUX_VALUE" value="500" units="mmol_per_gDW_per_hr"/>
          </listOfParameters>
        </kineticLaw>
      </reaction>
      <reaction id="R_BTS4" name="BTS4" reversible="false">
        <notes>
          <html xmlns="http://www.w3.org/1999/xhtml"><p>GENE_ASSOCIATION: ( Cbei_0301 or Cbei_1914 )</p><p>GENE_LIST: Cbei_0301 Cbei_1914</p><p>SUBSYSTEM: Biotin metabolism</p></html>
        </notes>
        <listOfReactants>
          <speciesReference species="M_amet_c"/>
          <speciesReference species="M_dtbt_c"/>
          <speciesReference species="M_s_c"/>
        </listOfReactants>
        <listOfProducts>
          <speciesReference species="M_btn_c"/>
          <speciesReference species="M_dad_5_c"/>
          <speciesReference species="M_h_c"/>
          <speciesReference species="M_met_L_c"/>
        </listOfProducts>
        <kineticLaw>
          <math xmlns="http://www.w3.org/1998/Math/MathML">
            <ci> FLUX_VALUE </ci>
          </math>
          <listOfParameters>
            <parameter id="LOWER_BOUND" value="0" units="mmol_per_gDW_per_hr"/>
            <parameter id="UPPER_BOUND" value="1000" units="mmol_per_gDW_per_hr"/>
            <parameter id="OBJECTIVE_COEFFICIENT" value="0"/>
            <parameter id="FLUX_VALUE" value="500" units="mmol_per_gDW_per_hr"/>
          </listOfParameters>
        </kineticLaw>
      </reaction>
      <reaction id="R_BUTALD" name="BUTALD" reversible="false">
        <notes>
          <html xmlns="http://www.w3.org/1999/xhtml"><p>GENE_ASSOCIATION: Cbei_0305</p><p>GENE_LIST: Cbei_0305</p><p>SUBSYSTEM: Butanoate metabolism</p></html>
        </notes>
        <listOfReactants>
          <speciesReference species="M_btcoa_c"/>
          <speciesReference species="M_h_c"/>
          <speciesReference species="M_nadh_c"/>
        </listOfReactants>
        <listOfProducts>
          <speciesReference species="M_btal_c"/>
          <speciesReference species="M_coa_c"/>
          <speciesReference species="M_nad_c"/>
        </listOfProducts>
        <kineticLaw>
          <math xmlns="http://www.w3.org/1998/Math/MathML">
            <ci> FLUX_VALUE </ci>
          </math>
          <listOfParameters>
            <parameter id="LOWER_BOUND" value="0" units="mmol_per_gDW_per_hr"/>
            <parameter id="UPPER_BOUND" value="1000" units="mmol_per_gDW_per_hr"/>
            <parameter id="OBJECTIVE_COEFFICIENT" value="0"/>
            <parameter id="FLUX_VALUE" value="500" units="mmol_per_gDW_per_hr"/>
          </listOfParameters>
        </kineticLaw>
      </reaction>
      <reaction id="R_BUTK" name="BUTK" reversible="false">
        <notes>
          <html xmlns="http://www.w3.org/1999/xhtml"><p>GENE_ASSOCIATION: ( Cbei_4006 or Cbei_4609 or Cbei_0204 )</p><p>GENE_LIST: Cbei_0204 Cbei_4006 Cbei_4609</p><p>SUBSYSTEM: Butanoate metabolism</p></html>
        </notes>
        <listOfReactants>
          <speciesReference species="M_adp_c"/>
          <speciesReference species="M_butylphos_c"/>
        </listOfReactants>
        <listOfProducts>
          <speciesReference species="M_atp_c"/>
          <speciesReference species="M_but_c"/>
        </listOfProducts>
        <kineticLaw>
          <math xmlns="http://www.w3.org/1998/Math/MathML">
            <ci> FLUX_VALUE </ci>
          </math>
          <listOfParameters>
            <parameter id="LOWER_BOUND" value="0" units="mmol_per_gDW_per_hr"/>
            <parameter id="UPPER_BOUND" value="1000" units="mmol_per_gDW_per_hr"/>
            <parameter id="OBJECTIVE_COEFFICIENT" value="0"/>
            <parameter id="FLUX_VALUE" value="500" units="mmol_per_gDW_per_hr"/>
          </listOfParameters>
        </kineticLaw>
      </reaction>
      <reaction id="R_BUTOHDx" name="BUTOHDx" reversible="false">
        <notes>
          <html xmlns="http://www.w3.org/1999/xhtml"><p>GENE_ASSOCIATION: Cbei_2421</p><p>GENE_LIST: Cbei_2421</p><p>SUBSYSTEM: Butanoate metabolism</p></html>
        </notes>
        <listOfReactants>
          <speciesReference species="M_btal_c"/>
          <speciesReference species="M_h_c"/>
          <speciesReference species="M_nadh_c"/>
        </listOfReactants>
        <listOfProducts>
          <speciesReference species="M_butoh_c"/>
          <speciesReference species="M_nad_c"/>
        </listOfProducts>
        <kineticLaw>
          <math xmlns="http://www.w3.org/1998/Math/MathML">
            <ci> FLUX_VALUE </ci>
          </math>
          <listOfParameters>
            <parameter id="LOWER_BOUND" value="0" units="mmol_per_gDW_per_hr"/>
            <parameter id="UPPER_BOUND" value="1000" units="mmol_per_gDW_per_hr"/>
            <parameter id="OBJECTIVE_COEFFICIENT" value="0"/>
            <parameter id="FLUX_VALUE" value="500" units="mmol_per_gDW_per_hr"/>
          </listOfParameters>
        </kineticLaw>
      </reaction>
      <reaction id="R_BUTOHDy" name="BUTOHDy" reversible="false">
        <notes>
          <html xmlns="http://www.w3.org/1999/xhtml"><p>GENE_ASSOCIATION: Cbei_2421</p><p>GENE_LIST: Cbei_2421</p><p>SUBSYSTEM: Butanoate metabolism</p></html>
        </notes>
        <listOfReactants>
          <speciesReference species="M_btal_c"/>
          <speciesReference species="M_h_c"/>
          <speciesReference species="M_nadph_c"/>
        </listOfReactants>
        <listOfProducts>
          <speciesReference species="M_butoh_c"/>
          <speciesReference species="M_nadp_c"/>
        </listOfProducts>
        <kineticLaw>
          <math xmlns="http://www.w3.org/1998/Math/MathML">
            <ci> FLUX_VALUE </ci>
          </math>
          <listOfParameters>
            <parameter id="LOWER_BOUND" value="0" units="mmol_per_gDW_per_hr"/>
            <parameter id="UPPER_BOUND" value="1000" units="mmol_per_gDW_per_hr"/>
            <parameter id="OBJECTIVE_COEFFICIENT" value="0"/>
            <parameter id="FLUX_VALUE" value="500" units="mmol_per_gDW_per_hr"/>
          </listOfParameters>
        </kineticLaw>
      </reaction>
      <reaction id="R_BUTOHex" name="BUTOHex" reversible="false">
        <notes>
          <html xmlns="http://www.w3.org/1999/xhtml"><p>SUBSYSTEM: Transport Reaction </p></html>
        </notes>
        <listOfReactants>
          <speciesReference species="M_butoh_c"/>
        </listOfReactants>
        <listOfProducts>
          <speciesReference species="M_butoh_e"/>
        </listOfProducts>
        <kineticLaw>
          <math xmlns="http://www.w3.org/1998/Math/MathML">
            <ci> FLUX_VALUE </ci>
          </math>
          <listOfParameters>
            <parameter id="LOWER_BOUND" value="0" units="mmol_per_gDW_per_hr"/>
            <parameter id="UPPER_BOUND" value="1000" units="mmol_per_gDW_per_hr"/>
            <parameter id="OBJECTIVE_COEFFICIENT" value="0"/>
            <parameter id="FLUX_VALUE" value="500" units="mmol_per_gDW_per_hr"/>
          </listOfParameters>
        </kineticLaw>
      </reaction>
      <reaction id="R_BUTex" name="BUTex">
        <notes>
          <html xmlns="http://www.w3.org/1999/xhtml"><p>SUBSYSTEM: Transport Reaction </p></html>
        </notes>
        <listOfReactants>
          <speciesReference species="M_but_c"/>
          <speciesReference species="M_h_c"/>
        </listOfReactants>
        <listOfProducts>
          <speciesReference species="M_but_e"/>
          <speciesReference species="M_h_e"/>
        </listOfProducts>
        <kineticLaw>
          <math xmlns="http://www.w3.org/1998/Math/MathML">
            <ci> FLUX_VALUE </ci>
          </math>
          <listOfParameters>
            <parameter id="LOWER_BOUND" value="-1000" units="mmol_per_gDW_per_hr"/>
            <parameter id="UPPER_BOUND" value="1000" units="mmol_per_gDW_per_hr"/>
            <parameter id="OBJECTIVE_COEFFICIENT" value="0"/>
            <parameter id="FLUX_VALUE" value="0" units="mmol_per_gDW_per_hr"/>
          </listOfParameters>
        </kineticLaw>
      </reaction>
      <reaction id="R_C140" name="C140" reversible="false">
        <notes>
          <html xmlns="http://www.w3.org/1999/xhtml"><p>SUBSYSTEM: Fatty acid biosynthesis (lumped)</p></html>
        </notes>
        <listOfReactants>
          <speciesReference species="M_acACP_c"/>
          <speciesReference species="M_h_c" stoichiometry="18"/>
          <speciesReference species="M_malACP_c" stoichiometry="6"/>
          <speciesReference species="M_nadph_c" stoichiometry="12"/>
        </listOfReactants>
        <listOfProducts>
          <speciesReference species="M_ACP_c" stoichiometry="6"/>
          <speciesReference species="M_co2_c" stoichiometry="6"/>
          <speciesReference species="M_h2o_c" stoichiometry="6"/>
          <speciesReference species="M_myrsACP_c"/>
          <speciesReference species="M_nadp_c" stoichiometry="12"/>
        </listOfProducts>
        <kineticLaw>
          <math xmlns="http://www.w3.org/1998/Math/MathML">
            <ci> FLUX_VALUE </ci>
          </math>
          <listOfParameters>
            <parameter id="LOWER_BOUND" value="0" units="mmol_per_gDW_per_hr"/>
            <parameter id="UPPER_BOUND" value="1000" units="mmol_per_gDW_per_hr"/>
            <parameter id="OBJECTIVE_COEFFICIENT" value="0"/>
            <parameter id="FLUX_VALUE" value="500" units="mmol_per_gDW_per_hr"/>
          </listOfParameters>
        </kineticLaw>
      </reaction>
      <reaction id="R_C160" name="C160" reversible="false">
        <notes>
          <html xmlns="http://www.w3.org/1999/xhtml"><p>SUBSYSTEM: Fatty acid biosynthesis (lumped)</p></html>
        </notes>
        <listOfReactants>
          <speciesReference species="M_acACP_c"/>
          <speciesReference species="M_h_c" stoichiometry="21"/>
          <speciesReference species="M_malACP_c" stoichiometry="7"/>
          <speciesReference species="M_nadph_c" stoichiometry="14"/>
        </listOfReactants>
        <listOfProducts>
          <speciesReference species="M_ACP_c" stoichiometry="7"/>
          <speciesReference species="M_co2_c" stoichiometry="7"/>
          <speciesReference species="M_h2o_c" stoichiometry="7"/>
          <speciesReference species="M_nadp_c" stoichiometry="14"/>
          <speciesReference species="M_palmACP_c"/>
        </listOfProducts>
        <kineticLaw>
          <math xmlns="http://www.w3.org/1998/Math/MathML">
            <ci> FLUX_VALUE </ci>
          </math>
          <listOfParameters>
            <parameter id="LOWER_BOUND" value="0" units="mmol_per_gDW_per_hr"/>
            <parameter id="UPPER_BOUND" value="1000" units="mmol_per_gDW_per_hr"/>
            <parameter id="OBJECTIVE_COEFFICIENT" value="0"/>
            <parameter id="FLUX_VALUE" value="500" units="mmol_per_gDW_per_hr"/>
          </listOfParameters>
        </kineticLaw>
      </reaction>
      <reaction id="R_C161" name="C161" reversible="false">
        <notes>
          <html xmlns="http://www.w3.org/1999/xhtml"><p>SUBSYSTEM: Fatty acid biosynthesis (lumped)</p></html>
        </notes>
        <listOfReactants>
          <speciesReference species="M_acACP_c"/>
          <speciesReference species="M_h_c" stoichiometry="20"/>
          <speciesReference species="M_malACP_c" stoichiometry="7"/>
          <speciesReference species="M_nadph_c" stoichiometry="13"/>
        </listOfReactants>
        <listOfProducts>
          <speciesReference species="M_ACP_c" stoichiometry="7"/>
          <speciesReference species="M_co2_c" stoichiometry="7"/>
          <speciesReference species="M_h2o_c" stoichiometry="7"/>
          <speciesReference species="M_hdACP_c"/>
          <speciesReference species="M_nadp_c" stoichiometry="13"/>
        </listOfProducts>
        <kineticLaw>
          <math xmlns="http://www.w3.org/1998/Math/MathML">
            <ci> FLUX_VALUE </ci>
          </math>
          <listOfParameters>
            <parameter id="LOWER_BOUND" value="0" units="mmol_per_gDW_per_hr"/>
            <parameter id="UPPER_BOUND" value="1000" units="mmol_per_gDW_per_hr"/>
            <parameter id="OBJECTIVE_COEFFICIENT" value="0"/>
            <parameter id="FLUX_VALUE" value="500" units="mmol_per_gDW_per_hr"/>
          </listOfParameters>
        </kineticLaw>
      </reaction>
      <reaction id="R_C17CYC" name="C17CYC" reversible="false">
        <notes>
          <html xmlns="http://www.w3.org/1999/xhtml"><p>SUBSYSTEM: Fatty acid biosynthesis (lumped)</p></html>
        </notes>
        <listOfReactants>
          <speciesReference species="M_amet_c"/>
          <speciesReference species="M_hdACP_c"/>
        </listOfReactants>
        <listOfProducts>
          <speciesReference species="M_ahcys_c"/>
          <speciesReference species="M_c17cycACP_c"/>
          <speciesReference species="M_h_c"/>
        </listOfProducts>
        <kineticLaw>
          <math xmlns="http://www.w3.org/1998/Math/MathML">
            <ci> FLUX_VALUE </ci>
          </math>
          <listOfParameters>
            <parameter id="LOWER_BOUND" value="0" units="mmol_per_gDW_per_hr"/>
            <parameter id="UPPER_BOUND" value="1000" units="mmol_per_gDW_per_hr"/>
            <parameter id="OBJECTIVE_COEFFICIENT" value="0"/>
            <parameter id="FLUX_VALUE" value="500" units="mmol_per_gDW_per_hr"/>
          </listOfParameters>
        </kineticLaw>
      </reaction>
      <reaction id="R_C180" name="C180" reversible="false">
        <notes>
          <html xmlns="http://www.w3.org/1999/xhtml"><p>SUBSYSTEM: Fatty acid biosynthesis (lumped)</p></html>
        </notes>
        <listOfReactants>
          <speciesReference species="M_acACP_c"/>
          <speciesReference species="M_h_c" stoichiometry="24"/>
          <speciesReference species="M_malACP_c" stoichiometry="8"/>
          <speciesReference species="M_nadph_c" stoichiometry="16"/>
        </listOfReactants>
        <listOfProducts>
          <speciesReference species="M_ACP_c" stoichiometry="8"/>
          <speciesReference species="M_co2_c" stoichiometry="8"/>
          <speciesReference species="M_h2o_c" stoichiometry="8"/>
          <speciesReference species="M_nadp_c" stoichiometry="16"/>
          <speciesReference species="M_stracp_c"/>
        </listOfProducts>
        <kineticLaw>
          <math xmlns="http://www.w3.org/1998/Math/MathML">
            <ci> FLUX_VALUE </ci>
          </math>
          <listOfParameters>
            <parameter id="LOWER_BOUND" value="0" units="mmol_per_gDW_per_hr"/>
            <parameter id="UPPER_BOUND" value="1000" units="mmol_per_gDW_per_hr"/>
            <parameter id="OBJECTIVE_COEFFICIENT" value="0"/>
            <parameter id="FLUX_VALUE" value="500" units="mmol_per_gDW_per_hr"/>
          </listOfParameters>
        </kineticLaw>
      </reaction>
      <reaction id="R_C181" name="C181" reversible="false">
        <notes>
          <html xmlns="http://www.w3.org/1999/xhtml"><p>SUBSYSTEM: Fatty acid biosynthesis (lumped)</p></html>
        </notes>
        <listOfReactants>
          <speciesReference species="M_acACP_c"/>
          <speciesReference species="M_h_c" stoichiometry="23"/>
          <speciesReference species="M_malACP_c" stoichiometry="8"/>
          <speciesReference species="M_nadph_c" stoichiometry="15"/>
        </listOfReactants>
        <listOfProducts>
          <speciesReference species="M_ACP_c" stoichiometry="8"/>
          <speciesReference species="M_co2_c" stoichiometry="8"/>
          <speciesReference species="M_h2o_c" stoichiometry="8"/>
          <speciesReference species="M_nadp_c" stoichiometry="15"/>
          <speciesReference species="M_olACP_c"/>
        </listOfProducts>
        <kineticLaw>
          <math xmlns="http://www.w3.org/1998/Math/MathML">
            <ci> FLUX_VALUE </ci>
          </math>
          <listOfParameters>
            <parameter id="LOWER_BOUND" value="0" units="mmol_per_gDW_per_hr"/>
            <parameter id="UPPER_BOUND" value="1000" units="mmol_per_gDW_per_hr"/>
            <parameter id="OBJECTIVE_COEFFICIENT" value="0"/>
            <parameter id="FLUX_VALUE" value="500" units="mmol_per_gDW_per_hr"/>
          </listOfParameters>
        </kineticLaw>
      </reaction>
      <reaction id="R_C197CYC" name="C197CYC" reversible="false">
        <notes>
          <html xmlns="http://www.w3.org/1999/xhtml"><p>SUBSYSTEM: Fatty acid biosynthesis (lumped)</p></html>
        </notes>
        <listOfReactants>
          <speciesReference species="M_amet_c"/>
          <speciesReference species="M_olACP_c"/>
        </listOfReactants>
        <listOfProducts>
          <speciesReference species="M_ahcys_c"/>
          <speciesReference species="M_c19cycACP_c"/>
          <speciesReference species="M_h_c"/>
        </listOfProducts>
        <kineticLaw>
          <math xmlns="http://www.w3.org/1998/Math/MathML">
            <ci> FLUX_VALUE </ci>
          </math>
          <listOfParameters>
            <parameter id="LOWER_BOUND" value="0" units="mmol_per_gDW_per_hr"/>
            <parameter id="UPPER_BOUND" value="1000" units="mmol_per_gDW_per_hr"/>
            <parameter id="OBJECTIVE_COEFFICIENT" value="0"/>
            <parameter id="FLUX_VALUE" value="500" units="mmol_per_gDW_per_hr"/>
          </listOfParameters>
        </kineticLaw>
      </reaction>
      <reaction id="R_C2M26DCOAHL" name="C2M26DCOAHL" reversible="false">
        <notes>
          <html xmlns="http://www.w3.org/1999/xhtml"><p>GENE_ASSOCIATION: ( Cbei_2230 or Cbei_2231 )</p><p>GENE_LIST: Cbei_2230 Cbei_2231</p><p>SUBSYSTEM: Limonene and pinene degradation</p></html>
        </notes>
        <listOfReactants>
          <speciesReference species="M_c2m26dcoa_c"/>
          <speciesReference species="M_h2o_c"/>
        </listOfReactants>
        <listOfProducts>
          <speciesReference species="M_3h26dm5coa_c"/>
        </listOfProducts>
        <kineticLaw>
          <math xmlns="http://www.w3.org/1998/Math/MathML">
            <ci> FLUX_VALUE </ci>
          </math>
          <listOfParameters>
            <parameter id="LOWER_BOUND" value="0" units="mmol_per_gDW_per_hr"/>
            <parameter id="UPPER_BOUND" value="1000" units="mmol_per_gDW_per_hr"/>
            <parameter id="OBJECTIVE_COEFFICIENT" value="0"/>
            <parameter id="FLUX_VALUE" value="500" units="mmol_per_gDW_per_hr"/>
          </listOfParameters>
        </kineticLaw>
      </reaction>
      <reaction id="R_CANV" name="CANV">
        <notes>
          <html xmlns="http://www.w3.org/1999/xhtml"><p>GENE_ASSOCIATION: Cbei_4516</p><p>GENE_LIST: Cbei_4516</p><p>SUBSYSTEM: Canavanine biosynthesis</p></html>
        </notes>
        <listOfReactants>
          <speciesReference species="M_cansuc_c"/>
        </listOfReactants>
        <listOfProducts>
          <speciesReference species="M_canv_L_c"/>
          <speciesReference species="M_fum_c"/>
        </listOfProducts>
        <kineticLaw>
          <math xmlns="http://www.w3.org/1998/Math/MathML">
            <ci> FLUX_VALUE </ci>
          </math>
          <listOfParameters>
            <parameter id="LOWER_BOUND" value="-1000" units="mmol_per_gDW_per_hr"/>
            <parameter id="UPPER_BOUND" value="1000" units="mmol_per_gDW_per_hr"/>
            <parameter id="OBJECTIVE_COEFFICIENT" value="0"/>
            <parameter id="FLUX_VALUE" value="0" units="mmol_per_gDW_per_hr"/>
          </listOfParameters>
        </kineticLaw>
      </reaction>
      <reaction id="R_CARBO" name="CARBO" reversible="false">
        <notes>
          <html xmlns="http://www.w3.org/1999/xhtml"><p>SUBSYSTEM: Biomass Synthesis </p></html>
        </notes>
        <listOfReactants>
          <speciesReference species="M_udpg_c" stoichiometry="2.057"/>
          <speciesReference species="M_udpgal_c" stoichiometry="4.114"/>
        </listOfReactants>
        <listOfProducts>
          <speciesReference species="M_carbo_met_c"/>
          <speciesReference species="M_udp_c" stoichiometry="6.171"/>
        </listOfProducts>
        <kineticLaw>
          <math xmlns="http://www.w3.org/1998/Math/MathML">
            <ci> FLUX_VALUE </ci>
          </math>
          <listOfParameters>
            <parameter id="LOWER_BOUND" value="0" units="mmol_per_gDW_per_hr"/>
            <parameter id="UPPER_BOUND" value="1000" units="mmol_per_gDW_per_hr"/>
            <parameter id="OBJECTIVE_COEFFICIENT" value="0"/>
            <parameter id="FLUX_VALUE" value="500" units="mmol_per_gDW_per_hr"/>
          </listOfParameters>
        </kineticLaw>
      </reaction>
      <reaction id="R_CAT2" name="CAT2" reversible="false">
        <notes>
          <html xmlns="http://www.w3.org/1999/xhtml"><p>GENE_ASSOCIATION: Cbei_4834</p><p>GENE_LIST: Cbei_4834</p><p>SUBSYSTEM: Glycolysis / Gluconeogenesis</p></html>
        </notes>
        <listOfReactants>
          <speciesReference species="M_etoh_c"/>
          <speciesReference species="M_h2o2_c"/>
        </listOfReactants>
        <listOfProducts>
          <speciesReference species="M_acald_c"/>
          <speciesReference species="M_h2o_c" stoichiometry="2"/>
        </listOfProducts>
        <kineticLaw>
          <math xmlns="http://www.w3.org/1998/Math/MathML">
            <ci> FLUX_VALUE </ci>
          </math>
          <listOfParameters>
            <parameter id="LOWER_BOUND" value="0" units="mmol_per_gDW_per_hr"/>
            <parameter id="UPPER_BOUND" value="1000" units="mmol_per_gDW_per_hr"/>
            <parameter id="OBJECTIVE_COEFFICIENT" value="0"/>
            <parameter id="FLUX_VALUE" value="500" units="mmol_per_gDW_per_hr"/>
          </listOfParameters>
        </kineticLaw>
      </reaction>
      <reaction id="R_CAVSUCC" name="CAVSUCC">
        <notes>
          <html xmlns="http://www.w3.org/1999/xhtml"><p>GENE_ASSOCIATION: Cbei_4515</p><p>GENE_LIST: Cbei_4515</p><p>SUBSYSTEM: Canavanine biosynthesis</p></html>
        </notes>
        <listOfReactants>
          <speciesReference species="M_asp_L_c"/>
          <speciesReference species="M_atp_c"/>
          <speciesReference species="M_urdhs_c"/>
        </listOfReactants>
        <listOfProducts>
          <speciesReference species="M_amp_c"/>
          <speciesReference species="M_cansuc_c"/>
          <speciesReference species="M_h_c"/>
          <speciesReference species="M_ppi_c"/>
        </listOfProducts>
        <kineticLaw>
          <math xmlns="http://www.w3.org/1998/Math/MathML">
            <ci> FLUX_VALUE </ci>
          </math>
          <listOfParameters>
            <parameter id="LOWER_BOUND" value="-1000" units="mmol_per_gDW_per_hr"/>
            <parameter id="UPPER_BOUND" value="1000" units="mmol_per_gDW_per_hr"/>
            <parameter id="OBJECTIVE_COEFFICIENT" value="0"/>
            <parameter id="FLUX_VALUE" value="0" units="mmol_per_gDW_per_hr"/>
          </listOfParameters>
        </kineticLaw>
      </reaction>
      <reaction id="R_CBIAT" name="CBIAT" reversible="false">
        <notes>
          <html xmlns="http://www.w3.org/1999/xhtml"><p>GENE_ASSOCIATION: Cbei_1263</p><p>GENE_LIST: Cbei_1263</p><p>SUBSYSTEM: Porphyrin and chlorophyll metabolism</p></html>
        </notes>
        <listOfReactants>
          <speciesReference species="M_atp_c"/>
          <speciesReference species="M_cbi_c"/>
          <speciesReference species="M_h_c"/>
        </listOfReactants>
        <listOfProducts>
          <speciesReference species="M_adocbi_c"/>
          <speciesReference species="M_pppi_c"/>
        </listOfProducts>
        <kineticLaw>
          <math xmlns="http://www.w3.org/1998/Math/MathML">
            <ci> FLUX_VALUE </ci>
          </math>
          <listOfParameters>
            <parameter id="LOWER_BOUND" value="0" units="mmol_per_gDW_per_hr"/>
            <parameter id="UPPER_BOUND" value="1000" units="mmol_per_gDW_per_hr"/>
            <parameter id="OBJECTIVE_COEFFICIENT" value="0"/>
            <parameter id="FLUX_VALUE" value="500" units="mmol_per_gDW_per_hr"/>
          </listOfParameters>
        </kineticLaw>
      </reaction>
      <reaction id="R_CBMK" name="CBMK" reversible="false">
        <notes>
          <html xmlns="http://www.w3.org/1999/xhtml"><p>GENE_ASSOCIATION: Cbei_1969</p><p>GENE_LIST: Cbei_1969</p><p>SUBSYSTEM: Arginine and proline metabolism /// Nitrogen metabolism /// Purine metabolism</p></html>
        </notes>
        <listOfReactants>
          <speciesReference species="M_atp_c"/>
          <speciesReference species="M_co2_c"/>
          <speciesReference species="M_nh4_c"/>
        </listOfReactants>
        <listOfProducts>
          <speciesReference species="M_adp_c"/>
          <speciesReference species="M_cbp_c"/>
          <speciesReference species="M_h_c" stoichiometry="2"/>
        </listOfProducts>
        <kineticLaw>
          <math xmlns="http://www.w3.org/1998/Math/MathML">
            <ci> FLUX_VALUE </ci>
          </math>
          <listOfParameters>
            <parameter id="LOWER_BOUND" value="0" units="mmol_per_gDW_per_hr"/>
            <parameter id="UPPER_BOUND" value="1000" units="mmol_per_gDW_per_hr"/>
            <parameter id="OBJECTIVE_COEFFICIENT" value="0"/>
            <parameter id="FLUX_VALUE" value="500" units="mmol_per_gDW_per_hr"/>
          </listOfParameters>
        </kineticLaw>
      </reaction>
      <reaction id="R_CBMK2" name="CBMK2" reversible="false">
        <notes>
          <html xmlns="http://www.w3.org/1999/xhtml"><p>GENE_ASSOCIATION: Cbei_1969</p><p>GENE_LIST: Cbei_1969</p><p>SUBSYSTEM: Nitrogen metabolism</p></html>
        </notes>
        <listOfReactants>
          <speciesReference species="M_atp_c"/>
          <speciesReference species="M_carbm_c"/>
        </listOfReactants>
        <listOfProducts>
          <speciesReference species="M_adp_c"/>
          <speciesReference species="M_cbp_c"/>
        </listOfProducts>
        <kineticLaw>
          <math xmlns="http://www.w3.org/1998/Math/MathML">
            <ci> FLUX_VALUE </ci>
          </math>
          <listOfParameters>
            <parameter id="LOWER_BOUND" value="0" units="mmol_per_gDW_per_hr"/>
            <parameter id="UPPER_BOUND" value="1000" units="mmol_per_gDW_per_hr"/>
            <parameter id="OBJECTIVE_COEFFICIENT" value="0"/>
            <parameter id="FLUX_VALUE" value="500" units="mmol_per_gDW_per_hr"/>
          </listOfParameters>
        </kineticLaw>
      </reaction>
      <reaction id="R_CBPCAN" name="CBPCAN">
        <notes>
          <html xmlns="http://www.w3.org/1999/xhtml"><p>GENE_ASSOCIATION: ( Cbei_4938 or Cbei_2446 or Cbei_4521 )</p><p>GENE_LIST: Cbei_2446 Cbei_4521 Cbei_4938</p><p>SUBSYSTEM: Canavanine biosynthesis</p></html>
        </notes>
        <listOfReactants>
          <speciesReference species="M_can_L_c"/>
          <speciesReference species="M_cbp_c"/>
        </listOfReactants>
        <listOfProducts>
          <speciesReference species="M_pi_c"/>
          <speciesReference species="M_urdhs_c"/>
        </listOfProducts>
        <kineticLaw>
          <math xmlns="http://www.w3.org/1998/Math/MathML">
            <ci> FLUX_VALUE </ci>
          </math>
          <listOfParameters>
            <parameter id="LOWER_BOUND" value="-1000" units="mmol_per_gDW_per_hr"/>
            <parameter id="UPPER_BOUND" value="1000" units="mmol_per_gDW_per_hr"/>
            <parameter id="OBJECTIVE_COEFFICIENT" value="0"/>
            <parameter id="FLUX_VALUE" value="0" units="mmol_per_gDW_per_hr"/>
          </listOfParameters>
        </kineticLaw>
      </reaction>
      <reaction id="R_CBPS" name="CBPS" reversible="false">
        <notes>
          <html xmlns="http://www.w3.org/1999/xhtml"><p>GENE_ASSOCIATION: ( Cbei_0028 or Cbei_0029 )</p><p>GENE_LIST: Cbei_0028 Cbei_0029</p><p>SUBSYSTEM: Alanine, aspartate and glutamate metabolism /// Pyrimidine metabolism</p></html>
        </notes>
        <listOfReactants>
          <speciesReference species="M_atp_c" stoichiometry="2"/>
          <speciesReference species="M_gln_L_c"/>
          <speciesReference species="M_h2o_c"/>
          <speciesReference species="M_hco3_c"/>
        </listOfReactants>
        <listOfProducts>
          <speciesReference species="M_adp_c" stoichiometry="2"/>
          <speciesReference species="M_cbp_c"/>
          <speciesReference species="M_glu_L_c"/>
          <speciesReference species="M_h_c" stoichiometry="2"/>
          <speciesReference species="M_pi_c"/>
        </listOfProducts>
        <kineticLaw>
          <math xmlns="http://www.w3.org/1998/Math/MathML">
            <ci> FLUX_VALUE </ci>
          </math>
          <listOfParameters>
            <parameter id="LOWER_BOUND" value="0" units="mmol_per_gDW_per_hr"/>
            <parameter id="UPPER_BOUND" value="1000" units="mmol_per_gDW_per_hr"/>
            <parameter id="OBJECTIVE_COEFFICIENT" value="0"/>
            <parameter id="FLUX_VALUE" value="500" units="mmol_per_gDW_per_hr"/>
          </listOfParameters>
        </kineticLaw>
      </reaction>
      <reaction id="R_CBXND" name="CBXND" reversible="false">
        <notes>
          <html xmlns="http://www.w3.org/1999/xhtml"><p>GENE_ASSOCIATION: Cbei_4408</p><p>GENE_LIST: Cbei_4408</p><p>SUBSYSTEM: Arginine and proline metabolism</p></html>
        </notes>
        <listOfReactants>
          <speciesReference species="M_cbxnspmdn_c"/>
          <speciesReference species="M_h_c" stoichiometry="2"/>
        </listOfReactants>
        <listOfProducts>
          <speciesReference species="M_co2_c"/>
          <speciesReference species="M_nspmdn_c"/>
        </listOfProducts>
        <kineticLaw>
          <math xmlns="http://www.w3.org/1998/Math/MathML">
            <ci> FLUX_VALUE </ci>
          </math>
          <listOfParameters>
            <parameter id="LOWER_BOUND" value="0" units="mmol_per_gDW_per_hr"/>
            <parameter id="UPPER_BOUND" value="1000" units="mmol_per_gDW_per_hr"/>
            <parameter id="OBJECTIVE_COEFFICIENT" value="0"/>
            <parameter id="FLUX_VALUE" value="500" units="mmol_per_gDW_per_hr"/>
          </listOfParameters>
        </kineticLaw>
      </reaction>
      <reaction id="R_CDCTAH" name="CDCTAH" reversible="false">
        <notes>
          <html xmlns="http://www.w3.org/1999/xhtml"><p>GENE_ASSOCIATION: Cbei_3673</p><p>GENE_LIST: Cbei_3673</p><p>SUBSYSTEM: Secondary bile acid biosynthesis</p></html>
        </notes>
        <listOfReactants>
          <speciesReference species="M_h_c"/>
          <speciesReference species="M_h2o_c"/>
          <speciesReference species="M_tdchola_c"/>
        </listOfReactants>
        <listOfProducts>
          <speciesReference species="M_chola_c"/>
          <speciesReference species="M_taur_c"/>
        </listOfProducts>
        <kineticLaw>
          <math xmlns="http://www.w3.org/1998/Math/MathML">
            <ci> FLUX_VALUE </ci>
          </math>
          <listOfParameters>
            <parameter id="LOWER_BOUND" value="0" units="mmol_per_gDW_per_hr"/>
            <parameter id="UPPER_BOUND" value="1000" units="mmol_per_gDW_per_hr"/>
            <parameter id="OBJECTIVE_COEFFICIENT" value="0"/>
            <parameter id="FLUX_VALUE" value="500" units="mmol_per_gDW_per_hr"/>
          </listOfParameters>
        </kineticLaw>
      </reaction>
      <reaction id="R_CDFOR" name="CDFOR">
        <notes>
          <html xmlns="http://www.w3.org/1999/xhtml"><p>GENE_ASSOCIATION: Cbei_4044</p><p>GENE_LIST: Cbei_4044</p><p>SUBSYSTEM: Porphyrin and chlorophyll metabolism</p></html>
        </notes>
        <listOfReactants>
          <speciesReference species="M_co2dam_c" stoichiometry="2"/>
          <speciesReference species="M_fmnh2_c"/>
        </listOfReactants>
        <listOfProducts>
          <speciesReference species="M_co1dam_c" stoichiometry="2"/>
          <speciesReference species="M_fmn_c"/>
          <speciesReference species="M_h_c" stoichiometry="2"/>
        </listOfProducts>
        <kineticLaw>
          <math xmlns="http://www.w3.org/1998/Math/MathML">
            <ci> FLUX_VALUE </ci>
          </math>
          <listOfParameters>
            <parameter id="LOWER_BOUND" value="-1000" units="mmol_per_gDW_per_hr"/>
            <parameter id="UPPER_BOUND" value="1000" units="mmol_per_gDW_per_hr"/>
            <parameter id="OBJECTIVE_COEFFICIENT" value="0"/>
            <parameter id="FLUX_VALUE" value="0" units="mmol_per_gDW_per_hr"/>
          </listOfParameters>
        </kineticLaw>
      </reaction>
      <reaction id="R_CDPC6MT" name="CDPC6MT" reversible="false">
        <notes>
          <html xmlns="http://www.w3.org/1999/xhtml"><p>GENE_ASSOCIATION: ( Cbei_2314 or Cbei_2313 )</p><p>GENE_LIST: Cbei_2313 Cbei_2314</p><p>SUBSYSTEM: Porphyrin and chlorophyll metabolism</p></html>
        </notes>
        <listOfReactants>
          <speciesReference species="M_amet_c"/>
          <speciesReference species="M_codhpre6_c"/>
        </listOfReactants>
        <listOfProducts>
          <speciesReference species="M_ahcys_c"/>
          <speciesReference species="M_copre7_c"/>
        </listOfProducts>
        <kineticLaw>
          <math xmlns="http://www.w3.org/1998/Math/MathML">
            <ci> FLUX_VALUE </ci>
          </math>
          <listOfParameters>
            <parameter id="LOWER_BOUND" value="0" units="mmol_per_gDW_per_hr"/>
            <parameter id="UPPER_BOUND" value="1000" units="mmol_per_gDW_per_hr"/>
            <parameter id="OBJECTIVE_COEFFICIENT" value="0"/>
            <parameter id="FLUX_VALUE" value="500" units="mmol_per_gDW_per_hr"/>
          </listOfParameters>
        </kineticLaw>
      </reaction>
      <reaction id="R_CDPDGP_CB" name="CDPDGP_CB" reversible="false">
        <notes>
          <html xmlns="http://www.w3.org/1999/xhtml"><p>GENE_ASSOCIATION: Cbei_0572</p><p>GENE_LIST: Cbei_0572</p><p>SUBSYSTEM: Glycerophospholipid metabolism /// Glycine, serine and threonine metabolism</p></html>
        </notes>
        <listOfReactants>
          <speciesReference species="M_cdpdag_CB_c"/>
          <speciesReference species="M_ser_L_c"/>
        </listOfReactants>
        <listOfProducts>
          <speciesReference species="M_cmp_c"/>
          <speciesReference species="M_h_c"/>
          <speciesReference species="M_ps_CB_c"/>
        </listOfProducts>
        <kineticLaw>
          <math xmlns="http://www.w3.org/1998/Math/MathML">
            <ci> FLUX_VALUE </ci>
          </math>
          <listOfParameters>
            <parameter id="LOWER_BOUND" value="0" units="mmol_per_gDW_per_hr"/>
            <parameter id="UPPER_BOUND" value="1000" units="mmol_per_gDW_per_hr"/>
            <parameter id="OBJECTIVE_COEFFICIENT" value="0"/>
            <parameter id="FLUX_VALUE" value="500" units="mmol_per_gDW_per_hr"/>
          </listOfParameters>
        </kineticLaw>
      </reaction>
      <reaction id="R_CDPMEK" name="CDPMEK" reversible="false">
        <notes>
          <html xmlns="http://www.w3.org/1999/xhtml"><p>GENE_ASSOCIATION: Cbei_0394</p><p>GENE_LIST: Cbei_0394</p><p>SUBSYSTEM: Terpenoid backbone biosynthesis</p></html>
        </notes>
        <listOfReactants>
          <speciesReference species="M_4c2me_c"/>
          <speciesReference species="M_atp_c"/>
        </listOfReactants>
        <listOfProducts>
          <speciesReference species="M_2p4c2me_c"/>
          <speciesReference species="M_adp_c"/>
          <speciesReference species="M_h_c"/>
        </listOfProducts>
        <kineticLaw>
          <math xmlns="http://www.w3.org/1998/Math/MathML">
            <ci> FLUX_VALUE </ci>
          </math>
          <listOfParameters>
            <parameter id="LOWER_BOUND" value="0" units="mmol_per_gDW_per_hr"/>
            <parameter id="UPPER_BOUND" value="1000" units="mmol_per_gDW_per_hr"/>
            <parameter id="OBJECTIVE_COEFFICIENT" value="0"/>
            <parameter id="FLUX_VALUE" value="500" units="mmol_per_gDW_per_hr"/>
          </listOfParameters>
        </kineticLaw>
      </reaction>
      <reaction id="R_CDS_CB" name="CDS_CB" reversible="false">
        <notes>
          <html xmlns="http://www.w3.org/1999/xhtml"><p>GENE_ASSOCIATION: Cbei_1193</p><p>GENE_LIST: Cbei_1193</p><p>SUBSYSTEM: Glycerophospholipid metabolism</p></html>
        </notes>
        <listOfReactants>
          <speciesReference species="M_ctp_c"/>
          <speciesReference species="M_h_c"/>
          <speciesReference species="M_pa_CB_c"/>
        </listOfReactants>
        <listOfProducts>
          <speciesReference species="M_cdpdag_CB_c"/>
          <speciesReference species="M_ppi_c"/>
        </listOfProducts>
        <kineticLaw>
          <math xmlns="http://www.w3.org/1998/Math/MathML">
            <ci> FLUX_VALUE </ci>
          </math>
          <listOfParameters>
            <parameter id="LOWER_BOUND" value="0" units="mmol_per_gDW_per_hr"/>
            <parameter id="UPPER_BOUND" value="1000" units="mmol_per_gDW_per_hr"/>
            <parameter id="OBJECTIVE_COEFFICIENT" value="0"/>
            <parameter id="FLUX_VALUE" value="500" units="mmol_per_gDW_per_hr"/>
          </listOfParameters>
        </kineticLaw>
      </reaction>
      <reaction id="R_CELBpts" name="CELBpts" reversible="false">
        <notes>
          <html xmlns="http://www.w3.org/1999/xhtml"><p>GENE_ASSOCIATION: ( Cbei_0950 or Cbei_1478 or Cbei_2665 or Cbei_2707 or Cbei_2813 or Cbei_4634 or Cbei_4638 or Cbei_4683 or Cbei_1475 or Cbei_1476 or Cbei_4635 or Cbei_4636 or Cbei_4639 or Cbei_4640 or Cbei_4684 or Cbei_4685 or Cbei_2499 or Cbei_2663 or Cbei_2666 or Cbei_0221 or Cbei_2740 or Cbei_0380 or Cbei_0758 or ( Cbei_3811 and Cbei_3812 ) or ( Cbei_4537 and Cbei_4538 ) or ( Cbei_2708 and Cbei_2709 ) or ( Cbei_0951 and Cbei_0952 ) )</p><p>GENE_LIST: Cbei_0221 Cbei_0380 Cbei_0758 Cbei_0950 Cbei_0951 Cbei_0952 Cbei_1475 Cbei_1476 Cbei_1478 Cbei_2499 Cbei_2663 Cbei_2665 Cbei_2666 Cbei_2707 Cbei_2708 Cbei_2709 Cbei_2740 Cbei_2813 Cbei_3811 Cbei_3812 Cbei_4537 Cbei_4538 Cbei_4634 Cbei_4635 Cbei_4636 Cbei_4638 Cbei_4639 Cbei_4640 Cbei_4683 Cbei_4684 Cbei_4685</p><p>SUBSYSTEM: Transport Reaction </p></html>
        </notes>
        <listOfReactants>
          <speciesReference species="M_celb_e"/>
          <speciesReference species="M_pep_c"/>
        </listOfReactants>
        <listOfProducts>
          <speciesReference species="M_celb6p_c"/>
          <speciesReference species="M_pyr_c"/>
        </listOfProducts>
        <kineticLaw>
          <math xmlns="http://www.w3.org/1998/Math/MathML">
            <ci> FLUX_VALUE </ci>
          </math>
          <listOfParameters>
            <parameter id="LOWER_BOUND" value="0" units="mmol_per_gDW_per_hr"/>
            <parameter id="UPPER_BOUND" value="1000" units="mmol_per_gDW_per_hr"/>
            <parameter id="OBJECTIVE_COEFFICIENT" value="0"/>
            <parameter id="FLUX_VALUE" value="500" units="mmol_per_gDW_per_hr"/>
          </listOfParameters>
        </kineticLaw>
      </reaction>
      <reaction id="R_CHOACT" name="CHOACT">
        <notes>
          <html xmlns="http://www.w3.org/1999/xhtml"><p>GENE_ASSOCIATION: ( Cbei_3515 or Cbei_3217 or Cbei_2295 )</p><p>GENE_LIST: Cbei_2295 Cbei_3217 Cbei_3515</p><p>SUBSYSTEM: Unassigned</p></html>
        </notes>
        <listOfReactants>
          <speciesReference species="M_accoa_c"/>
          <speciesReference species="M_chlamph_c"/>
        </listOfReactants>
        <listOfProducts>
          <speciesReference species="M_chlamph3ac_c"/>
          <speciesReference species="M_coa_c"/>
        </listOfProducts>
        <kineticLaw>
          <math xmlns="http://www.w3.org/1998/Math/MathML">
            <ci> FLUX_VALUE </ci>
          </math>
          <listOfParameters>
            <parameter id="LOWER_BOUND" value="-1000" units="mmol_per_gDW_per_hr"/>
            <parameter id="UPPER_BOUND" value="1000" units="mmol_per_gDW_per_hr"/>
            <parameter id="OBJECTIVE_COEFFICIENT" value="0"/>
            <parameter id="FLUX_VALUE" value="0" units="mmol_per_gDW_per_hr"/>
          </listOfParameters>
        </kineticLaw>
      </reaction>
[truncated: 863,195 more chars]
